# Supplementary material for: Matching sensor ontologies through siamese neural networks without using reference alignment
Source: PeerJ Comput Sci. 2021 Jun 18;7:e602. doi: 10.7717/peerj-cs.602 (PMC8237319; doi:10.7717/peerj-cs.602)
Supplement: Supplemental Information 1 [file peerj-cs-07-602-s001.zip]

Archive with 597 entries (486 files):
- 101/
- 101/onto.html
- 101/onto.rdf
- 101/refalign.html
- 101/refalign.rdf
- 103/
- 103/onto.html
- 103/onto.rdf
- 103/refalign.html
- 103/refalign.rdf
- 104/
- 104/onto.html
- 104/onto.rdf
- 104/refalign.html
- 104/refalign.rdf
- 201/
- 201-2/
- 201-2/onto.html
- 201-2/onto.rdf
- 201-2/refalign.html
- 201-2/refalign.rdf
- 201-4/
- 201-4/onto.html
- 201-4/onto.rdf
- 201-4/refalign.html
- 201-4/refalign.rdf
- 201-6/
- 201-6/onto.html
- 201-6/onto.rdf
- 201-6/refalign.html
- 201-6/refalign.rdf
- 201-8/
- 201-8/onto.html
- 201-8/onto.rdf
- 201-8/refalign.html
- 201-8/refalign.rdf
- 201/onto.html
- 201/onto.rdf
- 201/refalign.html
- 201/refalign.rdf
- 202/
- 202-2/
- 202-2/onto.html
- 202-2/onto.rdf
- 202-2/refalign.html
- 202-2/refalign.rdf
- 202-4/
- 202-4/onto.html
- 202-4/onto.rdf
- 202-4/refalign.html
- 202-4/refalign.rdf
- 202-6/
- 202-6/onto.html
- 202-6/onto.rdf
- 202-6/refalign.html
- 202-6/refalign.rdf
- 202-8/
- 202-8/onto.html
- 202-8/onto.rdf
- 202-8/refalign.html
- 202-8/refalign.rdf
- 202/onto.html
- 202/onto.rdf
- 202/refalign.html
- 202/refalign.rdf
- 203/
- 203/onto.html
- 203/onto.rdf
- 203/refalign.html
- 203/refalign.rdf
- 204/
- 204/onto.html
- 204/onto.rdf
- 204/refalign.html
- 204/refalign.rdf
- 205/
- 205/onto.html
- 205/onto.rdf
- 205/onto1.rdf
- 205/refalign.html
- 205/refalign.rdf
- 205/test.rdf
- 206/
- 206/onto-iso8859.rdf
- 206/onto.html
- 206/onto.rdf
- 206/onto1.rdf
- 206/refalign-iso8859.rdf
- 206/refalign.html
- 206/refalign.rdf
- 206/test.rdf
- 207/
- 207/onto-iso8859.rdf
- 207/onto.html
- 207/onto.rdf
- 207/onto1.rdf
- 207/refalign-iso8859.rdf
- 207/refalign.html
- 207/refalign.rdf
- 207/test.rdf
- 208/
- 208/onto.html
- 208/onto.rdf
- 208/refalign.html
- 208/refalign.rdf
- 209/
- 209/onto.html
- 209/onto.rdf
- 209/refalign.html
- 209/refalign.rdf
- 210/
- 210/onto-iso8859.rdf
- 210/onto.html
- 210/onto.rdf
- 210/refalign-iso8859.rdf
- 210/refalign.html
- 210/refalign.rdf
- 221/
- 221/onto.html
- 221/onto.rdf
- 221/refalign.html
- 221/refalign.rdf
- 222/
- 222/onto.html
- 222/onto.rdf
- 222/refalign.html
- 222/refalign.rdf
- 223/
- 223/onto.html
- 223/onto.rdf
- 223/refalign.html
- 223/refalign.rdf
- 224/
- 224/onto.html
- 224/onto.rdf
- 224/refalign.html
- 224/refalign.rdf
- 225/
- 225/onto.html
- 225/onto.rdf
- 225/refalign.html
- 225/refalign.rdf
- 228/
- 228/onto.html
- 228/onto.rdf
- 228/refalign.html
- 228/refalign.rdf
- 230/
- 230/onto.html
- 230/onto.rdf
- 230/refalign.html
- 230/refalign.rdf
- 231/
- 231/onto.html
- 231/onto.rdf
- 231/refalign.html
- 231/refalign.rdf
- 232/
- 232/onto.html
- 232/onto.rdf
- 232/refalign.html
- 232/refalign.rdf
- 233/
- 233/onto.html
- 233/onto.rdf
- 233/refalign.html
- 233/refalign.rdf
- 236/
- 236/onto.html
- 236/onto.rdf
- 236/refalign.html
- 236/refalign.rdf
- 237/
- 237/onto.html
- 237/onto.rdf
- 237/refalign.html
- 237/refalign.rdf
- 238/
- 238/onto.html
- 238/onto.rdf
- 238/refalign.html
- 238/refalign.rdf
- 239/
- 239/onto.html
- 239/onto.rdf
- 239/refalign.html
- 239/refalign.rdf
- 240/
- 240/onto.html
- 240/onto.rdf
- 240/refalign.html
- 240/refalign.rdf
- 241/
- 241/onto.html
- 241/onto.rdf
- 241/refalign.html
- 241/refalign.rdf
- 246/
- 246/onto.html
- 246/onto.rdf
- 246/refalign.html
- 246/refalign.rdf
- 247/
- 247/onto.html
- 247/onto.rdf
- 247/refalign.html
- 247/refalign.rdf
- 248/
- 248-2/
- 248-2/onto.html
- 248-2/onto.rdf
- 248-2/refalign.html
- 248-2/refalign.rdf
- 248-4/
- 248-4/onto.html
- 248-4/onto.rdf
- 248-4/refalign.html
- 248-4/refalign.rdf
- 248-6/
- 248-6/onto.html
- 248-6/onto.rdf
- 248-6/refalign.html
- 248-6/refalign.rdf
- 248-8/
- 248-8/onto.html
- 248-8/onto.rdf
- 248-8/refalign.html
- 248-8/refalign.rdf
- 248/onto.html
- 248/onto.rdf
- 248/refalign.html
- 248/refalign.rdf
- 249/
- 249-2/
- 249-2/onto.html
- 249-2/onto.rdf
- 249-2/refalign.html
- 249-2/refalign.rdf
- 249-4/
- 249-4/onto.html
- 249-4/onto.rdf
- 249-4/refalign.html
- 249-4/refalign.rdf
- 249-6/
- 249-6/onto.html
- 249-6/onto.rdf
- 249-6/refalign.html
- 249-6/refalign.rdf
- 249-8/
- 249-8/onto.html
- 249-8/onto.rdf
- 249-8/refalign.html
- 249-8/refalign.rdf
- 249/onto.html
- 249/onto.rdf
- 249/refalign.html
- 249/refalign.rdf
- 250/
- 250-2/
- 250-2/onto.html
- 250-2/onto.rdf
- 250-2/refalign.html
- 250-2/refalign.rdf
- 250-4/
- 250-4/onto.html
- 250-4/onto.rdf
- 250-4/refalign.html
- 250-4/refalign.rdf
- 250-6/
- 250-6/onto.html
- 250-6/onto.rdf
- 250-6/refalign.html
- 250-6/refalign.rdf
- 250-8/
- 250-8/onto.html
- 250-8/onto.rdf
- 250-8/refalign.html
- 250-8/refalign.rdf
- 250/onto.html
- 250/onto.rdf
- 250/refalign.html
- 250/refalign.rdf
- 251/
- 251-2/
- 251-2/onto.html
- 251-2/onto.rdf
- 251-2/preonto.rdf
- 251-2/refalign.html
- 251-2/refalign.rdf
- 251-4/
- 251-4/onto.html
- 251-4/onto.rdf
- 251-4/preonto.rdf
- 251-4/refalign.html
- 251-4/refalign.rdf
- 251-6/
- 251-6/onto.html
- 251-6/onto.rdf
- 251-6/preonto.rdf
- 251-6/refalign.html
[truncated: 297 more entries]
