# Supplementary material for: Matching sensor ontologies through siamese neural networks without using reference alignment
Source: PeerJ Comput Sci. 2021 Jun 18;7:e602. doi: 10.7717/peerj-cs.602 (PMC8237319; doi:10.7717/peerj-cs.602)
Supplement: Supplemental Information 1 [file peerj-cs-07-602-s001.zip › 101/refalign.rdf]

<?xml version='1.0' encoding='utf-8'?>

<rdf:RDF xmlns='http://knowledgeweb.semanticweb.org/heterogeneity/alignment'
         xmlns:rdf='http://www.w3.org/1999/02/22-rdf-syntax-ns#'
         xmlns:xsd='http://www.w3.org/2001/XMLSchema#'>
<Alignment>
  <xml>yes</xml>
  <level>0</level>
  <type>11</type>
  <onto1>http://oaei.ontologymatching.org/2011/benchmarks/101/onto.rdf</onto1>
  <onto2>http://oaei.ontologymatching.org/2011/benchmarks/101/onto.rdf</onto2>
  <uri1>http://oaei.ontologymatching.org/2011/benchmarks/101/onto.rdf</uri1>
  <uri2>http://oaei.ontologymatching.org/2011/benchmarks/101/onto.rdf</uri2>
  <map>
    <Cell>
      <entity1 rdf:resource='http://oaei.ontologymatching.org/2011/benchmarks/101/onto.rdf#type'/>
      <entity2 rdf:resource='http://oaei.ontologymatching.org/2011/benchmarks/101/onto.rdf#type'/>
      <measure rdf:datatype='http://www.w3.org/2001/XMLSchema#float'>1.0</measure>
      <relation>=</relation>
    </Cell>
  </map>
  <map>
    <Cell>
      <entity1 rdf:resource='http://oaei.ontologymatching.org/2011/benchmarks/101/onto.rdf#howPublished'/>
      <entity2 rdf:resource='http://oaei.ontologymatching.org/2011/benchmarks/101/onto.rdf#howPublished'/>
      <measure rdf:datatype='http://www.w3.org/2001/XMLSchema#float'>1.0</measure>
      <relation>=</relation>
    </Cell>
  </map>
  <map>
    <Cell>
      <entity1 rdf:resource='http://oaei.ontologymatching.org/2011/benchmarks/101/onto.rdf#periodicity'/>
      <entity2 rdf:resource='http://oaei.ontologymatching.org/2011/benchmarks/101/onto.rdf#periodicity'/>
      <measure rdf:datatype='http://www.w3.org/2001/XMLSchema#float'>1.0</measure>
      <relation>=</relation>
    </Cell>
  </map>
  <map>
    <Cell>
      <entity1 rdf:resource='http://oaei.ontologymatching.org/2011/benchmarks/101/onto.rdf#proceedings'/>
      <entity2 rdf:resource='http://oaei.ontologymatching.org/2011/benchmarks/101/onto.rdf#proceedings'/>
      <measure rdf:datatype='http://www.w3.org/2001/XMLSchema#float'>1.0</measure>
      <relation>=</relation>
    </Cell>
  </map>
  <map>
    <Cell>
      <entity1 rdf:resource='http://oaei.ontologymatching.org/2011/benchmarks/101/onto.rdf#volume'/>
      <entity2 rdf:resource='http://oaei.ontologymatching.org/2011/benchmarks/101/onto.rdf#volume'/>
      <measure rdf:datatype='http://www.w3.org/2001/XMLSchema#float'>1.0</measure>
      <relation>=</relation>
    </Cell>
  </map>
  <map>
    <Cell>
      <entity1 rdf:resource='http://oaei.ontologymatching.org/2011/benchmarks/101/onto.rdf#annote'/>
      <entity2 rdf:resource='http://oaei.ontologymatching.org/2011/benchmarks/101/onto.rdf#annote'/>
      <measure rdf:datatype='http://www.w3.org/2001/XMLSchema#float'>1.0</measure>
      <relation>=</relation>
    </Cell>
  </map>
  <map>
    <Cell>
      <entity1 rdf:resource='http://oaei.ontologymatching.org/2011/benchmarks/101/onto.rdf#PersonList'/>
      <entity2 rdf:resource='http://oaei.ontologymatching.org/2011/benchmarks/101/onto.rdf#PersonList'/>
      <measure rdf:datatype='http://www.w3.org/2001/XMLSchema#float'>1.0</measure>
      <relation>=</relation>
    </Cell>
  </map>
  <map>
    <Cell>
      <entity1 rdf:resource='http://oaei.ontologymatching.org/2011/benchmarks/101/onto.rdf#month'/>
      <entity2 rdf:resource='http://oaei.ontologymatching.org/2011/benchmarks/101/onto.rdf#month'/>
      <measure rdf:datatype='http://www.w3.org/2001/XMLSchema#float'>1.0</measure>
      <relation>=</relation>
    </Cell>
  </map>
  <map>
    <Cell>
      <entity1 rdf:resource='http://oaei.ontologymatching.org/2011/benchmarks/101/onto.rdf#copyright'/>
      <entity2 rdf:resource='http://oaei.ontologymatching.org/2011/benchmarks/101/onto.rdf#copyright'/>
      <measure rdf:datatype='http://www.w3.org/2001/XMLSchema#float'>1.0</measure>
      <relation>=</relation>
    </Cell>
  </map>
  <map>
    <Cell>
      <entity1 rdf:resource='http://oaei.ontologymatching.org/2011/benchmarks/101/onto.rdf#Unpublished'/>
      <entity2 rdf:resource='http://oaei.ontologymatching.org/2011/benchmarks/101/onto.rdf#Unpublished'/>
      <measure rdf:datatype='http://www.w3.org/2001/XMLSchema#float'>1.0</measure>
      <relation>=</relation>
    </Cell>
  </map>
  <map>
    <Cell>
      <entity1 rdf:resource='http://oaei.ontologymatching.org/2011/benchmarks/101/onto.rdf#address'/>
      <entity2 rdf:resource='http://oaei.ontologymatching.org/2011/benchmarks/101/onto.rdf#address'/>
      <measure rdf:datatype='http://www.w3.org/2001/XMLSchema#float'>1.0</measure>
      <relation>=</relation>
    </Cell>
  </map>
  <map>
    <Cell>
      <entity1 rdf:resource='http://oaei.ontologymatching.org/2011/benchmarks/101/onto.rdf#Address'/>
      <entity2 rdf:resource='http://oaei.ontologymatching.org/2011/benchmarks/101/onto.rdf#Address'/>
      <measure rdf:datatype='http://www.w3.org/2001/XMLSchema#float'>1.0</measure>
      <relation>=</relation>
    </Cell>
  </map>
  <map>
    <Cell>
      <entity1 rdf:resource='http://oaei.ontologymatching.org/2011/benchmarks/101/onto.rdf#chapter'/>
      <entity2 rdf:resource='http://oaei.ontologymatching.org/2011/benchmarks/101/onto.rdf#chapter'/>
      <measure rdf:datatype='http://www.w3.org/2001/XMLSchema#float'>1.0</measure>
      <relation>=</relation>
    </Cell>
  </map>
  <map>
    <Cell>
      <entity1 rdf:resource='http://oaei.ontologymatching.org/2011/benchmarks/101/onto.rdf#Chapter'/>
      <entity2 rdf:resource='http://oaei.ontologymatching.org/2011/benchmarks/101/onto.rdf#Chapter'/>
      <measure rdf:datatype='http://www.w3.org/2001/XMLSchema#float'>1.0</measure>
      <relation>=</relation>
    </Cell>
  </map>
  <map>
    <Cell>
      <entity1 rdf:resource='http://oaei.ontologymatching.org/2011/benchmarks/101/onto.rdf#editor'/>
      <entity2 rdf:resource='http://oaei.ontologymatching.org/2011/benchmarks/101/onto.rdf#editor'/>
      <measure rdf:datatype='http://www.w3.org/2001/XMLSchema#float'>1.0</measure>
      <relation>=</relation>
    </Cell>
  </map>
  <map>
    <Cell>
      <entity1 rdf:resource='http://oaei.ontologymatching.org/2011/benchmarks/101/onto.rdf#InBook'/>
      <entity2 rdf:resource='http://oaei.ontologymatching.org/2011/benchmarks/101/onto.rdf#InBook'/>
      <measure rdf:datatype='http://www.w3.org/2001/XMLSchema#float'>1.0</measure>
      <relation>=</relation>
    </Cell>
  </map>
  <map>
    <Cell>
      <entity1 rdf:resource='http://oaei.ontologymatching.org/2011/benchmarks/101/onto.rdf#Date'/>
      <entity2 rdf:resource='http://oaei.ontologymatching.org/2011/benchmarks/101/onto.rdf#Date'/>
      <measure rdf:datatype='http://www.w3.org/2001/XMLSchema#float'>1.0</measure>
      <relation>=</relation>
    </Cell>
  </map>
  <map>
    <Cell>
      <entity1 rdf:resource='http://oaei.ontologymatching.org/2011/benchmarks/101/onto.rdf#series'/>
      <entity2 rdf:resource='http://oaei.ontologymatching.org/2011/benchmarks/101/onto.rdf#series'/>
      <measure rdf:datatype='http://www.w3.org/2001/XMLSchema#float'>1.0</measure>
      <relation>=</relation>
    </Cell>
  </map>
  <map>
    <Cell>
      <entity1 rdf:resource='http://oaei.ontologymatching.org/2011/benchmarks/101/onto.rdf#PageRange'/>
      <entity2 rdf:resource='http://oaei.ontologymatching.org/2011/benchmarks/101/onto.rdf#PageRange'/>
      <measure rdf:datatype='http://www.w3.org/2001/XMLSchema#float'>1.0</measure>
      <relation>=</relation>
    </Cell>
  </map>
  <map>
    <Cell>
      <entity1 rdf:resource='http://oaei.ontologymatching.org/2011/benchmarks/101/onto.rdf#date'/>
      <entity2 rdf:resource='http://oaei.ontologymatching.org/2011/benchmarks/101/onto.rdf#date'/>
      <measure rdf:datatype='http://www.w3.org/2001/XMLSchema#float'>1.0</measure>
      <relation>=</relation>
    </Cell>
  </map>
  <map>
    <Cell>
      <entity1 rdf:resource='http://oaei.ontologymatching.org/2011/benchmarks/101/onto.rdf#title'/>
      <entity2 rdf:resource='http://oaei.ontologymatching.org/2011/benchmarks/101/onto.rdf#title'/>
      <measure rdf:datatype='http://www.w3.org/2001/XMLSchema#float'>1.0</measure>
      <relation>=</relation>
    </Cell>
  </map>
  <map>
    <Cell>
      <entity1 rdf:resource='http://oaei.ontologymatching.org/2011/benchmarks/101/onto.rdf#Booklet'/>
      <entity2 rdf:resource='http://oaei.ontologymatching.org/2011/benchmarks/101/onto.rdf#Booklet'/>
      <measure rdf:datatype='http://www.w3.org/2001/XMLSchema#float'>1.0</measure>
      <relation>=</relation>
    </Cell>
  </map>
  <map>
    <Cell>
      <entity1 rdf:resource='http://oaei.ontologymatching.org/2011/benchmarks/101/onto.rdf#numberOrVolume'/>
      <entity2 rdf:resource='http://oaei.ontologymatching.org/2011/benchmarks/101/onto.rdf#numberOrVolume'/>
      <measure rdf:datatype='http://www.w3.org/2001/XMLSchema#float'>1.0</measure>
      <relation>=</relation>
    </Cell>
  </map>
  <map>
    <Cell>
      <entity1 rdf:resource='http://oaei.ontologymatching.org/2011/benchmarks/101/onto.rdf#LectureNotes'/>
      <entity2 rdf:resource='http://oaei.ontologymatching.org/2011/benchmarks/101/onto.rdf#LectureNotes'/>
      <measure rdf:datatype='http://www.w3.org/2001/XMLSchema#float'>1.0</measure>
      <relation>=</relation>
    </Cell>
  </map>
  <map>
    <Cell>
      <entity1 rdf:resource='http://oaei.ontologymatching.org/2011/benchmarks/101/onto.rdf#url'/>
      <entity2 rdf:resource='http://oaei.ontologymatching.org/2011/benchmarks/101/onto.rdf#url'/>
      <measure rdf:datatype='http://www.w3.org/2001/XMLSchema#float'>1.0</measure>
      <relation>=</relation>
    </Cell>
  </map>
  <map>
    <Cell>
      <entity1 rdf:resource='http://oaei.ontologymatching.org/2011/benchmarks/101/onto.rdf#MastersThesis'/>
      <entity2 rdf:resource='http://oaei.ontologymatching.org/2011/benchmarks/101/onto.rdf#MastersThesis'/>
      <measure rdf:datatype='http://www.w3.org/2001/XMLSchema#float'>1.0</measure>
      <relation>=</relation>
    </Cell>
  </map>
  <map>
    <Cell>
      <entity1 rdf:resource='http://oaei.ontologymatching.org/2011/benchmarks/101/onto.rdf#organizer'/>
      <entity2 rdf:resource='http://oaei.ontologymatching.org/2011/benchmarks/101/onto.rdf#organizer'/>
      <measure rdf:datatype='http://www.w3.org/2001/XMLSchema#float'>1.0</measure>
      <relation>=</relation>
    </Cell>
  </map>
  <map>
    <Cell>
      <entity1 rdf:resource='http://oaei.ontologymatching.org/2011/benchmarks/101/onto.rdf#mrNumber'/>
      <entity2 rdf:resource='http://oaei.ontologymatching.org/2011/benchmarks/101/onto.rdf#mrNumber'/>
      <measure rdf:datatype='http://www.w3.org/2001/XMLSchema#float'>1.0</measure>
      <relation>=</relation>
    </Cell>
  </map>
  <map>
    <Cell>
      <entity1 rdf:resource='http://oaei.ontologymatching.org/2011/benchmarks/101/onto.rdf#pages'/>
      <entity2 rdf:resource='http://oaei.ontologymatching.org/2011/benchmarks/101/onto.rdf#pages'/>
      <measure rdf:datatype='http://www.w3.org/2001/XMLSchema#float'>1.0</measure>
      <relation>=</relation>
    </Cell>
  </map>
  <map>
    <Cell>
      <entity1 rdf:resource='http://oaei.ontologymatching.org/2011/benchmarks/101/onto.rdf#TechReport'/>
      <entity2 rdf:resource='http://oaei.ontologymatching.org/2011/benchmarks/101/onto.rdf#TechReport'/>
      <measure rdf:datatype='http://www.w3.org/2001/XMLSchema#float'>1.0</measure>
      <relation>=</relation>
    </Cell>
  </map>
  <map>
    <Cell>
      <entity1 rdf:resource='http://oaei.ontologymatching.org/2011/benchmarks/101/onto.rdf#reviewed'/>
      <entity2 rdf:resource='http://oaei.ontologymatching.org/2011/benchmarks/101/onto.rdf#reviewed'/>
      <measure rdf:datatype='http://www.w3.org/2001/XMLSchema#float'>1.0</measure>
      <relation>=</relation>
    </Cell>
  </map>
  <map>
    <Cell>
      <entity1 rdf:resource='http://oaei.ontologymatching.org/2011/benchmarks/101/onto.rdf#startPage'/>
      <entity2 rdf:resource='http://oaei.ontologymatching.org/2011/benchmarks/101/onto.rdf#startPage'/>
      <measure rdf:datatype='http://www.w3.org/2001/XMLSchema#float'>1.0</measure>
      <relation>=</relation>
    </Cell>
  </map>
  <map>
    <Cell>
      <entity1 rdf:resource='http://oaei.ontologymatching.org/2011/benchmarks/101/onto.rdf#edition'/>
      <entity2 rdf:resource='http://oaei.ontologymatching.org/2011/benchmarks/101/onto.rdf#edition'/>
      <measure rdf:datatype='http://www.w3.org/2001/XMLSchema#float'>1.0</measure>
      <relation>=</relation>
    </Cell>
  </map>
  <map>
    <Cell>
      <entity1 rdf:resource='http://oaei.ontologymatching.org/2011/benchmarks/101/onto.rdf#lccn'/>
      <entity2 rdf:resource='http://oaei.ontologymatching.org/2011/benchmarks/101/onto.rdf#lccn'/>
      <measure rdf:datatype='http://www.w3.org/2001/XMLSchema#float'>1.0</measure>
      <relation>=</relation>
    </Cell>
  </map>
  <map>
    <Cell>
      <entity1 rdf:resource='http://oaei.ontologymatching.org/2011/benchmarks/101/onto.rdf#affiliation'/>
      <entity2 rdf:resource='http://oaei.ontologymatching.org/2011/benchmarks/101/onto.rdf#affiliation'/>
      <measure rdf:datatype='http://www.w3.org/2001/XMLSchema#float'>1.0</measure>
      <relation>=</relation>
    </Cell>
  </map>
  <map>
    <Cell>
      <entity1 rdf:resource='http://oaei.ontologymatching.org/2011/benchmarks/101/onto.rdf#institution'/>
      <entity2 rdf:resource='http://oaei.ontologymatching.org/2011/benchmarks/101/onto.rdf#institution'/>
      <measure rdf:datatype='http://www.w3.org/2001/XMLSchema#float'>1.0</measure>
      <relation>=</relation>
    </Cell>
  </map>
  <map>
    <Cell>
      <entity1 rdf:resource='http://oaei.ontologymatching.org/2011/benchmarks/101/onto.rdf#year'/>
      <entity2 rdf:resource='http://oaei.ontologymatching.org/2011/benchmarks/101/onto.rdf#year'/>
      <measure rdf:datatype='http://www.w3.org/2001/XMLSchema#float'>1.0</measure>
      <relation>=</relation>
    </Cell>
  </map>
  <map>
    <Cell>
      <entity1 rdf:resource='http://oaei.ontologymatching.org/2011/benchmarks/101/onto.rdf#isPartOf'/>
      <entity2 rdf:resource='http://oaei.ontologymatching.org/2011/benchmarks/101/onto.rdf#isPartOf'/>
      <measure rdf:datatype='http://www.w3.org/2001/XMLSchema#float'>1.0</measure>
      <relation>=</relation>
    </Cell>
  </map>
  <map>
    <Cell>
      <entity1 rdf:resource='http://oaei.ontologymatching.org/2011/benchmarks/101/onto.rdf#organization'/>
      <entity2 rdf:resource='http://oaei.ontologymatching.org/2011/benchmarks/101/onto.rdf#organization'/>
      <measure rdf:datatype='http://www.w3.org/2001/XMLSchema#float'>1.0</measure>
      <relation>=</relation>
    </Cell>
  </map>
  <map>
    <Cell>
      <entity1 rdf:resource='http://oaei.ontologymatching.org/2011/benchmarks/101/onto.rdf#country'/>
      <entity2 rdf:resource='http://oaei.ontologymatching.org/2011/benchmarks/101/onto.rdf#country'/>
      <measure rdf:datatype='http://www.w3.org/2001/XMLSchema#float'>1.0</measure>
      <relation>=</relation>
    </Cell>
  </map>
  <map>
    <Cell>
      <entity1 rdf:resource='http://oaei.ontologymatching.org/2011/benchmarks/101/onto.rdf#publisher'/>
      <entity2 rdf:resource='http://oaei.ontologymatching.org/2011/benchmarks/101/onto.rdf#publisher'/>
      <measure rdf:datatype='http://www.w3.org/2001/XMLSchema#float'>1.0</measure>
      <relation>=</relation>
    </Cell>
  </map>
  <map>
    <Cell>
      <entity1 rdf:resource='http://oaei.ontologymatching.org/2011/benchmarks/101/onto.rdf#school'/>
      <entity2 rdf:resource='http://oaei.ontologymatching.org/2011/benchmarks/101/onto.rdf#school'/>
      <measure rdf:datatype='http://www.w3.org/2001/XMLSchema#float'>1.0</measure>
      <relation>=</relation>
    </Cell>
  </map>
  <map>
    <Cell>
      <entity1 rdf:resource='http://oaei.ontologymatching.org/2011/benchmarks/101/onto.rdf#Misc'/>
      <entity2 rdf:resource='http://oaei.ontologymatching.org/2011/benchmarks/101/onto.rdf#Misc'/>
      <measure rdf:datatype='http://www.w3.org/2001/XMLSchema#float'>1.0</measure>
      <relation>=</relation>
    </Cell>
  </map>
  <map>
    <Cell>
      <entity1 rdf:resource='http://oaei.ontologymatching.org/2011/benchmarks/101/onto.rdf#collection'/>
      <entity2 rdf:resource='http://oaei.ontologymatching.org/2011/benchmarks/101/onto.rdf#collection'/>
      <measure rdf:datatype='http://www.w3.org/2001/XMLSchema#float'>1.0</measure>
      <relation>=</relation>
    </Cell>
  </map>
  <map>
    <Cell>
      <entity1 rdf:resource='http://oaei.ontologymatching.org/2011/benchmarks/101/onto.rdf#Collection'/>
      <entity2 rdf:resource='http://oaei.ontologymatching.org/2011/benchmarks/101/onto.rdf#Collection'/>
      <measure rdf:datatype='http://www.w3.org/2001/XMLSchema#float'>1.0</measure>
      <relation>=</relation>
    </Cell>
  </map>
  <map>
    <Cell>
      <entity1 rdf:resource='http://oaei.ontologymatching.org/2011/benchmarks/101/onto.rdf#isbn'/>
      <entity2 rdf:resource='http://oaei.ontologymatching.org/2011/benchmarks/101/onto.rdf#isbn'/>
      <measure rdf:datatype='http://www.w3.org/2001/XMLSchema#float'>1.0</measure>
      <relation>=</relation>
    </Cell>
  </map>
  <map>
    <Cell>
      <entity1 rdf:resource='http://oaei.ontologymatching.org/2011/benchmarks/101/onto.rdf#abstract'/>
      <entity2 rdf:resource='http://oaei.ontologymatching.org/2011/benchmarks/101/onto.rdf#abstract'/>
      <measure rdf:datatype='http://www.w3.org/2001/XMLSchema#float'>1.0</measure>
      <relation>=</relation>
    </Cell>
  </map>
  <map>
    <Cell>
      <entity1 rdf:resource='http://oaei.ontologymatching.org/2011/benchmarks/101/onto.rdf#directors'/>
      <entity2 rdf:resource='http://oaei.ontologymatching.org/2011/benchmarks/101/onto.rdf#directors'/>
      <measure rdf:datatype='http://www.w3.org/2001/XMLSchema#float'>1.0</measure>
      <relation>=</relation>
    </Cell>
  </map>
  <map>
    <Cell>
      <entity1 rdf:resource='http://oaei.ontologymatching.org/2011/benchmarks/101/onto.rdf#Academic'/>
      <entity2 rdf:resource='http://oaei.ontologymatching.org/2011/benchmarks/101/onto.rdf#Academic'/>
      <measure rdf:datatype='http://www.w3.org/2001/XMLSchema#float'>1.0</measure>
      <relation>=</relation>
    </Cell>
  </map>
  <map>
    <Cell>
      <entity1 rdf:resource='http://oaei.ontologymatching.org/2011/benchmarks/101/onto.rdf#location'/>
      <entity2 rdf:resource='http://oaei.ontologymatching.org/2011/benchmarks/101/onto.rdf#location'/>
      <measure rdf:datatype='http://www.w3.org/2001/XMLSchema#float'>1.0</measure>
      <relation>=</relation>
    </Cell>
  </map>
  <map>
    <Cell>
      <entity1 rdf:resource='http://oaei.ontologymatching.org/2011/benchmarks/101/onto.rdf#MotionPicture'/>
      <entity2 rdf:resource='http://oaei.ontologymatching.org/2011/benchmarks/101/onto.rdf#MotionPicture'/>
      <measure rdf:datatype='http://www.w3.org/2001/XMLSchema#float'>1.0</measure>
      <relation>=</relation>
    </Cell>
  </map>
  <map>
    <Cell>
      <entity1 rdf:resource='http://oaei.ontologymatching.org/2011/benchmarks/101/onto.rdf#Article'/>
      <entity2 rdf:resource='http://oaei.ontologymatching.org/2011/benchmarks/101/onto.rdf#Article'/>
      <measure rdf:datatype='http://www.w3.org/2001/XMLSchema#float'>1.0</measure>
      <relation>=</relation>
    </Cell>
  </map>
  <map>
    <Cell>
      <entity1 rdf:resource='http://oaei.ontologymatching.org/2011/benchmarks/101/onto.rdf#Informal'/>
      <entity2 rdf:resource='http://oaei.ontologymatching.org/2011/benchmarks/101/onto.rdf#Informal'/>
      <measure rdf:datatype='http://www.w3.org/2001/XMLSchema#float'>1.0</measure>
      <relation>=</relation>
    </Cell>
  </map>
  <map>
    <Cell>
      <entity1 rdf:resource='http://oaei.ontologymatching.org/2011/benchmarks/101/onto.rdf#price'/>
      <entity2 rdf:resource='http://oaei.ontologymatching.org/2011/benchmarks/101/onto.rdf#price'/>
      <measure rdf:datatype='http://www.w3.org/2001/XMLSchema#float'>1.0</measure>
      <relation>=</relation>
    </Cell>
  </map>
  <map>
    <Cell>
      <entity1 rdf:resource='http://oaei.ontologymatching.org/2011/benchmarks/101/onto.rdf#name'/>
      <entity2 rdf:resource='http://oaei.ontologymatching.org/2011/benchmarks/101/onto.rdf#name'/>
      <measure rdf:datatype='http://www.w3.org/2001/XMLSchema#float'>1.0</measure>
      <relation>=</relation>
    </Cell>
  </map>
  <map>
    <Cell>
      <entity1 rdf:resource='http://oaei.ontologymatching.org/2011/benchmarks/101/onto.rdf#event'/>
      <entity2 rdf:resource='http://oaei.ontologymatching.org/2011/benchmarks/101/onto.rdf#event'/>
      <measure rdf:datatype='http://www.w3.org/2001/XMLSchema#float'>1.0</measure>
      <relation>=</relation>
    </Cell>
  </map>
  <map>
    <Cell>
      <entity1 rdf:resource='http://oaei.ontologymatching.org/2011/benchmarks/101/onto.rdf#state'/>
      <entity2 rdf:resource='http://oaei.ontologymatching.org/2011/benchmarks/101/onto.rdf#state'/>
      <measure rdf:datatype='http://www.w3.org/2001/XMLSchema#float'>1.0</measure>
      <relation>=</relation>
    </Cell>
  </map>
  <map>
    <Cell>
      <entity1 rdf:resource='http://oaei.ontologymatching.org/2011/benchmarks/101/onto.rdf#Book'/>
      <entity2 rdf:resource='http://oaei.ontologymatching.org/2011/benchmarks/101/onto.rdf#Book'/>
      <measure rdf:datatype='http://www.w3.org/2001/XMLSchema#float'>1.0</measure>
      <relation>=</relation>
    </Cell>
  </map>
  <map>
    <Cell>
      <entity1 rdf:resource='http://oaei.ontologymatching.org/2011/benchmarks/101/onto.rdf#book'/>
      <entity2 rdf:resource='http://oaei.ontologymatching.org/2011/benchmarks/101/onto.rdf#book'/>
      <measure rdf:datatype='http://www.w3.org/2001/XMLSchema#float'>1.0</measure>
      <relation>=</relation>
    </Cell>
  </map>
  <map>
    <Cell>
      <entity1 rdf:resource='http://oaei.ontologymatching.org/2011/benchmarks/101/onto.rdf#day'/>
      <entity2 rdf:resource='http://oaei.ontologymatching.org/2011/benchmarks/101/onto.rdf#day'/>
      <measure rdf:datatype='http://www.w3.org/2001/XMLSchema#float'>1.0</measure>
      <relation>=</relation>
    </Cell>
  </map>
  <map>
    <Cell>
      <entity1 rdf:resource='http://oaei.ontologymatching.org/2011/benchmarks/101/onto.rdf#School'/>
      <entity2 rdf:resource='http://oaei.ontologymatching.org/2011/benchmarks/101/onto.rdf#School'/>
      <measure rdf:datatype='http://www.w3.org/2001/XMLSchema#float'>1.0</measure>
      <relation>=</relation>
    </Cell>
  </map>
  <map>
    <Cell>
      <entity1 rdf:resource='http://oaei.ontologymatching.org/2011/benchmarks/101/onto.rdf#shortName'/>
      <entity2 rdf:resource='http://oaei.ontologymatching.org/2011/benchmarks/101/onto.rdf#shortName'/>
      <measure rdf:datatype='http://www.w3.org/2001/XMLSchema#float'>1.0</measure>
      <relation>=</relation>
    </Cell>
  </map>
  <map>
    <Cell>
      <entity1 rdf:resource='http://oaei.ontologymatching.org/2011/benchmarks/101/onto.rdf#PhdThesis'/>
      <entity2 rdf:resource='http://oaei.ontologymatching.org/2011/benchmarks/101/onto.rdf#PhdThesis'/>
      <measure rdf:datatype='http://www.w3.org/2001/XMLSchema#float'>1.0</measure>
      <relation>=</relation>
    </Cell>
  </map>
  <map>
    <Cell>
      <entity1 rdf:resource='http://oaei.ontologymatching.org/2011/benchmarks/101/onto.rdf#Proceedings'/>
      <entity2 rdf:resource='http://oaei.ontologymatching.org/2011/benchmarks/101/onto.rdf#Proceedings'/>
      <measure rdf:datatype='http://www.w3.org/2001/XMLSchema#float'>1.0</measure>
      <relation>=</relation>
    </Cell>
  </map>
  <map>
    <Cell>
      <entity1 rdf:resource='http://oaei.ontologymatching.org/2011/benchmarks/101/onto.rdf#number'/>
      <entity2 rdf:resource='http://oaei.ontologymatching.org/2011/benchmarks/101/onto.rdf#number'/>
      <measure rdf:datatype='http://www.w3.org/2001/XMLSchema#float'>1.0</measure>
      <relation>=</relation>
    </Cell>
  </map>
  <map>
    <Cell>
      <entity1 rdf:resource='http://oaei.ontologymatching.org/2011/benchmarks/101/onto.rdf#issue'/>
      <entity2 rdf:resource='http://oaei.ontologymatching.org/2011/benchmarks/101/onto.rdf#issue'/>
      <measure rdf:datatype='http://www.w3.org/2001/XMLSchema#float'>1.0</measure>
      <relation>=</relation>
    </Cell>
  </map>
  <map>
    <Cell>
      <entity1 rdf:resource='http://oaei.ontologymatching.org/2011/benchmarks/101/onto.rdf#Reference'/>
      <entity2 rdf:resource='http://oaei.ontologymatching.org/2011/benchmarks/101/onto.rdf#Reference'/>
      <measure rdf:datatype='http://www.w3.org/2001/XMLSchema#float'>1.0</measure>
      <relation>=</relation>
    </Cell>
  </map>
  <map>
    <Cell>
      <entity1 rdf:resource='http://oaei.ontologymatching.org/2011/benchmarks/101/onto.rdf#endPage'/>
      <entity2 rdf:resource='http://oaei.ontologymatching.org/2011/benchmarks/101/onto.rdf#endPage'/>
      <measure rdf:datatype='http://www.w3.org/2001/XMLSchema#float'>1.0</measure>
      <relation>=</relation>
    </Cell>
  </map>
  <map>
    <Cell>
      <entity1 rdf:resource='http://oaei.ontologymatching.org/2011/benchmarks/101/onto.rdf#InCollection'/>
      <entity2 rdf:resource='http://oaei.ontologymatching.org/2011/benchmarks/101/onto.rdf#InCollection'/>
      <measure rdf:datatype='http://www.w3.org/2001/XMLSchema#float'>1.0</measure>
      <relation>=</relation>
    </Cell>
  </map>
  <map>
    <Cell>
      <entity1 rdf:resource='http://oaei.ontologymatching.org/2011/benchmarks/101/onto.rdf#firstPublished'/>
      <entity2 rdf:resource='http://oaei.ontologymatching.org/2011/benchmarks/101/onto.rdf#firstPublished'/>
      <measure rdf:datatype='http://www.w3.org/2001/XMLSchema#float'>1.0</measure>
      <relation>=</relation>
    </Cell>
  </map>
  <map>
    <Cell>
      <entity1 rdf:resource='http://oaei.ontologymatching.org/2011/benchmarks/101/onto.rdf#author'/>
      <entity2 rdf:resource='http://oaei.ontologymatching.org/2011/benchmarks/101/onto.rdf#author'/>
      <measure rdf:datatype='http://www.w3.org/2001/XMLSchema#float'>1.0</measure>
      <relation>=</relation>
    </Cell>
  </map>
  <map>
    <Cell>
      <entity1 rdf:resource='http://oaei.ontologymatching.org/2011/benchmarks/101/onto.rdf#Report'/>
      <entity2 rdf:resource='http://oaei.ontologymatching.org/2011/benchmarks/101/onto.rdf#Report'/>
      <measure rdf:datatype='http://www.w3.org/2001/XMLSchema#float'>1.0</measure>
      <relation>=</relation>
    </Cell>
  </map>
  <map>
    <Cell>
      <entity1 rdf:resource='http://oaei.ontologymatching.org/2011/benchmarks/101/onto.rdf#note'/>
      <entity2 rdf:resource='http://oaei.ontologymatching.org/2011/benchmarks/101/onto.rdf#note'/>
      <measure rdf:datatype='http://www.w3.org/2001/XMLSchema#float'>1.0</measure>
      <relation>=</relation>
    </Cell>
  </map>
  <map>
    <Cell>
      <entity1 rdf:resource='http://oaei.ontologymatching.org/2011/benchmarks/101/onto.rdf#humanCreator'/>
      <entity2 rdf:resource='http://oaei.ontologymatching.org/2011/benchmarks/101/onto.rdf#humanCreator'/>
      <measure rdf:datatype='http://www.w3.org/2001/XMLSchema#float'>1.0</measure>
      <relation>=</relation>
    </Cell>
  </map>
  <map>
    <Cell>
      <entity1 rdf:resource='http://oaei.ontologymatching.org/2011/benchmarks/101/onto.rdf#Conference'/>
      <entity2 rdf:resource='http://oaei.ontologymatching.org/2011/benchmarks/101/onto.rdf#Conference'/>
      <measure rdf:datatype='http://www.w3.org/2001/XMLSchema#float'>1.0</measure>
      <relation>=</relation>
    </Cell>
  </map>
  <map>
    <Cell>
      <entity1 rdf:resource='http://oaei.ontologymatching.org/2011/benchmarks/101/onto.rdf#Part'/>
      <entity2 rdf:resource='http://oaei.ontologymatching.org/2011/benchmarks/101/onto.rdf#Part'/>
      <measure rdf:datatype='http://www.w3.org/2001/XMLSchema#float'>1.0</measure>
      <relation>=</relation>
    </Cell>
  </map>
  <map>
    <Cell>
      <entity1 rdf:resource='http://oaei.ontologymatching.org/2011/benchmarks/101/onto.rdf#Publisher'/>
      <entity2 rdf:resource='http://oaei.ontologymatching.org/2011/benchmarks/101/onto.rdf#Publisher'/>
      <measure rdf:datatype='http://www.w3.org/2001/XMLSchema#float'>1.0</measure>
      <relation>=</relation>
    </Cell>
  </map>
  <map>
    <Cell>
      <entity1 rdf:resource='http://oaei.ontologymatching.org/2011/benchmarks/101/onto.rdf#contract'/>
      <entity2 rdf:resource='http://oaei.ontologymatching.org/2011/benchmarks/101/onto.rdf#contract'/>
      <measure rdf:datatype='http://www.w3.org/2001/XMLSchema#float'>1.0</measure>
      <relation>=</relation>
    </Cell>
  </map>
  <map>
    <Cell>
      <entity1 rdf:resource='http://oaei.ontologymatching.org/2011/benchmarks/101/onto.rdf#Manual'/>
      <entity2 rdf:resource='http://oaei.ontologymatching.org/2011/benchmarks/101/onto.rdf#Manual'/>
      <measure rdf:datatype='http://www.w3.org/2001/XMLSchema#float'>1.0</measure>
      <relation>=</relation>
    </Cell>
  </map>
  <map>
    <Cell>
      <entity1 rdf:resource='http://oaei.ontologymatching.org/2011/benchmarks/101/onto.rdf#key'/>
      <entity2 rdf:resource='http://oaei.ontologymatching.org/2011/benchmarks/101/onto.rdf#key'/>
      <measure rdf:datatype='http://www.w3.org/2001/XMLSchema#float'>1.0</measure>
      <relation>=</relation>
    </Cell>
  </map>
  <map>
    <Cell>
      <entity1 rdf:resource='http://oaei.ontologymatching.org/2011/benchmarks/101/onto.rdf#InProceedings'/>
      <entity2 rdf:resource='http://oaei.ontologymatching.org/2011/benchmarks/101/onto.rdf#InProceedings'/>
      <measure rdf:datatype='http://www.w3.org/2001/XMLSchema#float'>1.0</measure>
      <relation>=</relation>
    </Cell>
  </map>
  <map>
    <Cell>
      <entity1 rdf:resource='http://oaei.ontologymatching.org/2011/benchmarks/101/onto.rdf#Journal'/>
      <entity2 rdf:resource='http://oaei.ontologymatching.org/2011/benchmarks/101/onto.rdf#Journal'/>
      <measure rdf:datatype='http://www.w3.org/2001/XMLSchema#float'>1.0</measure>
      <relation>=</relation>
    </Cell>
  </map>
  <map>
    <Cell>
      <entity1 rdf:resource='http://oaei.ontologymatching.org/2011/benchmarks/101/onto.rdf#journal'/>
      <entity2 rdf:resource='http://oaei.ontologymatching.org/2011/benchmarks/101/onto.rdf#journal'/>
      <measure rdf:datatype='http://www.w3.org/2001/XMLSchema#float'>1.0</measure>
      <relation>=</relation>
    </Cell>
  </map>
  <map>
    <Cell>
      <entity1 rdf:resource='http://oaei.ontologymatching.org/2011/benchmarks/101/onto.rdf#Monograph'/>
      <entity2 rdf:resource='http://oaei.ontologymatching.org/2011/benchmarks/101/onto.rdf#Monograph'/>
      <measure rdf:datatype='http://www.w3.org/2001/XMLSchema#float'>1.0</measure>
      <relation>=</relation>
    </Cell>
  </map>
  <map>
    <Cell>
      <entity1 rdf:resource='http://oaei.ontologymatching.org/2011/benchmarks/101/onto.rdf#keywords'/>
      <entity2 rdf:resource='http://oaei.ontologymatching.org/2011/benchmarks/101/onto.rdf#keywords'/>
      <measure rdf:datatype='http://www.w3.org/2001/XMLSchema#float'>1.0</measure>
      <relation>=</relation>
    </Cell>
  </map>
  <map>
    <Cell>
      <entity1 rdf:resource='http://oaei.ontologymatching.org/2011/benchmarks/101/onto.rdf#issn'/>
      <entity2 rdf:resource='http://oaei.ontologymatching.org/2011/benchmarks/101/onto.rdf#issn'/>
      <measure rdf:datatype='http://www.w3.org/2001/XMLSchema#float'>1.0</measure>
      <relation>=</relation>
    </Cell>
  </map>
  <map>
    <Cell>
      <entity1 rdf:resource='http://oaei.ontologymatching.org/2011/benchmarks/101/onto.rdf#contents'/>
      <entity2 rdf:resource='http://oaei.ontologymatching.org/2011/benchmarks/101/onto.rdf#contents'/>
      <measure rdf:datatype='http://www.w3.org/2001/XMLSchema#float'>1.0</measure>
      <relation>=</relation>
    </Cell>
  </map>
  <map>
    <Cell>
      <entity1 rdf:resource='http://oaei.ontologymatching.org/2011/benchmarks/101/onto.rdf#city'/>
      <entity2 rdf:resource='http://oaei.ontologymatching.org/2011/benchmarks/101/onto.rdf#city'/>
      <measure rdf:datatype='http://www.w3.org/2001/XMLSchema#float'>1.0</measure>
      <relation>=</relation>
    </Cell>
  </map>
  <map>
    <Cell>
      <entity1 rdf:resource='http://oaei.ontologymatching.org/2011/benchmarks/101/onto.rdf#Institution'/>
      <entity2 rdf:resource='http://oaei.ontologymatching.org/2011/benchmarks/101/onto.rdf#Institution'/>
      <measure rdf:datatype='http://www.w3.org/2001/XMLSchema#float'>1.0</measure>
      <relation>=</relation>
    </Cell>
  </map>
  <map>
    <Cell>
      <entity1 rdf:resource='http://oaei.ontologymatching.org/2011/benchmarks/101/onto.rdf#Deliverable'/>
      <entity2 rdf:resource='http://oaei.ontologymatching.org/2011/benchmarks/101/onto.rdf#Deliverable'/>
      <measure rdf:datatype='http://www.w3.org/2001/XMLSchema#float'>1.0</measure>
      <relation>=</relation>
    </Cell>
  </map>
  <map>
    <Cell>
      <entity1 rdf:resource='http://oaei.ontologymatching.org/2011/benchmarks/101/onto.rdf#size'/>
      <entity2 rdf:resource='http://oaei.ontologymatching.org/2011/benchmarks/101/onto.rdf#size'/>
      <measure rdf:datatype='http://www.w3.org/2001/XMLSchema#float'>1.0</measure>
      <relation>=</relation>
    </Cell>
  </map>
  <map>
    <Cell>
      <entity1 rdf:resource='http://oaei.ontologymatching.org/2011/benchmarks/101/onto.rdf#chapters'/>
      <entity2 rdf:resource='http://oaei.ontologymatching.org/2011/benchmarks/101/onto.rdf#chapters'/>
      <measure rdf:datatype='http://www.w3.org/2001/XMLSchema#float'>1.0</measure>
      <relation>=</relation>
    </Cell>
  </map>
  <map>
    <Cell>
      <entity1 rdf:resource='http://oaei.ontologymatching.org/2011/benchmarks/101/onto.rdf#parts'/>
      <entity2 rdf:resource='http://oaei.ontologymatching.org/2011/benchmarks/101/onto.rdf#parts'/>
      <measure rdf:datatype='http://www.w3.org/2001/XMLSchema#float'>1.0</measure>
      <relation>=</relation>
    </Cell>
  </map>
  <map>
    <Cell>
      <entity1 rdf:resource='http://oaei.ontologymatching.org/2011/benchmarks/101/onto.rdf#communications'/>
      <entity2 rdf:resource='http://oaei.ontologymatching.org/2011/benchmarks/101/onto.rdf#communications'/>
      <measure rdf:datatype='http://www.w3.org/2001/XMLSchema#float'>1.0</measure>
      <relation>=</relation>
    </Cell>
  </map>
  <map>
    <Cell>
      <entity1 rdf:resource='http://oaei.ontologymatching.org/2011/benchmarks/101/onto.rdf#articles'/>
      <entity2 rdf:resource='http://oaei.ontologymatching.org/2011/benchmarks/101/onto.rdf#articles'/>
      <measure rdf:datatype='http://www.w3.org/2001/XMLSchema#float'>1.0</measure>
      <relation>=</relation>
    </Cell>
  </map>
  <map>
    <Cell>
      <entity1 rdf:resource='http://oaei.ontologymatching.org/2011/benchmarks/101/onto.rdf#lastName'/>
      <entity2 rdf:resource='http://oaei.ontologymatching.org/2011/benchmarks/101/onto.rdf#lastName'/>
      <measure rdf:datatype='http://www.w3.org/2001/XMLSchema#float'>1.0</measure>
      <relation>=</relation>
    </Cell>
  </map>
  <map>
    <Cell>
      <entity1 rdf:resource='http://oaei.ontologymatching.org/2011/benchmarks/101/onto.rdf#language'/>
      <entity2 rdf:resource='http://oaei.ontologymatching.org/2011/benchmarks/101/onto.rdf#language'/>
      <measure rdf:datatype='http://www.w3.org/2001/XMLSchema#float'>1.0</measure>
      <relation>=</relation>
    </Cell>
  </map>
</Alignment>
</rdf:RDF>
