# Supplementary material for: Matching sensor ontologies through siamese neural networks without using reference alignment
Source: PeerJ Comput Sci. 2021 Jun 18;7:e602. doi: 10.7717/peerj-cs.602 (PMC8237319; doi:10.7717/peerj-cs.602)
Supplement: Supplemental Information 1 [file peerj-cs-07-602-s001.zip › 202-2/onto.rdf]

<?xml version="1.0" encoding="iso-8859-1"?>
<rdf:RDF xmlns="http://oaei.ontologymatching.org/2011/benchmarks/202-2/onto.rdf#" xmlns:foaf="http://xmlns.com/foaf/0.1/" xmlns:ical="http://www.w3.org/2002/12/cal/ical#" xmlns:rdf="http://www.w3.org/1999/02/22-rdf-syntax-ns#" xmlns:xsd="http://www.w3.org/2001/XMLSchema#" xmlns:rdfs="http://www.w3.org/2000/01/rdf-schema#" xmlns:owl="http://www.w3.org/2002/07/owl#" xmlns:dc="http://purl.org/dc/elements/1.1/" xml:base="http://oaei.ontologymatching.org/2011/benchmarks/202-2/onto.rdf#">

<!-- This ontology describes bibliographic references. -->
  
  <owl:Ontology rdf:about="">
    <dc:creator>Nick Knouf &lt;nknouf@mit.edu&gt;</dc:creator>
    <dc:contributor>Antoine Zimmermann &lt;antoine.zimmermann@inrialpes.fr&gt;</dc:contributor>
    <dc:contributor>J�r�me Euzenat</dc:contributor>
    
    <dc:date>08/06/2005</dc:date>
    
    
    <owl:versionInfo>$Id: onto.rdf,v 1.30 2008/05/27 14:41:13 euzenat Exp $</owl:versionInfo>
  </owl:Ontology>

  <!-- Every entity (even external) must be typed in OWL-DL. -->

  <!-- this is for satisfying the OWL Species validator
       (which is not satisfied anyway) -->
  <owl:Class rdf:about="http://www.w3.org/1999/02/22-rdf-syntax-ns#List"/>
  <rdf:List rdf:about="http://www.w3.org/1999/02/22-rdf-syntax-ns#nil"/>
  <owl:ObjectProperty rdf:about="http://www.w3.org/1999/02/22-rdf-syntax-ns#first">
      <rdfs:domain rdf:resource="http://www.w3.org/1999/02/22-rdf-syntax-ns#List"/>
  </owl:ObjectProperty>
  <owl:ObjectProperty rdf:about="http://www.w3.org/1999/02/22-rdf-syntax-ns#rest">
      <rdfs:domain rdf:resource="http://www.w3.org/1999/02/22-rdf-syntax-ns#List"/>
      <rdfs:range rdf:resource="http://www.w3.org/1999/02/22-rdf-syntax-ns#List"/>
  </owl:ObjectProperty>

  <owl:DatatypeProperty rdf:about="http://purl.org/dc/elements/1.1/creator"/>
  <owl:DatatypeProperty rdf:about="http://purl.org/dc/elements/1.1/contributor"/>
  <owl:DatatypeProperty rdf:about="http://purl.org/dc/elements/1.1/description"/>
  <owl:DatatypeProperty rdf:about="http://purl.org/dc/elements/1.1/date"/>

  <!-- foaf extensions -->
  <owl:Class rdf:about="http://xmlns.com/foaf/0.1/Person"/>
  <owl:Class rdf:about="http://xmlns.com/foaf/0.1/Organization"/>
  <owl:DatatypeProperty rdf:about="http://xmlns.com/foaf/0.1/firstName"/>
  <owl:DatatypeProperty rdf:ID="lastName"/>
  <owl:DatatypeProperty rdf:about="http://xmlns.com/foaf/0.1/name"/>

  <!--
    ********  ENTRIES  ********
    
    Entries form the basis of a bibTeX database and are categorized by their type, such as a book, journal article, conference proceedings, etc.  Each entry type has a specific set of fields that are required in bibTeX; as a first pass, these fields will also be required in the OWL ontology.
    Note: all rdfs:comment values for the entries come from http://newton.ex.ac.uk/tex/pack/bibtex/btxdoc/node6.html.
  -->

  <owl:Class rdf:ID="sqdsq">
    
    
    <rdfs:subClassOf>
      <owl:Restriction>
	<owl:onProperty rdf:resource="#date"/>
	<owl:maxCardinality rdf:datatype="http://www.w3.org/2001/XMLSchema#nonNegativeInteger">1</owl:maxCardinality>
      </owl:Restriction>
    </rdfs:subClassOf>
    <rdfs:subClassOf>
      <owl:Restriction>
	<owl:onProperty rdf:resource="#dznbaln"/>
	<owl:maxCardinality rdf:datatype="http://www.w3.org/2001/XMLSchema#nonNegativeInteger">1</owl:maxCardinality>
      </owl:Restriction>
    </rdfs:subClassOf>
    <rdfs:subClassOf>
      <owl:Restriction>
	<owl:onProperty rdf:resource="#humanCreator"/>
	<owl:maxCardinality rdf:datatype="http://www.w3.org/2001/XMLSchema#nonNegativeInteger">1</owl:maxCardinality>
      </owl:Restriction>
    </rdfs:subClassOf>
  </owl:Class>

  <owl:Class rdf:ID="Article">
    <rdfs:subClassOf rdf:resource="#Part"/>
    
    
    <rdfs:subClassOf>
      <owl:Restriction>
	<owl:onProperty rdf:resource="#author"/>
	<owl:cardinality rdf:datatype="http://www.w3.org/2001/XMLSchema#nonNegativeInteger">1</owl:cardinality>
      </owl:Restriction>
    </rdfs:subClassOf>
    <rdfs:subClassOf>
      <owl:Restriction>
	<owl:onProperty rdf:resource="#pages"/>
	<owl:cardinality rdf:datatype="http://www.w3.org/2001/XMLSchema#nonNegativeInteger">1</owl:cardinality>
      </owl:Restriction>
    </rdfs:subClassOf>
    <rdfs:subClassOf>
      <owl:Restriction>
	<owl:onProperty rdf:resource="#sxqsnbvsq"/>
	<owl:cardinality rdf:datatype="http://www.w3.org/2001/XMLSchema#nonNegativeInteger">1</owl:cardinality>
      </owl:Restriction>
    </rdfs:subClassOf>
    <rdfs:subClassOf>
      <owl:Restriction>
	<owl:onProperty rdf:resource="#date"/>
	<owl:cardinality rdf:datatype="http://www.w3.org/2001/XMLSchema#nonNegativeInteger">1</owl:cardinality>
      </owl:Restriction>
    </rdfs:subClassOf>
    <rdfs:subClassOf>
      <owl:Restriction>
	<owl:onProperty rdf:resource="#date"/>
	<owl:allValuesFrom rdf:resource="#Date"/>
      </owl:Restriction>
    </rdfs:subClassOf>
    <rdfs:subClassOf>
      <owl:Restriction>
	<owl:onProperty rdf:resource="#number"/>
	<owl:maxCardinality rdf:datatype="http://www.w3.org/2001/XMLSchema#nonNegativeInteger">1</owl:maxCardinality>
      </owl:Restriction>
    </rdfs:subClassOf>
    <rdfs:subClassOf>
      <owl:Restriction>
	<owl:onProperty rdf:resource="#zsbdgz"/>
	<owl:maxCardinality rdf:datatype="http://www.w3.org/2001/XMLSchema#nonNegativeInteger">1</owl:maxCardinality>
      </owl:Restriction>
    </rdfs:subClassOf>
  </owl:Class>

  <owl:Class rdf:ID="Book">
    <rdfs:subClassOf rdf:resource="#sqdsq"/>
    
    
    <rdfs:subClassOf>
      <owl:Restriction>
	<owl:onProperty rdf:resource="#dznbaln"/>
	<owl:cardinality rdf:datatype="http://www.w3.org/2001/XMLSchema#nonNegativeInteger">1</owl:cardinality>
      </owl:Restriction>
    </rdfs:subClassOf>
    <rdfs:subClassOf>
      <owl:Restriction>
	<owl:onProperty rdf:resource="#zsbdgz"/>
	<owl:maxCardinality rdf:datatype="http://www.w3.org/2001/XMLSchema#nonNegativeInteger">1</owl:maxCardinality>
      </owl:Restriction>
    </rdfs:subClassOf>
    <rdfs:subClassOf>
      <owl:Restriction>
	<owl:onProperty rdf:resource="#publisher"/>
	<owl:maxCardinality rdf:datatype="http://www.w3.org/2001/XMLSchema#nonNegativeInteger">1</owl:maxCardinality>
      </owl:Restriction>
    </rdfs:subClassOf>
    <rdfs:subClassOf>
      <owl:Restriction>
	<owl:onProperty rdf:resource="#series"/>
	<owl:maxCardinality rdf:datatype="http://www.w3.org/2001/XMLSchema#nonNegativeInteger">1</owl:maxCardinality>
      </owl:Restriction>
    </rdfs:subClassOf>
    <rdfs:subClassOf>
      <owl:Restriction>
	<owl:onProperty rdf:resource="#date"/>
	<owl:cardinality rdf:datatype="http://www.w3.org/2001/XMLSchema#nonNegativeInteger">1</owl:cardinality>
      </owl:Restriction>
    </rdfs:subClassOf>
    <rdfs:subClassOf>
      <owl:Restriction>
	<owl:onProperty rdf:resource="#date"/>
	<owl:allValuesFrom rdf:resource="#Date"/>
      </owl:Restriction>
    </rdfs:subClassOf>
     <rdfs:subClassOf>
      <owl:Restriction>
	<owl:onProperty rdf:resource="#author"/>
	<owl:cardinality rdf:datatype="http://www.w3.org/2001/XMLSchema#nonNegativeInteger">1</owl:cardinality>
      </owl:Restriction>
    </rdfs:subClassOf>
    <rdfs:subClassOf>
      <owl:Restriction>
	<owl:onProperty rdf:resource="#edition"/>
	<owl:maxCardinality rdf:datatype="http://www.w3.org/2001/XMLSchema#nonNegativeInteger">1</owl:maxCardinality>
      </owl:Restriction>
    </rdfs:subClassOf>
  </owl:Class>

  <owl:Class rdf:ID="Monograph">
    <rdfs:subClassOf rdf:resource="#Book"/>
    
    
    <rdfs:subClassOf>
      <owl:Restriction>
	<owl:onProperty rdf:resource="#chapters"/>
	<owl:allValuesFrom rdf:resource="#Chapter"/>
      </owl:Restriction>
    </rdfs:subClassOf>
  </owl:Class>

  <owl:Class rdf:ID="Collection">
    <rdfs:subClassOf rdf:resource="#Book"/>
    
    
    <rdfs:subClassOf>
      <owl:Restriction>
	<owl:onProperty rdf:resource="#chapters"/>
	<owl:allValuesFrom rdf:resource="#Chapter"/>
      </owl:Restriction>
    </rdfs:subClassOf>
    <rdfs:subClassOf>
      <owl:Restriction>
	<owl:onProperty rdf:resource="#parts"/>
	<owl:allValuesFrom rdf:resource="#dcsqdcsqd"/>
      </owl:Restriction>
    </rdfs:subClassOf>
  </owl:Class>

  <owl:Class rdf:ID="qsdsnbsqd">
    <rdfs:subClassOf rdf:resource="#sqdsq"/>
    
    
    <rdfs:subClassOf>
      <owl:Restriction>
	<owl:onProperty rdf:resource="#dznbaln"/>
	<owl:cardinality rdf:datatype="http://www.w3.org/2001/XMLSchema#nonNegativeInteger">1</owl:cardinality>
      </owl:Restriction>
    </rdfs:subClassOf>
  </owl:Class>

  <owl:Class rdf:ID="Booklet">
    <rdfs:subClassOf rdf:resource="#qsdsnbsqd"/>
    
    
  </owl:Class>

  <owl:Class rdf:ID="Part">
    <rdfs:subClassOf rdf:resource="#sqdsq"/>
    
    
    <rdfs:subClassOf>
      <owl:Restriction>
	<owl:onProperty rdf:resource="#pages"/>
	<owl:maxCardinality rdf:datatype="http://www.w3.org/2001/XMLSchema#nonNegativeInteger">1</owl:maxCardinality>
      </owl:Restriction>
    </rdfs:subClassOf>
    <rdfs:subClassOf>
      <owl:Restriction>
	<owl:onProperty rdf:resource="#dznbaln"/>
	<owl:cardinality rdf:datatype="http://www.w3.org/2001/XMLSchema#nonNegativeInteger">1</owl:cardinality>
      </owl:Restriction>
    </rdfs:subClassOf>
    <!-- This is forbiden for transitive properties in OWL-DL -->
    <!--rdfs:subClassOf>
      <owl:Restriction>
	<owl:onProperty rdf:resource="#isPartOf" />
	<owl:cardinality rdf:datatype="&xsd;nonNegativeInteger">1</owl:cardinality>
      </owl:Restriction>
    </rdfs:subClassOf-->
  </owl:Class>

  <owl:Class rdf:ID="Chapter">
    <rdfs:subClassOf rdf:resource="#Part"/>
    
    
    <rdfs:subClassOf>
      <owl:Restriction>
	<owl:onProperty rdf:resource="#dsazdjz"/>
	<owl:maxCardinality rdf:datatype="http://www.w3.org/2001/XMLSchema#nonNegativeInteger">1</owl:maxCardinality>
      </owl:Restriction>
    </rdfs:subClassOf>
    <rdfs:subClassOf>
      <owl:Restriction>
	<owl:onProperty rdf:resource="#dsazdjz"/>
	<owl:maxCardinality rdf:datatype="http://www.w3.org/2001/XMLSchema#nonNegativeInteger">1</owl:maxCardinality>
      </owl:Restriction>
    </rdfs:subClassOf>
  </owl:Class>

  <owl:Class rdf:ID="InBook">
    <rdfs:subClassOf rdf:resource="#Part"/>
    
    
    <rdfs:subClassOf>
      <owl:Restriction>
	<!-- author OR editor (given in the Book description) ??? -->
	<owl:onProperty rdf:resource="#author"/>
	<owl:cardinality rdf:datatype="http://www.w3.org/2001/XMLSchema#nonNegativeInteger">1</owl:cardinality>
      </owl:Restriction>
    </rdfs:subClassOf>
    <rdfs:subClassOf>
      <owl:Restriction>
	<owl:onProperty rdf:resource="#pages"/>
	<owl:minCardinality rdf:datatype="http://www.w3.org/2001/XMLSchema#nonNegativeInteger">1</owl:minCardinality>
      </owl:Restriction>
    </rdfs:subClassOf>
    <rdfs:subClassOf>
      <owl:Restriction>
	<owl:onProperty rdf:resource="#book"/>
	<owl:cardinality rdf:datatype="http://www.w3.org/2001/XMLSchema#nonNegativeInteger">1</owl:cardinality>
      </owl:Restriction>
    </rdfs:subClassOf>
  </owl:Class>

  <owl:Class rdf:ID="dcsqdcsqd">
    <rdfs:subClassOf rdf:resource="#Part"/>
    
    
    <rdfs:subClassOf>
      <owl:Restriction>
	<owl:onProperty rdf:resource="#author"/>
	<owl:cardinality rdf:datatype="http://www.w3.org/2001/XMLSchema#nonNegativeInteger">1</owl:cardinality>
      </owl:Restriction>
    </rdfs:subClassOf>
    <rdfs:subClassOf>
      <owl:Restriction>
	<owl:onProperty rdf:resource="#collection"/>
	<owl:cardinality rdf:datatype="http://www.w3.org/2001/XMLSchema#nonNegativeInteger">1</owl:cardinality>
      </owl:Restriction>
    </rdfs:subClassOf>
  </owl:Class>

  <owl:Class rdf:ID="InProceedings"> <!-- Communication -->
    <rdfs:subClassOf rdf:resource="#Part"/>
    
    
    <rdfs:subClassOf>
      <owl:Restriction>
	<owl:onProperty rdf:resource="#author"/>
	<owl:cardinality rdf:datatype="http://www.w3.org/2001/XMLSchema#nonNegativeInteger">1</owl:cardinality>
      </owl:Restriction>
    </rdfs:subClassOf>
    <rdfs:subClassOf>
      <owl:Restriction>
	<owl:onProperty rdf:resource="#proceedings"/>
	<owl:cardinality rdf:datatype="http://www.w3.org/2001/XMLSchema#nonNegativeInteger">1</owl:cardinality>
      </owl:Restriction>
    </rdfs:subClassOf>
  </owl:Class>

  <owl:Class rdf:ID="LectureNotes">
    <rdfs:subClassOf rdf:resource="#qsdsnbsqd"/>
    
    
  </owl:Class>

  <owl:Class rdf:ID="Manual">
    <rdfs:subClassOf rdf:resource="#qsdsnbsqd"/>
    
    
    <rdfs:subClassOf>
      <owl:Restriction>
	<owl:onProperty rdf:resource="#organization"/>
	<owl:maxCardinality rdf:datatype="http://www.w3.org/2001/XMLSchema#nonNegativeInteger">1</owl:maxCardinality>
      </owl:Restriction>
    </rdfs:subClassOf>
    <rdfs:subClassOf>
      <owl:Restriction>
	<owl:onProperty rdf:resource="#edition"/>
	<owl:maxCardinality rdf:datatype="http://www.w3.org/2001/XMLSchema#nonNegativeInteger">1</owl:maxCardinality>
      </owl:Restriction>
    </rdfs:subClassOf>
    <rdfs:subClassOf>
      <owl:Restriction>
	<owl:onProperty rdf:resource="#dznbaln"/>
	<owl:cardinality rdf:datatype="http://www.w3.org/2001/XMLSchema#nonNegativeInteger">1</owl:cardinality>
      </owl:Restriction>
    </rdfs:subClassOf>
  </owl:Class>

  <owl:Class rdf:ID="Academic">
    <rdfs:subClassOf rdf:resource="#sqdsq"/>
    
    
    <rdfs:subClassOf>
      <owl:Restriction>
	<owl:onProperty rdf:resource="#author"/>
	<owl:cardinality rdf:datatype="http://www.w3.org/2001/XMLSchema#nonNegativeInteger">1</owl:cardinality>
      </owl:Restriction>
    </rdfs:subClassOf>
    <rdfs:subClassOf>
      <owl:Restriction>
	<owl:onProperty rdf:resource="#dznbaln"/>
	<owl:cardinality rdf:datatype="http://www.w3.org/2001/XMLSchema#nonNegativeInteger">1</owl:cardinality>
      </owl:Restriction>
    </rdfs:subClassOf>
    <rdfs:subClassOf>
      <owl:Restriction>
	<owl:onProperty rdf:resource="#school"/>
	<owl:cardinality rdf:datatype="http://www.w3.org/2001/XMLSchema#nonNegativeInteger">1</owl:cardinality>
      </owl:Restriction>
    </rdfs:subClassOf>
    <rdfs:subClassOf>
      <owl:Restriction>
	<owl:onProperty rdf:resource="#date"/>
	<owl:cardinality rdf:datatype="http://www.w3.org/2001/XMLSchema#nonNegativeInteger">1</owl:cardinality>
      </owl:Restriction>
    </rdfs:subClassOf>
  </owl:Class>

  <owl:Class rdf:ID="xsqlknk">
    <rdfs:subClassOf rdf:resource="#Academic"/>
    
    
  </owl:Class>

  <owl:Class rdf:ID="PhdThesis">
    <rdfs:subClassOf rdf:resource="#Academic"/>
    
    
  </owl:Class>

  <owl:Class rdf:ID="Misc">
    <rdfs:subClassOf rdf:resource="#sqdsq"/>
    
    
  </owl:Class>

  <owl:Class rdf:ID="Proceedings">
    <rdfs:subClassOf rdf:resource="#Book"/>
    
    
    
    <rdfs:subClassOf>
      <owl:Restriction>
	<owl:onProperty rdf:resource="#PrSGUs"/>
	<owl:allValuesFrom rdf:resource="#InProceedings"/>
      </owl:Restriction>
    </rdfs:subClassOf>
    <rdfs:subClassOf>
      <owl:Restriction>
	<owl:onProperty rdf:resource="#event"/>
	<owl:maxCardinality rdf:datatype="http://www.w3.org/2001/XMLSchema#nonNegativeInteger">1</owl:maxCardinality>
      </owl:Restriction>
    </rdfs:subClassOf>
    <rdfs:subClassOf>
      <owl:Restriction>
	<owl:onProperty rdf:resource="#event"/>
	<owl:allValuesFrom rdf:resource="#zqedzbx"/>
      </owl:Restriction>
    </rdfs:subClassOf>
    <rdfs:subClassOf>
      <owl:Restriction>
	<owl:onProperty rdf:resource="#dzajj"/>
	<owl:maxCardinality rdf:datatype="http://www.w3.org/2001/XMLSchema#nonNegativeInteger">1</owl:maxCardinality>
      </owl:Restriction>
    </rdfs:subClassOf>
    <rdfs:subClassOf>
      <owl:Restriction>
	<owl:onProperty rdf:resource="#organization"/>
	<owl:maxCardinality rdf:datatype="http://www.w3.org/2001/XMLSchema#nonNegativeInteger">1</owl:maxCardinality>
      </owl:Restriction>
    </rdfs:subClassOf>
  </owl:Class>

  <owl:Class rdf:ID="Report">
    <rdfs:subClassOf rdf:resource="#sqdsq"/>
    
    
    <rdfs:subClassOf>
      <owl:Restriction>
	<owl:onProperty rdf:resource="#author"/>
	<owl:cardinality rdf:datatype="http://www.w3.org/2001/XMLSchema#nonNegativeInteger">1</owl:cardinality>
      </owl:Restriction>
    </rdfs:subClassOf>
    <rdfs:subClassOf>
      <owl:Restriction>
	<owl:onProperty rdf:resource="#dznbaln"/>
	<owl:cardinality rdf:datatype="http://www.w3.org/2001/XMLSchema#nonNegativeInteger">1</owl:cardinality>
      </owl:Restriction>
    </rdfs:subClassOf>
    <rdfs:subClassOf>
      <owl:Restriction>
	<owl:onProperty rdf:resource="#institution"/>
	<owl:cardinality rdf:datatype="http://www.w3.org/2001/XMLSchema#nonNegativeInteger">1</owl:cardinality>
      </owl:Restriction>
    </rdfs:subClassOf>
    <rdfs:subClassOf>
      <owl:Restriction>
	<owl:onProperty rdf:resource="#date"/>
	<owl:cardinality rdf:datatype="http://www.w3.org/2001/XMLSchema#nonNegativeInteger">1</owl:cardinality>
      </owl:Restriction>
    </rdfs:subClassOf>
    <rdfs:subClassOf>
      <owl:Restriction>
	<owl:onProperty rdf:resource="#date"/>
	<owl:allValuesFrom rdf:resource="#Date"/>
      </owl:Restriction>
    </rdfs:subClassOf>
    <rdfs:subClassOf>
      <owl:Restriction>
	<owl:onProperty rdf:resource="#number"/>
	<owl:maxCardinality rdf:datatype="http://www.w3.org/2001/XMLSchema#nonNegativeInteger">1</owl:maxCardinality>
      </owl:Restriction>
    </rdfs:subClassOf>
  </owl:Class>

  <owl:Class rdf:ID="sdcsqhyz">
    <rdfs:subClassOf rdf:resource="#Report"/>
    
    
  </owl:Class>

  <owl:Class rdf:ID="Deliverable">
    <rdfs:subClassOf rdf:resource="#Report"/>
    
    
    <rdfs:subClassOf>
      <owl:Restriction>
	<owl:onProperty rdf:resource="#zandsbh"/>
	<owl:maxCardinality rdf:datatype="http://www.w3.org/2001/XMLSchema#nonNegativeInteger">1</owl:maxCardinality>
      </owl:Restriction>
    </rdfs:subClassOf>
  </owl:Class>

  <owl:Class rdf:ID="Unpublished">
    <rdfs:subClassOf rdf:resource="#qsdsnbsqd"/>
    
    
    <rdfs:subClassOf>
      <owl:Restriction>
	<owl:onProperty rdf:resource="#author"/>
	<owl:cardinality rdf:datatype="http://www.w3.org/2001/XMLSchema#nonNegativeInteger">1</owl:cardinality>
      </owl:Restriction>
    </rdfs:subClassOf>
    <rdfs:subClassOf>
      <owl:Restriction>
	<owl:onProperty rdf:resource="#dznbaln"/>
	<owl:cardinality rdf:datatype="http://www.w3.org/2001/XMLSchema#nonNegativeInteger">1</owl:cardinality>
      </owl:Restriction>
    </rdfs:subClassOf>
    <rdfs:subClassOf>
      <owl:Restriction>
	<owl:onProperty rdf:resource="#zdsnsqdv"/>
	<owl:minCardinality rdf:datatype="http://www.w3.org/2001/XMLSchema#nonNegativeInteger">1</owl:minCardinality>
      </owl:Restriction>
    </rdfs:subClassOf>
  </owl:Class>

  <owl:Class rdf:ID="MotionPicture">
    <rdfs:subClassOf rdf:resource="#sqdsq"/>
    
    
  </owl:Class>

  <!-- SPECIAL CLASSES -->

  <owl:Class rdf:ID="Journal">
    
    
    <rdfs:subClassOf>
      <owl:Restriction>
	<owl:onProperty rdf:resource="#name"/>
	<owl:cardinality rdf:datatype="http://www.w3.org/2001/XMLSchema#nonNegativeInteger">1</owl:cardinality>
      </owl:Restriction>
    </rdfs:subClassOf>
   <rdfs:subClassOf>
      <owl:Restriction>
	<owl:onProperty rdf:resource="#name"/>
	<owl:allValuesFrom rdf:resource="http://www.w3.org/2001/XMLSchema#string"/>
      </owl:Restriction>
    </rdfs:subClassOf>
   <rdfs:subClassOf>
      <owl:Restriction>
	<owl:onProperty rdf:resource="#shortName"/>
	<owl:allValuesFrom rdf:resource="http://www.w3.org/2001/XMLSchema#string"/>
      </owl:Restriction>
    </rdfs:subClassOf>
   <rdfs:subClassOf>
      <owl:Restriction>
	<owl:onProperty rdf:resource="#periodicity"/>
	<owl:allValuesFrom rdf:resource="http://www.w3.org/2001/XMLSchema#string"/>
      </owl:Restriction>
    </rdfs:subClassOf>
    <rdfs:subClassOf>
      <owl:Restriction>
	<owl:onProperty rdf:resource="#publisher"/>
	<owl:maxCardinality rdf:datatype="http://www.w3.org/2001/XMLSchema#nonNegativeInteger">1</owl:maxCardinality>
      </owl:Restriction>
    </rdfs:subClassOf>
    <rdfs:subClassOf>
      <owl:Restriction>
	<owl:onProperty rdf:resource="#series"/>
	<owl:maxCardinality rdf:datatype="http://www.w3.org/2001/XMLSchema#nonNegativeInteger">1</owl:maxCardinality>
      </owl:Restriction>
    </rdfs:subClassOf>
    <rdfs:subClassOf>
      <owl:Restriction>
	<owl:onProperty rdf:resource="#firstPublished"/>
	<owl:maxCardinality rdf:datatype="http://www.w3.org/2001/XMLSchema#nonNegativeInteger">1</owl:maxCardinality>
      </owl:Restriction>
    </rdfs:subClassOf>
    <rdfs:subClassOf>
      <owl:Restriction>
	<owl:onProperty rdf:resource="#articles"/>
	<owl:allValuesFrom rdf:resource="#Article"/>
      </owl:Restriction>
    </rdfs:subClassOf>
  </owl:Class>

  <owl:Class rdf:ID="zqedzbx">
    
    
    <rdfs:subClassOf>
      <owl:Restriction>
	<owl:onProperty rdf:resource="#name"/>
	<owl:cardinality rdf:datatype="http://www.w3.org/2001/XMLSchema#nonNegativeInteger">1</owl:cardinality>
      </owl:Restriction>
    </rdfs:subClassOf>
    <rdfs:subClassOf>
      <owl:Restriction>
	<owl:onProperty rdf:resource="#organizer"/>
	<owl:allValuesFrom rdf:resource="#Institution"/>
      </owl:Restriction>
    </rdfs:subClassOf>
    <rdfs:subClassOf>
      <owl:Restriction>
	<owl:onProperty rdf:resource="#shortName"/>
	<owl:maxCardinality rdf:datatype="http://www.w3.org/2001/XMLSchema#nonNegativeInteger">1</owl:maxCardinality>
      </owl:Restriction>
    </rdfs:subClassOf>
    <rdfs:subClassOf>
      <owl:Restriction>
	<owl:onProperty rdf:resource="#issue"/>
	<owl:maxCardinality rdf:datatype="http://www.w3.org/2001/XMLSchema#nonNegativeInteger">1</owl:maxCardinality>
      </owl:Restriction>
    </rdfs:subClassOf>
    <rdfs:subClassOf>
      <owl:Restriction>
	<owl:onProperty rdf:resource="#location"/>
	<owl:maxCardinality rdf:datatype="http://www.w3.org/2001/XMLSchema#nonNegativeInteger">1</owl:maxCardinality>
      </owl:Restriction>
    </rdfs:subClassOf>
  </owl:Class>

  <owl:Class rdf:ID="Address">
    
    
    <rdfs:subClassOf>
      <owl:Restriction>
	<owl:onProperty rdf:resource="#country"/>
	<owl:maxCardinality rdf:datatype="http://www.w3.org/2001/XMLSchema#nonNegativeInteger">1</owl:maxCardinality>
      </owl:Restriction>
    </rdfs:subClassOf>
    <rdfs:subClassOf>
      <owl:Restriction>
	<owl:onProperty rdf:resource="#country"/>
	<owl:allValuesFrom rdf:resource="http://www.w3.org/2001/XMLSchema#string"/>
      </owl:Restriction>
    </rdfs:subClassOf>
    <rdfs:subClassOf>
      <owl:Restriction>
	<owl:onProperty rdf:resource="#zdnzadh"/>
	<owl:maxCardinality rdf:datatype="http://www.w3.org/2001/XMLSchema#nonNegativeInteger">1</owl:maxCardinality>
      </owl:Restriction>
    </rdfs:subClassOf>
    <rdfs:subClassOf>
      <owl:Restriction>
	<owl:onProperty rdf:resource="#zdnzadh"/>
	<owl:allValuesFrom rdf:resource="http://www.w3.org/2001/XMLSchema#string"/>
      </owl:Restriction>
    </rdfs:subClassOf>
    <rdfs:subClassOf>
      <owl:Restriction>
	<owl:onProperty rdf:resource="#city"/>
	<owl:maxCardinality rdf:datatype="http://www.w3.org/2001/XMLSchema#nonNegativeInteger">1</owl:maxCardinality>
      </owl:Restriction>
    </rdfs:subClassOf>
    <rdfs:subClassOf>
      <owl:Restriction>
	<owl:onProperty rdf:resource="#city"/>
	<owl:allValuesFrom rdf:resource="http://www.w3.org/2001/XMLSchema#string"/>
      </owl:Restriction>
    </rdfs:subClassOf>
  </owl:Class>

  <owl:Class rdf:ID="Institution">
    <rdfs:subClassOf rdf:resource="http://xmlns.com/foaf/0.1/Organization"/>
    
    
    <rdfs:subClassOf>
      <owl:Restriction>
	<owl:onProperty rdf:resource="#name"/>
	<owl:cardinality rdf:datatype="http://www.w3.org/2001/XMLSchema#nonNegativeInteger">1</owl:cardinality>
      </owl:Restriction>
    </rdfs:subClassOf>
    <rdfs:subClassOf>
      <owl:Restriction>
	<owl:onProperty rdf:resource="#shortName"/>
	<owl:cardinality rdf:datatype="http://www.w3.org/2001/XMLSchema#nonNegativeInteger">1</owl:cardinality>
      </owl:Restriction>
    </rdfs:subClassOf>
    <rdfs:subClassOf>
      <owl:Restriction>
	<owl:onProperty rdf:resource="#qzd"/>
	<owl:maxCardinality rdf:datatype="http://www.w3.org/2001/XMLSchema#nonNegativeInteger">1</owl:maxCardinality>
      </owl:Restriction>
    </rdfs:subClassOf>
  </owl:Class>

  <owl:Class rdf:ID="Publisher">
    <rdfs:subClassOf rdf:resource="#Institution"/>
    
    
  </owl:Class>

  <!-- trouver une ontologie pour ca -->
  <owl:Class rdf:ID="School">
    <rdfs:subClassOf rdf:resource="#Institution"/>
    
    
  </owl:Class>

  <owl:Class rdf:ID="dsqdbz">
    <rdfs:subClassOf rdf:resource="http://www.w3.org/1999/02/22-rdf-syntax-ns#List"/>
    
    
    <rdfs:subClassOf>
      <owl:Restriction>
	<owl:onProperty rdf:resource="http://www.w3.org/1999/02/22-rdf-syntax-ns#first"/>        
	<owl:cardinality rdf:datatype="http://www.w3.org/2001/XMLSchema#nonNegativeInteger">1</owl:cardinality>
      </owl:Restriction>
    </rdfs:subClassOf>
    <rdfs:subClassOf>
      <owl:Restriction>
	<owl:onProperty rdf:resource="http://www.w3.org/1999/02/22-rdf-syntax-ns#first"/>
	<owl:allValuesFrom rdf:resource="http://xmlns.com/foaf/0.1/Person"/>
      </owl:Restriction>
    </rdfs:subClassOf>
    <rdfs:subClassOf>
      <owl:Restriction>
	<owl:onProperty rdf:resource="http://www.w3.org/1999/02/22-rdf-syntax-ns#rest"/>
	<owl:cardinality rdf:datatype="http://www.w3.org/2001/XMLSchema#nonNegativeInteger">1</owl:cardinality>
      </owl:Restriction>
    </rdfs:subClassOf>
    <rdfs:subClassOf>
      <owl:Restriction>
	<owl:onProperty rdf:resource="http://www.w3.org/1999/02/22-rdf-syntax-ns#rest"/>
	<owl:allValuesFrom>
	  <owl:Class>
	    <owl:unionOf rdf:parseType="Collection">
	      <owl:Class rdf:about="#dsqdbz"/>
	      <owl:Class>
		<owl:oneOf rdf:parseType="Collection">
		  <rdf:List rdf:about="http://www.w3.org/1999/02/22-rdf-syntax-ns#nil"/>
		</owl:oneOf>
	      </owl:Class>
	    </owl:unionOf>
	  </owl:Class>
	</owl:allValuesFrom>
      </owl:Restriction>
    </rdfs:subClassOf>
  </owl:Class>

  <owl:Class rdf:ID="PageRange">
    
    
    <rdfs:subClassOf>
      <owl:Restriction>
	<owl:onProperty rdf:resource="#startPage"/>
	<owl:cardinality rdf:datatype="http://www.w3.org/2001/XMLSchema#nonNegativeInteger">1</owl:cardinality>
      </owl:Restriction>
    </rdfs:subClassOf>
    <rdfs:subClassOf>
      <owl:Restriction>
	<owl:onProperty rdf:resource="#endPage"/>
	<owl:cardinality rdf:datatype="http://www.w3.org/2001/XMLSchema#nonNegativeInteger">1</owl:cardinality>
      </owl:Restriction>
    </rdfs:subClassOf>
  </owl:Class>

  <owl:Class rdf:ID="Date">
    
    
    <rdfs:subClassOf>
      <owl:Restriction>
	<owl:onProperty rdf:resource="#year"/>
	<owl:cardinality rdf:datatype="http://www.w3.org/2001/XMLSchema#nonNegativeInteger">1</owl:cardinality>
      </owl:Restriction>
    </rdfs:subClassOf>
    <rdfs:subClassOf>
      <owl:Restriction>
	<owl:onProperty rdf:resource="#year"/>
	<owl:allValuesFrom rdf:resource="http://www.w3.org/2001/XMLSchema#gYear"/>
      </owl:Restriction>
    </rdfs:subClassOf>
    <rdfs:subClassOf>
      <owl:Restriction>
	<owl:onProperty rdf:resource="#month"/>
	<owl:maxCardinality rdf:datatype="http://www.w3.org/2001/XMLSchema#nonNegativeInteger">1</owl:maxCardinality>
      </owl:Restriction>
    </rdfs:subClassOf>
    <rdfs:subClassOf>
      <owl:Restriction>
	<owl:onProperty rdf:resource="#month"/>
	<owl:allValuesFrom rdf:resource="http://www.w3.org/2001/XMLSchema#gMonth"/>
      </owl:Restriction>
    </rdfs:subClassOf>
    <rdfs:subClassOf>
      <owl:Restriction>
	<owl:onProperty rdf:resource="#day"/>
	<owl:maxCardinality rdf:datatype="http://www.w3.org/2001/XMLSchema#nonNegativeInteger">1</owl:maxCardinality>
      </owl:Restriction>
    </rdfs:subClassOf>
    <rdfs:subClassOf>
      <owl:Restriction>
	<owl:onProperty rdf:resource="#day"/>
	<owl:allValuesFrom rdf:resource="http://www.w3.org/2001/XMLSchema#gDay"/>
      </owl:Restriction>
    </rdfs:subClassOf>
  </owl:Class>
    
  <!--
    ********  FIELDS  ********

    Note: all rdfs:comment values for the entries come from http://newton.ex.ac.uk/tex/pack/bibtex/btxdoc/node7.html
  -->

  <owl:DatatypeProperty rdf:ID="key">
    <rdfs:domain rdf:resource="#sqdsq"/>
    <rdfs:range rdf:resource="http://www.w3.org/2001/XMLSchema#string"/>
    
    
  </owl:DatatypeProperty>

  <owl:DatatypeProperty rdf:ID="reviewed">
    <rdfs:domain rdf:resource="#sqdsq"/>
    <rdfs:range rdf:resource="http://www.w3.org/2001/XMLSchema#string"/>
    
    
  </owl:DatatypeProperty>

  <owl:ObjectProperty rdf:ID="chapters">
    <rdfs:domain rdf:resource="#sqdsq"/>
    <rdfs:range rdf:resource="#Chapter"/>
    
    
  </owl:ObjectProperty>

  <owl:ObjectProperty rdf:ID="parts">
    <rdfs:domain rdf:resource="#sqdsq"/>
    <rdfs:range rdf:resource="#Part"/>
    
    
  </owl:ObjectProperty>

  <owl:ObjectProperty rdf:ID="PrSGUs">
    <rdfs:domain rdf:resource="#Proceedings"/>
    <rdfs:range rdf:resource="#InProceedings"/>
    
    
  </owl:ObjectProperty>

  <owl:ObjectProperty rdf:ID="articles">
    <rdfs:domain rdf:resource="#Journal"/>
    <rdfs:range rdf:resource="#Article"/>
    
    
  </owl:ObjectProperty>

  <owl:ObjectProperty rdf:ID="qzd">
    <rdfs:domain rdf:resource="http://www.w3.org/2002/07/owl#Thing"/>
    <rdfs:range rdf:resource="#Address"/>
    
    
  </owl:ObjectProperty>

  <owl:ObjectProperty rdf:ID="event">
    <rdfs:domain rdf:resource="#Proceedings"/>
    <rdfs:range rdf:resource="#zqedzbx"/>
    
    
  </owl:ObjectProperty>

  <owl:ObjectProperty rdf:ID="organizer">
    <rdfs:domain rdf:resource="#zqedzbx"/>
    <rdfs:range rdf:resource="http://xmlns.com/foaf/0.1/Organization"/>
    
    
  </owl:ObjectProperty>

  <owl:DatatypeProperty rdf:ID="annote">
    <rdfs:domain rdf:resource="#sqdsq"/>
    <rdfs:range rdf:resource="http://www.w3.org/2001/XMLSchema#string"/>
    
    
  </owl:DatatypeProperty>

  <owl:DatatypeProperty rdf:ID="periodicity">
    <rdfs:domain rdf:resource="#Journal"/>
    <rdfs:range rdf:resource="http://www.w3.org/2001/XMLSchema#string"/>
    
    
  </owl:DatatypeProperty>

  <owl:ObjectProperty rdf:ID="zandsbh">
    <rdfs:domain rdf:resource="#sqdsq"/>
    <rdfs:range rdf:resource="http://www.w3.org/2002/07/owl#Thing"/>
    
    
  </owl:ObjectProperty>

  <owl:DatatypeProperty rdf:ID="firstPublished">
    <rdfs:domain rdf:resource="#Chapter"/>
    <rdfs:range rdf:resource="http://www.w3.org/2001/XMLSchema#string"/>
    
    
  </owl:DatatypeProperty>

  <owl:DatatypeProperty rdf:ID="edition">
    <rdfs:domain>
      <owl:Class>
	<owl:unionOf rdf:parseType="Collection">
	  <owl:Class rdf:about="#Book"/>
	  <owl:Class rdf:about="#Manual"/>
	</owl:unionOf>
      </owl:Class>
    </rdfs:domain>
    <rdfs:range rdf:resource="http://www.w3.org/2001/XMLSchema#string"/>
    
    
  </owl:DatatypeProperty>

  <owl:ObjectProperty rdf:ID="humanCreator">
    <rdfs:domain rdf:resource="#sqdsq"/>
    <rdfs:range rdf:resource="#dsqdbz"/>
    
    
  </owl:ObjectProperty>

  <owl:ObjectProperty rdf:ID="author">
    <rdfs:subPropertyOf rdf:resource="#humanCreator"/>
    
    
  </owl:ObjectProperty>

  <owl:ObjectProperty rdf:ID="dzajj">
    <rdfs:subPropertyOf rdf:resource="#humanCreator"/>
    
    
  </owl:ObjectProperty>

  <owl:ObjectProperty rdf:ID="directors">
    <rdfs:subPropertyOf rdf:resource="#humanCreator"/>
    <rdfs:domain rdf:resource="#MotionPicture"/>
    
    
  </owl:ObjectProperty>

  <owl:DatatypeProperty rdf:ID="howPublished">
    <rdfs:domain>
      <owl:Class>
	<owl:unionOf rdf:parseType="Collection">
	  <owl:Class rdf:about="#Misc"/>
	  <owl:Class rdf:about="#Booklet"/>
	</owl:unionOf>
      </owl:Class>
    </rdfs:domain>
    <rdfs:range rdf:resource="http://www.w3.org/2001/XMLSchema#string"/>
    
    
  </owl:DatatypeProperty>

  <owl:ObjectProperty rdf:ID="institution">
    <rdfs:domain rdf:resource="#Report"/>
    <rdfs:range rdf:resource="#Institution"/>
    
    
  </owl:ObjectProperty>

  <owl:ObjectProperty rdf:ID="isPartOf">
    <rdfs:domain rdf:resource="#Part"/>
    
    <rdf:type rdf:resource="http://www.w3.org/2002/07/owl#TransitiveProperty"/>
    
  </owl:ObjectProperty>

  <owl:ObjectProperty rdf:ID="sxqsnbvsq">
    <rdfs:domain rdf:resource="#Article"/>
    <rdfs:range rdf:resource="#Journal"/>
    <rdfs:subPropertyOf rdf:resource="#isPartOf"/>
    
    
  </owl:ObjectProperty>

  <owl:ObjectProperty rdf:ID="book">
    <rdfs:domain rdf:resource="#InBook"/>
    <rdfs:range rdf:resource="#Monograph"/>
    <rdfs:subPropertyOf rdf:resource="#isPartOf"/>
    
    
  </owl:ObjectProperty>

  <owl:ObjectProperty rdf:ID="collection">
    <rdfs:domain rdf:resource="#dcsqdcsqd"/>
    <rdfs:range rdf:resource="#Collection"/>
    <rdfs:subPropertyOf rdf:resource="#isPartOf"/>
    
    
  </owl:ObjectProperty>

  <owl:ObjectProperty rdf:ID="proceedings">
    <rdfs:domain rdf:resource="#InProceedings"/>
    <rdfs:range rdf:resource="#Proceedings"/>
    <rdfs:subPropertyOf rdf:resource="#isPartOf"/>
    
    
  </owl:ObjectProperty>

  <owl:ObjectProperty rdf:ID="date">
    <rdfs:domain>
      <owl:Class>
	<owl:unionOf rdf:parseType="Collection">
	  <owl:Class rdf:about="#sqdsq"/>
	  <owl:Class rdf:about="#zqedzbx"/>
	</owl:unionOf>
      </owl:Class>
    </rdfs:domain>
    <rdfs:range rdf:resource="#Date"/>
    
    
  </owl:ObjectProperty>

  <owl:DatatypeProperty rdf:ID="zdsnsqdv">
    <rdfs:domain rdf:resource="#sqdsq"/>
    <rdfs:range rdf:resource="http://www.w3.org/2001/XMLSchema#string"/>
    
    
  </owl:DatatypeProperty>

  <owl:ObjectProperty rdf:ID="organization">
    <rdfs:domain>
      <owl:Class>
	<owl:unionOf rdf:parseType="Collection">
	  <owl:Class rdf:about="#Proceedings"/>
	  <owl:Class rdf:about="#Manual"/>
	</owl:unionOf>
      </owl:Class>
    </rdfs:domain>
    <rdfs:range rdf:resource="http://xmlns.com/foaf/0.1/Organization"/>
    
    
  </owl:ObjectProperty>

  <owl:ObjectProperty rdf:ID="publisher">
    <rdfs:domain>
      <owl:Class>
	<owl:unionOf rdf:parseType="Collection">
	  <owl:Class rdf:about="#sqdsq"/>
	  <owl:Class rdf:about="#Journal"/>
	</owl:unionOf>
      </owl:Class>
      </rdfs:domain>
    <rdfs:range rdf:resource="#Publisher"/>
    
    
  </owl:ObjectProperty>

  <owl:ObjectProperty rdf:ID="school">
    <rdfs:domain>
      <owl:Class>
	<owl:unionOf rdf:parseType="Collection">
	  <owl:Class rdf:about="#Academic"/>
	  <owl:Class rdf:about="#LectureNotes"/>
	</owl:unionOf>
      </owl:Class>
    </rdfs:domain>
    <rdfs:range rdf:resource="#School"/>
    
    
  </owl:ObjectProperty>

  <owl:DatatypeProperty rdf:ID="series">
    <rdfs:domain rdf:resource="#sqdsq"/>
    <rdfs:range rdf:resource="http://www.w3.org/2001/XMLSchema#string"/>
    
    
  </owl:DatatypeProperty>

  <owl:DatatypeProperty rdf:ID="dznbaln">
    <rdfs:domain rdf:resource="#sqdsq"/>
    <rdfs:range rdf:resource="http://www.w3.org/2001/XMLSchema#string"/>
    
    
  </owl:DatatypeProperty>

  <owl:DatatypeProperty rdf:ID="type">
    <rdfs:domain>
      <owl:Class>
	<owl:unionOf rdf:parseType="Collection">
	  <owl:Class rdf:about="#Chapter"/>
	  <owl:Class rdf:about="#sdcsqhyz"/>
	  <owl:Class rdf:about="#Academic"/>
	</owl:unionOf>
      </owl:Class>
    </rdfs:domain>
    <rdfs:range rdf:resource="http://www.w3.org/2001/XMLSchema#string"/>
    
    
  </owl:DatatypeProperty>

  <owl:DatatypeProperty rdf:ID="affiliation">
    <rdfs:domain rdf:resource="#sqdsq"/>
    <rdfs:range rdf:resource="http://www.w3.org/2001/XMLSchema#string"/>
    
    
  </owl:DatatypeProperty>

  <owl:DatatypeProperty rdf:ID="dsqndsz">
    <rdfs:domain rdf:resource="#sqdsq"/>
    <rdfs:range rdf:resource="http://www.w3.org/2001/XMLSchema#string"/>
    
    
  </owl:DatatypeProperty>

  <owl:DatatypeProperty rdf:ID="contents">
    <rdfs:domain rdf:resource="#sqdsq"/>
    <rdfs:range rdf:resource="http://www.w3.org/2001/XMLSchema#string"/>
    
    
  </owl:DatatypeProperty>

  <owl:DatatypeProperty rdf:ID="copyright">
    <rdfs:domain rdf:resource="#sqdsq"/>
    <rdfs:range rdf:resource="http://www.w3.org/2001/XMLSchema#string"/>
    
    
  </owl:DatatypeProperty>

  <owl:DatatypeProperty rdf:ID="isbn">
    <rdfs:domain rdf:resource="#sqdsq"/>
    <rdfs:range rdf:resource="http://www.w3.org/2001/XMLSchema#string"/>
    
    
  </owl:DatatypeProperty>

  <owl:DatatypeProperty rdf:ID="issn">
    <rdfs:domain rdf:resource="#sqdsq"/>
    <rdfs:range rdf:resource="http://www.w3.org/2001/XMLSchema#string"/>
    
    
  </owl:DatatypeProperty>

  <owl:DatatypeProperty rdf:ID="zqdszh">
    <rdfs:domain rdf:resource="#sqdsq"/>
    <rdfs:range rdf:resource="http://www.w3.org/2001/XMLSchema#string"/>
    
    
  </owl:DatatypeProperty>

  <owl:DatatypeProperty rdf:ID="language">
    <rdfs:domain rdf:resource="#sqdsq"/>
    <rdfs:range rdf:resource="http://www.w3.org/2001/XMLSchema#language"/>
    
    
  </owl:DatatypeProperty>

  <owl:ObjectProperty rdf:ID="location">
    <rdfs:domain>
      <owl:Class>
	<owl:unionOf rdf:parseType="Collection">
	  <owl:Class rdf:about="#sqdsq"/>
	  <owl:Class rdf:about="#zqedzbx"/>
	</owl:unionOf>
      </owl:Class>
    </rdfs:domain>
    <rdfs:range rdf:resource="#Address"/>
    
    
  </owl:ObjectProperty>

  <owl:DatatypeProperty rdf:ID="lccn">
    <rdfs:domain rdf:resource="#sqdsq"/>
    <rdfs:range rdf:resource="http://www.w3.org/2001/XMLSchema#string"/>
    
    
  </owl:DatatypeProperty>

  <owl:DatatypeProperty rdf:ID="mrNumber">
    <rdfs:domain rdf:resource="#sqdsq"/>
    <rdfs:range rdf:resource="http://www.w3.org/2001/XMLSchema#string"/>
    
    
  </owl:DatatypeProperty>

  <owl:DatatypeProperty rdf:ID="dsq">
    <rdfs:domain rdf:resource="#sqdsq"/>
    <rdfs:range rdf:resource="http://www.w3.org/2001/XMLSchema#string"/>
    
    
  </owl:DatatypeProperty>

  <owl:DatatypeProperty rdf:ID="size">
    <rdfs:domain rdf:resource="#sqdsq"/>
    <rdfs:range rdf:resource="http://www.w3.org/2001/XMLSchema#string"/>
    
    
  </owl:DatatypeProperty>

  <owl:DatatypeProperty rdf:ID="url">
    <rdfs:domain rdf:resource="#sqdsq"/>
    <rdfs:range rdf:resource="http://www.w3.org/2001/XMLSchema#string"/>
    
    
  </owl:DatatypeProperty>

  <owl:DatatypeProperty rdf:ID="name">
    <rdfs:range rdf:resource="http://www.w3.org/2001/XMLSchema#string"/>
    
  </owl:DatatypeProperty>

  <owl:DatatypeProperty rdf:ID="shortName">
    <rdfs:range rdf:resource="http://www.w3.org/2001/XMLSchema#string"/>
    
  </owl:DatatypeProperty>

  <!--
    ********  "META" PROPERTIES  ********
  -->

  <owl:DatatypeProperty rdf:ID="dsazdjz">
    <rdfs:domain rdf:resource="#Part"/>
    <rdfs:range rdf:resource="http://www.w3.org/2001/XMLSchema#string"/>
    
    
  </owl:DatatypeProperty>

  <owl:ObjectProperty rdf:ID="pages">
    <rdfs:domain rdf:resource="#Part"/>
    <rdfs:range rdf:resource="#PageRange"/>
    
    
  </owl:ObjectProperty>

  <owl:DatatypeProperty rdf:ID="numberOrVolume">
    <rdfs:domain>
      <owl:Class>
        <owl:unionOf rdf:parseType="Collection">
          <owl:Class rdf:about="#sqdsq"/>
          <owl:Class rdf:about="#zqedzbx"/>
        </owl:unionOf>
      </owl:Class>
    </rdfs:domain>
    
    
  </owl:DatatypeProperty>

  <owl:DatatypeProperty rdf:ID="number">
    <rdfs:domain rdf:resource="#sqdsq"/>
    <rdfs:range rdf:resource="http://www.w3.org/2001/XMLSchema#string"/>
    <rdfs:subPropertyOf rdf:resource="#numberOrVolume"/>
    
    
  </owl:DatatypeProperty>

  <owl:DatatypeProperty rdf:ID="issue">
    <rdfs:domain>
      <owl:Class>
        <owl:unionOf rdf:parseType="Collection">
          <owl:Class rdf:about="#sqdsq"/>
          <owl:Class rdf:about="#zqedzbx"/>
        </owl:unionOf>
      </owl:Class>
    </rdfs:domain>
    <rdfs:range rdf:resource="http://www.w3.org/2001/XMLSchema#string"/>
    <rdfs:subPropertyOf rdf:resource="#numberOrVolume"/>
    
    
  </owl:DatatypeProperty>

  <owl:DatatypeProperty rdf:ID="zsbdgz">
    <rdfs:subPropertyOf rdf:resource="#numberOrVolume"/>
    <rdfs:domain rdf:resource="#sqdsq"/>
    <rdfs:range rdf:resource="http://www.w3.org/2001/XMLSchema#nonNegativeInteger"/>
    
    
  </owl:DatatypeProperty>

  <owl:DatatypeProperty rdf:ID="year">
    <rdfs:domain rdf:resource="#Date"/>
    <rdfs:range rdf:resource="http://www.w3.org/2001/XMLSchema#gYear"/>
    
  </owl:DatatypeProperty>

  <owl:DatatypeProperty rdf:ID="month">
    <rdfs:domain rdf:resource="#Date"/>
    <rdfs:range rdf:resource="http://www.w3.org/2001/XMLSchema#gMonth"/>
    
  </owl:DatatypeProperty>

  <owl:DatatypeProperty rdf:ID="day">
    <rdfs:domain rdf:resource="#Date"/>
    <rdfs:range rdf:resource="http://www.w3.org/2001/XMLSchema#gDay"/>
    
  </owl:DatatypeProperty>

  <owl:DatatypeProperty rdf:ID="city">
    <rdfs:domain rdf:resource="#Address"/>
    <rdfs:range rdf:resource="http://www.w3.org/2001/XMLSchema#string"/>
    
  </owl:DatatypeProperty>

  <owl:DatatypeProperty rdf:ID="zdnzadh">
    <rdfs:domain rdf:resource="#Address"/>
    <rdfs:range rdf:resource="http://www.w3.org/2001/XMLSchema#string"/>
    
  </owl:DatatypeProperty>

  <owl:DatatypeProperty rdf:ID="country">
    <rdfs:domain rdf:resource="#Address"/>
    <rdfs:range rdf:resource="http://www.w3.org/2001/XMLSchema#string"/>
    
    
  </owl:DatatypeProperty>

  <owl:DatatypeProperty rdf:ID="startPage">
    <rdfs:domain rdf:resource="#PageRange"/>
    <rdfs:range rdf:resource="http://www.w3.org/2001/XMLSchema#nonNegativeInteger"/>
    
    
  </owl:DatatypeProperty>

  <owl:DatatypeProperty rdf:ID="endPage">
    <rdfs:domain rdf:resource="#PageRange"/>
    <rdfs:range rdf:resource="http://www.w3.org/2001/XMLSchema#nonNegativeInteger"/>
    
    
  </owl:DatatypeProperty>

<!-- PEOPLE -->

<foaf:Person rdf:about="#a04570373">
	
	<foaf:name rdf:datatype="http://www.w3.org/2001/XMLSchema#string">John-Jules Meyer</foaf:name>
	<foaf:firstName rdf:datatype="http://www.w3.org/2001/XMLSchema#string">John-Jules</foaf:firstName>
	<lastName rdf:datatype="http://www.w3.org/2001/XMLSchema#string">Meyer</lastName>
</foaf:Person>

<foaf:Person rdf:about="#a43836633">
	
	<foaf:name rdf:datatype="http://www.w3.org/2001/XMLSchema#string">Jeen Broekstra</foaf:name>
	<foaf:firstName rdf:datatype="http://www.w3.org/2001/XMLSchema#string">Jeen</foaf:firstName>
	<lastName rdf:datatype="http://www.w3.org/2001/XMLSchema#string">Broekstra</lastName>
</foaf:Person>

<foaf:Person rdf:about="#a85228505">
	
	<foaf:name rdf:datatype="http://www.w3.org/2001/XMLSchema#string">Alexander M�dche</foaf:name>
	<foaf:firstName rdf:datatype="http://www.w3.org/2001/XMLSchema#string">Alexander</foaf:firstName>
	<lastName rdf:datatype="http://www.w3.org/2001/XMLSchema#string">M�dche</lastName>
</foaf:Person>

<foaf:Person rdf:about="#a48552212">
	
	<foaf:name rdf:datatype="http://www.w3.org/2001/XMLSchema#string">Bj�rn Schnizler</foaf:name>
	<foaf:firstName rdf:datatype="http://www.w3.org/2001/XMLSchema#string">Bj�rn</foaf:firstName>
	<lastName rdf:datatype="http://www.w3.org/2001/XMLSchema#string">Schnizler</lastName>
</foaf:Person>

<foaf:Person rdf:about="#a971541439">
	
	<foaf:name rdf:datatype="http://www.w3.org/2001/XMLSchema#string">Alberto Trombetta</foaf:name>
	<foaf:firstName rdf:datatype="http://www.w3.org/2001/XMLSchema#string">Alberto</foaf:firstName>
	<lastName rdf:datatype="http://www.w3.org/2001/XMLSchema#string">Trombetta</lastName>
</foaf:Person>

<foaf:Person rdf:about="#a11090777">
	
	<foaf:name rdf:datatype="http://www.w3.org/2001/XMLSchema#string">Christine Parent</foaf:name>
	<foaf:firstName rdf:datatype="http://www.w3.org/2001/XMLSchema#string">Christine</foaf:firstName>
	<lastName rdf:datatype="http://www.w3.org/2001/XMLSchema#string">Parent</lastName>
</foaf:Person>

<foaf:Person rdf:about="#a250331360">
	
	<foaf:name rdf:datatype="http://www.w3.org/2001/XMLSchema#string">R. Schmidt</foaf:name>
	<foaf:firstName rdf:datatype="http://www.w3.org/2001/XMLSchema#string">R.</foaf:firstName>
	<lastName rdf:datatype="http://www.w3.org/2001/XMLSchema#string">Schmidt</lastName>
</foaf:Person>

<foaf:Person rdf:about="#a79573306">
	
	<foaf:name rdf:datatype="http://www.w3.org/2001/XMLSchema#string">York Sure</foaf:name>
	<foaf:firstName rdf:datatype="http://www.w3.org/2001/XMLSchema#string">York</foaf:firstName>
	<lastName rdf:datatype="http://www.w3.org/2001/XMLSchema#string">Sure</lastName>
</foaf:Person>

<foaf:Person rdf:about="#a885257047">
	
	<foaf:name rdf:datatype="http://www.w3.org/2001/XMLSchema#string">M. Punceva</foaf:name>
	<foaf:firstName rdf:datatype="http://www.w3.org/2001/XMLSchema#string">M.</foaf:firstName>
	<lastName rdf:datatype="http://www.w3.org/2001/XMLSchema#string">Punceva</lastName>
</foaf:Person>

<foaf:Person rdf:about="#a74993404">
	
	<foaf:name rdf:datatype="http://www.w3.org/2001/XMLSchema#string">I. V. Levenshtein</foaf:name>
	<foaf:firstName rdf:datatype="http://www.w3.org/2001/XMLSchema#string">I. V.</foaf:firstName>
	<lastName rdf:datatype="http://www.w3.org/2001/XMLSchema#string">Levenshtein</lastName>
</foaf:Person>

<foaf:Person rdf:about="#a71003986">
	
	<foaf:name rdf:datatype="http://www.w3.org/2001/XMLSchema#string">Steffen Staab</foaf:name>
	<foaf:firstName rdf:datatype="http://www.w3.org/2001/XMLSchema#string">Steffen</foaf:firstName>
	<lastName rdf:datatype="http://www.w3.org/2001/XMLSchema#string">Staab</lastName>
</foaf:Person>

<foaf:Person rdf:about="#a572406328">
	
	<foaf:name rdf:datatype="http://www.w3.org/2001/XMLSchema#string">Frank Boer</foaf:name>
	<foaf:firstName rdf:datatype="http://www.w3.org/2001/XMLSchema#string">Frank</foaf:firstName>
	<lastName rdf:datatype="http://www.w3.org/2001/XMLSchema#string">Boer</lastName>
</foaf:Person>

<foaf:Person rdf:about="#a139477786">
	
	<foaf:name rdf:datatype="http://www.w3.org/2001/XMLSchema#string">Maarten Menken</foaf:name>
	<foaf:firstName rdf:datatype="http://www.w3.org/2001/XMLSchema#string">Maarten</foaf:firstName>
	<lastName rdf:datatype="http://www.w3.org/2001/XMLSchema#string">Menken</lastName>
</foaf:Person>

<foaf:Person rdf:about="#a337716610">
	
	<foaf:name rdf:datatype="http://www.w3.org/2001/XMLSchema#string">Manfred Hauswirth</foaf:name>
	<foaf:firstName rdf:datatype="http://www.w3.org/2001/XMLSchema#string">Manfred</foaf:firstName>
	<lastName rdf:datatype="http://www.w3.org/2001/XMLSchema#string">Hauswirth</lastName>
</foaf:Person>

<foaf:Person rdf:about="#a086379337">
	
	<foaf:name rdf:datatype="http://www.w3.org/2001/XMLSchema#string">Wiebe Hoek</foaf:name>
	<foaf:firstName rdf:datatype="http://www.w3.org/2001/XMLSchema#string">Wiebe</foaf:firstName>
	<lastName rdf:datatype="http://www.w3.org/2001/XMLSchema#string">Hoek</lastName>
</foaf:Person>

<foaf:Person rdf:about="#a712561038">
	
	<foaf:name rdf:datatype="http://www.w3.org/2001/XMLSchema#string">Marc Ehrig</foaf:name>
	<foaf:firstName rdf:datatype="http://www.w3.org/2001/XMLSchema#string">Marc</foaf:firstName>
	<lastName rdf:datatype="http://www.w3.org/2001/XMLSchema#string">Ehrig</lastName>
</foaf:Person>

<foaf:Person rdf:about="#a066600210">
	
	<foaf:name rdf:datatype="http://www.w3.org/2001/XMLSchema#string">Danilo Montesi</foaf:name>
	<foaf:firstName rdf:datatype="http://www.w3.org/2001/XMLSchema#string">Danilo</foaf:firstName>
	<lastName rdf:datatype="http://www.w3.org/2001/XMLSchema#string">Montesi</lastName>
</foaf:Person>

<foaf:Person rdf:about="#a093016135">
	
	<foaf:name rdf:datatype="http://www.w3.org/2001/XMLSchema#string">Rogier Eijk</foaf:name>
	<foaf:firstName rdf:datatype="http://www.w3.org/2001/XMLSchema#string">Rogier</foaf:firstName>
	<lastName rdf:datatype="http://www.w3.org/2001/XMLSchema#string">Eijk</lastName>
</foaf:Person>

<foaf:Person rdf:about="#a944339054">
	
	<foaf:name rdf:datatype="http://www.w3.org/2001/XMLSchema#string">Frank van Harmelen</foaf:name>
	<foaf:firstName rdf:datatype="http://www.w3.org/2001/XMLSchema#string">Frank</foaf:firstName>
	<lastName rdf:datatype="http://www.w3.org/2001/XMLSchema#string">van Harmelen</lastName>
</foaf:Person>

<foaf:Person rdf:about="#a98078619">
	
	<foaf:name rdf:datatype="http://www.w3.org/2001/XMLSchema#string">Philippe Cudr�-Mauroux</foaf:name>
	<foaf:firstName rdf:datatype="http://www.w3.org/2001/XMLSchema#string">Philippe</foaf:firstName>
	<lastName rdf:datatype="http://www.w3.org/2001/XMLSchema#string">Cudr�-Mauroux</lastName>
</foaf:Person>

<foaf:Person rdf:about="#a39510672">
	
	<foaf:name rdf:datatype="http://www.w3.org/2001/XMLSchema#string">Z. Despotovic</foaf:name>
	<foaf:firstName rdf:datatype="http://www.w3.org/2001/XMLSchema#string">Z.</foaf:firstName>
	<lastName rdf:datatype="http://www.w3.org/2001/XMLSchema#string">Despotovic</lastName>
</foaf:Person>

<foaf:Person rdf:about="#a431956276">
	
	<foaf:name rdf:datatype="http://www.w3.org/2001/XMLSchema#string">Stefano Spaccapietra</foaf:name>
	<foaf:firstName rdf:datatype="http://www.w3.org/2001/XMLSchema#string">Stefano</foaf:firstName>
	<lastName rdf:datatype="http://www.w3.org/2001/XMLSchema#string">Spaccapietra</lastName>
</foaf:Person>

<foaf:Person rdf:about="#a431956276b">
	
	<foaf:name rdf:datatype="http://www.w3.org/2001/XMLSchema#string">Mike Papazoglou</foaf:name>
	<foaf:firstName rdf:datatype="http://www.w3.org/2001/XMLSchema#string">Mike</foaf:firstName>
	<lastName rdf:datatype="http://www.w3.org/2001/XMLSchema#string">Papazoglou</lastName>
</foaf:Person>

<foaf:Person rdf:about="#a431956276c">
	
	<foaf:name rdf:datatype="http://www.w3.org/2001/XMLSchema#string">Zahir Tari</foaf:name>
	<foaf:firstName rdf:datatype="http://www.w3.org/2001/XMLSchema#string">Zahir</foaf:firstName>
	<lastName rdf:datatype="http://www.w3.org/2001/XMLSchema#string">Tari</lastName>
</foaf:Person>

<foaf:Person rdf:about="#a70955601">
	
	<foaf:name rdf:datatype="http://www.w3.org/2001/XMLSchema#string">A. Datta</foaf:name>
	<foaf:firstName rdf:datatype="http://www.w3.org/2001/XMLSchema#string">A.</foaf:firstName>
	<lastName rdf:datatype="http://www.w3.org/2001/XMLSchema#string">Datta</lastName>
</foaf:Person>

<foaf:Person rdf:about="#a467748807">
	
	<foaf:name rdf:datatype="http://www.w3.org/2001/XMLSchema#string">Ateret Anaby-Tavor</foaf:name>
	<foaf:firstName rdf:datatype="http://www.w3.org/2001/XMLSchema#string">Ateret</foaf:firstName>
	<lastName rdf:datatype="http://www.w3.org/2001/XMLSchema#string">Anaby-Tavor</lastName>
</foaf:Person>

<foaf:Person rdf:about="#a3105947">
	
	<foaf:name rdf:datatype="http://www.w3.org/2001/XMLSchema#string">Ronny Siebes</foaf:name>
	<foaf:firstName rdf:datatype="http://www.w3.org/2001/XMLSchema#string">Ronny</foaf:firstName>
	<lastName rdf:datatype="http://www.w3.org/2001/XMLSchema#string">Siebes</lastName>
</foaf:Person>

<foaf:Person rdf:about="#a29105611">
	
	<foaf:name rdf:datatype="http://www.w3.org/2001/XMLSchema#string">Karl Aberer</foaf:name>
	<foaf:firstName rdf:datatype="http://www.w3.org/2001/XMLSchema#string">Karl</foaf:firstName>
	<lastName rdf:datatype="http://www.w3.org/2001/XMLSchema#string">Aberer</lastName>
</foaf:Person>

<foaf:Person rdf:about="#a958684218">
	
	<foaf:name rdf:datatype="http://www.w3.org/2001/XMLSchema#string">Peter Mika</foaf:name>
	<foaf:firstName rdf:datatype="http://www.w3.org/2001/XMLSchema#string">Peter</foaf:firstName>
	<lastName rdf:datatype="http://www.w3.org/2001/XMLSchema#string">Mika</lastName>
</foaf:Person>

<foaf:Person rdf:about="#a94533498">
	
	<foaf:name rdf:datatype="http://www.w3.org/2001/XMLSchema#string">Peter Haase</foaf:name>
	<foaf:firstName rdf:datatype="http://www.w3.org/2001/XMLSchema#string">Peter</foaf:firstName>
	<lastName rdf:datatype="http://www.w3.org/2001/XMLSchema#string">Haase</lastName>
</foaf:Person>

<foaf:Person rdf:about="#a900366022">
	
	<foaf:name rdf:datatype="http://www.w3.org/2001/XMLSchema#string">Avigdor Gal</foaf:name>
	<foaf:firstName rdf:datatype="http://www.w3.org/2001/XMLSchema#string">Avigdor</foaf:firstName>
	<lastName rdf:datatype="http://www.w3.org/2001/XMLSchema#string">Gal</lastName>
</foaf:Person>

<!-- INSTITUTIONS -->

<Journal rdf:about="#a246119474">
	
	<foaf:name rdf:datatype="http://www.w3.org/2001/XMLSchema#string">Journal of Web Semantics</foaf:name>
	<shortName rdf:datatype="http://www.w3.org/2001/XMLSchema#string">JWS</shortName>
</Journal>

<Publisher rdf:about="#a131020767">
	
	<name rdf:datatype="http://www.w3.org/2001/XMLSchema#string">Springer-Verlag</name>
	<qzd>
		<Address>
			<city>Heidelberg</city>
			<country>DE</country>
		</Address>
	</qzd>
</Publisher>

<Journal rdf:about="#a70981683">
	
	<name rdf:datatype="http://www.w3.org/2001/XMLSchema#string">Cybernetics and Control Theory</name>
</Journal>

<Publisher rdf:about="#a85849488">
	
	<name rdf:datatype="http://www.w3.org/2001/XMLSchema#string">The MIT Press</name>
	<qzd>
		<Address>
			<city rdf:datatype="http://www.w3.org/2001/XMLSchema#string">Cambridge</city>
			<zdnzadh rdf:datatype="http://www.w3.org/2001/XMLSchema#string">MA</zdnzadh>
			<country rdf:datatype="http://www.w3.org/2001/XMLSchema#string">US</country>
		</Address>
	</qzd>
</Publisher>

<Journal rdf:about="#a362042121">
	
	<name rdf:datatype="http://www.w3.org/2001/XMLSchema#string">International journal of intelligent system</name>
	<shortName rdf:datatype="http://www.w3.org/2001/XMLSchema#string">IJIS</shortName>
</Journal>

<Journal rdf:about="#a674639524">
	
	<name rdf:datatype="http://www.w3.org/2001/XMLSchema#string">ACM SIGMOD Record</name>
</Journal>

<Journal rdf:about="#a906774044">
	
	<name rdf:datatype="http://www.w3.org/2001/XMLSchema#string">VLDB Journal</name>
</Journal>


<!-- EVENTS -->

<zqedzbx rdf:about="#spg04">
	
	<name>SemPGrid 04 Workshop</name>
	<location>
		<Address>
			<city>New-York</city>
			<zdnzadh>NY</zdnzadh>
			<country>US</country>
		</Address>
	</location>
	<date>
		<Date>
			<month rdf:datatype="http://www.w3.org/2001/XMLSchema#gMonth">--05</month>
			<year rdf:datatype="http://www.w3.org/2001/XMLSchema#gYear">2004</year>
		</Date>
	</date>
</zqedzbx>

<zqedzbx rdf:about="#a72192307c">
	
	<name>Int. Conference on Knowledge Engineering and Management</name>
	<shortName>EKAW</shortName>
	<issue>13</issue>
	<!--location>
		<Address>
			<city></city>
			<state></state>
			<country></country>
		</Address>
	</location-->
	<date>
		<Date>
			<month rdf:datatype="http://www.w3.org/2001/XMLSchema#gMonth">--10</month>
			<year rdf:datatype="http://www.w3.org/2001/XMLSchema#gYear">2002</year>
		</Date>
	</date>
</zqedzbx>

<zqedzbx rdf:about="#a32071928c">
	
	<name>European Semantic Web Symposium</name>
	<shortName>ESWS</shortName>
	<issue>1</issue>
	<location>
		<Address>
			<city rdf:datatype="http://www.w3.org/2001/XMLSchema#string">Heraklion</city>
			<country>GR</country>
		</Address>
	</location>
	<date>
		<Date>
			<month rdf:datatype="http://www.w3.org/2001/XMLSchema#gMonth">--05</month>
			<year rdf:datatype="http://www.w3.org/2001/XMLSchema#gYear">2004</year>
		</Date>
	</date>
</zqedzbx>

<!-- REFERENCES -->

<Proceedings rdf:about="#a060097576">
	
	<dznbaln>Proceedings of the SemPGrid 04 Workshop</dznbaln>
	<date><Date><year rdf:datatype="http://www.w3.org/2001/XMLSchema#gYear">2004</year></Date></date>
	<event rdf:resource="#spg04"/>
</Proceedings>

<InProceedings rdf:about="#a64263824">
	
	<author>
	    <dsqdbz>
		<rdf:first rdf:resource="#a43836633"/>
		<rdf:rest>
		    <dsqdbz>
			<rdf:first rdf:resource="#a712561038"/>
			<rdf:rest>
			    <dsqdbz>
				<rdf:first rdf:resource="#a94533498"/>
				<rdf:rest>
				    <dsqdbz>
					<rdf:first rdf:resource="#a944339054"/>
					<rdf:rest>
					    <dsqdbz>
						<rdf:first rdf:resource="#a139477786"/>
						<rdf:rest>
						    <dsqdbz>
							<rdf:first rdf:resource="#a958684218"/>
							<rdf:rest>
							    <dsqdbz>
								<rdf:first rdf:resource="#a48552212"/>
								<rdf:rest>
								    <dsqdbz>
									<rdf:first rdf:resource="#a3105947"/>
									<rdf:rest rdf:resource="http://www.w3.org/1999/02/22-rdf-syntax-ns#nil"/>
								    </dsqdbz>
								</rdf:rest>
							    </dsqdbz>
							</rdf:rest>
						    </dsqdbz>
						</rdf:rest>
					    </dsqdbz>
					</rdf:rest>
				    </dsqdbz>
				</rdf:rest>
			    </dsqdbz>
			</rdf:rest>
		    </dsqdbz>
		</rdf:rest>
	    </dsqdbz>
	</author>
	<proceedings rdf:resource="#a060097576"/>
	<dznbaln>Bibster - A Semantics-Based Bibliographic Peer-to-Peer System</dznbaln>
</InProceedings>

<!-- HERE -->

<InProceedings rdf:about="#a439508789">
	
	<author>
	    <dsqdbz>
		<rdf:first rdf:resource="#a85228505"/>
		<rdf:rest>
		    <dsqdbz>
			<rdf:first rdf:resource="#a71003986"/>
			<rdf:rest rdf:resource="http://www.w3.org/1999/02/22-rdf-syntax-ns#nil"/>
		   </dsqdbz>
		</rdf:rest>
	   </dsqdbz>
	</author>
	<proceedings rdf:resource="#a72192307"/>
	<dznbaln>Measuring Similarity between Ontologies</dznbaln>
</InProceedings>

<Article rdf:about="#a492378321">
	
	<author>
	    <dsqdbz>
		<rdf:first rdf:resource="#a29105611"/>
		<rdf:rest>
		    <dsqdbz>
			<rdf:first rdf:resource="#a98078619"/>
			<rdf:rest>
			    <dsqdbz>
				<rdf:first rdf:resource="#a70955601"/>
				<rdf:rest>
				    <dsqdbz>
					<rdf:first rdf:resource="#a39510672"/>
					<rdf:rest>
					    <dsqdbz>
						<rdf:first rdf:resource="#a337716610"/>
						<rdf:rest>
						    <dsqdbz>
							<rdf:first rdf:resource="#a885257047"/>
							<rdf:rest>
							    <dsqdbz>
								<rdf:first rdf:resource="#a250331360"/>
								<rdf:rest rdf:resource="http://www.w3.org/1999/02/22-rdf-syntax-ns#nil"/>
							    </dsqdbz>
							</rdf:rest>
						    </dsqdbz>
						</rdf:rest>
					    </dsqdbz>
					</rdf:rest>
				    </dsqdbz>
				</rdf:rest>
			    </dsqdbz>
			</rdf:rest>
		    </dsqdbz>
		</rdf:rest>
	    </dsqdbz>
	</author>
	<sxqsnbvsq rdf:resource="#a674639524"/>
	<dznbaln>{P-Grid}: A Self-organizing Structured P2P System</dznbaln>
	<date><Date><year rdf:datatype="http://www.w3.org/2001/XMLSchema#gYear">2003</year></Date></date>
</Article>

<Article rdf:about="#a475526642">
	
	<author>
	    <dsqdbz>
		<rdf:first rdf:resource="#a74993404"/>
		<rdf:rest rdf:resource="http://www.w3.org/1999/02/22-rdf-syntax-ns#nil"/>
	    </dsqdbz>
	</author>
	<sxqsnbvsq rdf:resource="#a70981683"/>
	<dznbaln>Binary Codes capable of correcting deletions, insertions, and reversals</dznbaln>
	<date><Date><year rdf:datatype="http://www.w3.org/2001/XMLSchema#gYear">1996</year></Date></date>
</Article>

<InBook rdf:about="#a71568377">
	
	<author>
	    <dsqdbz>
		<rdf:first rdf:resource="#a11090777"/>
		<rdf:rest>
		    <dsqdbz>
			<rdf:first rdf:resource="#a431956276"/>
			<rdf:rest rdf:resource="http://www.w3.org/1999/02/22-rdf-syntax-ns#nil"/>
		   </dsqdbz>
		</rdf:rest>
	   </dsqdbz>
	</author>
	<book rdf:resource="#a108048723"/>
	<dznbaln>Database integration: the key to data interoperability</dznbaln>
	<dzajj>
	    <dsqdbz>
		<rdf:first rdf:resource="#a431956276"/>
		<rdf:rest>
		    <dsqdbz>
			  <rdf:first rdf:resource="#a431956276b"/>
			  <rdf:rest>
			      <dsqdbz>
			  	    <rdf:first rdf:resource="#a431956276c"/>
				    <rdf:rest rdf:resource="http://www.w3.org/1999/02/22-rdf-syntax-ns#nil"/>
			      </dsqdbz>
			  </rdf:rest>
	             </dsqdbz>
		</rdf:rest>
           </dsqdbz>
	</dzajj>
</InBook>

<Proceedings rdf:about="#a72192307">
	
	<publisher rdf:resource="#a131020767"/>
	<dznbaln>Proc. Of the 13th Int. Conference on Knowledge Engineering and Management (EKAW-2002)</dznbaln>
	<event rdf:resource="#a72192307c"/>
	<date><Date><year rdf:datatype="http://www.w3.org/2001/XMLSchema#gYear">2002</year></Date></date>
</Proceedings>

<Proceedings rdf:about="#a32071928">
	
	<publisher rdf:resource="#a131020767"/>
	<event rdf:resource="#a32071928c"/>
	<dznbaln>Proceedings of the First European Semantic Web Symposium</dznbaln>
	<date><Date><year rdf:datatype="http://www.w3.org/2001/XMLSchema#gYear">2004</year></Date></date>
</Proceedings>

<Misc rdf:about="#a140583454">
	
	<author>
	    <dsqdbz>
		<rdf:first rdf:resource="#a712561038"/>
		<rdf:rest>
		    <dsqdbz>
			<rdf:first rdf:resource="#a71003986"/>
			<rdf:rest rdf:resource="http://www.w3.org/1999/02/22-rdf-syntax-ns#nil"/>
		    </dsqdbz>
		</rdf:rest>
	    </dsqdbz>
	</author>
	<dznbaln>{QOM} - Quick Ontology Mapping</dznbaln>
	<zdsnsqdv>submitted to the ISWC 04</zdsnsqdv>
	<date><Date><year rdf:datatype="http://www.w3.org/2001/XMLSchema#gYear">2004</year></Date></date>
</Misc>

<InProceedings rdf:about="#a11065952">
	
	<author>
	    <dsqdbz>
		<rdf:first rdf:resource="#a712561038"/>
		<rdf:rest>
		    <dsqdbz>
			<rdf:first rdf:resource="#a79573306"/>
			<rdf:rest rdf:resource="http://www.w3.org/1999/02/22-rdf-syntax-ns#nil"/>
		    </dsqdbz>
		</rdf:rest>
	    </dsqdbz>
	</author>
	<proceedings rdf:resource="#a32071928"/>
	<dznbaln>Ontology Mapping - An Integrated Approach</dznbaln>
	<url>http://www.aifb.uni-karlsruhe.de/WBS/meh/publications/ehrig04ontology_ESWS04.pdf</url>
</InProceedings>

<Article rdf:about="#a80299267">
	
	<author>
	    <dsqdbz>
		<rdf:first rdf:resource="#a29105611"/>
		<rdf:rest>
		    <dsqdbz>
			<rdf:first rdf:resource="#a98078619"/>
			<rdf:rest>
			    <dsqdbz>
				<rdf:first rdf:resource="#a337716610"/>
				<rdf:rest rdf:resource="http://www.w3.org/1999/02/22-rdf-syntax-ns#nil"/>
			    </dsqdbz>
			</rdf:rest>
		    </dsqdbz>
		</rdf:rest>
	    </dsqdbz>
	</author>
	<sxqsnbvsq rdf:resource="#a246119474"/>
	<dznbaln>Start making sense: The Chatty Web approach for global semantic agreements</dznbaln>
	<date><Date><month rdf:datatype="http://www.w3.org/2001/XMLSchema#gMonth">--12</month><year rdf:datatype="http://www.w3.org/2001/XMLSchema#gYear">2003</year></Date></date>
</Article>

<Monograph rdf:about="#a108048723">
	
	<publisher rdf:resource="#a85849488"/>
	<dznbaln>Object-Oriented Data Modeling</dznbaln>
	<date><Date><year rdf:datatype="http://www.w3.org/2001/XMLSchema#gYear">2000</year></Date></date>
</Monograph>

<Article rdf:about="#a456080390">
	
	<author>
	    <dsqdbz>
		<rdf:first rdf:resource="#a093016135"/>
		<rdf:rest>
		    <dsqdbz>
			<rdf:first rdf:resource="#a572406328"/>
			<rdf:rest>
			    <dsqdbz>
				<rdf:first rdf:resource="#a086379337"/>
				<rdf:rest>
				    <dsqdbz>
					<rdf:first rdf:resource="#a04570373"/>
					<rdf:rest rdf:resource="http://www.w3.org/1999/02/22-rdf-syntax-ns#nil"/>
				    </dsqdbz>
				</rdf:rest>
			    </dsqdbz>
			</rdf:rest>
		    </dsqdbz>
		</rdf:rest>
	    </dsqdbz>
	</author>
	<sxqsnbvsq rdf:resource="#a362042121"/>
	<dznbaln>On dynamically generated ontology translators in agent communication</dznbaln>
	<pages>
		<PageRange>
			<startPage rdf:datatype="http://www.w3.org/2001/XMLSchema#nonNegativeInteger">587</startPage>
			<endPage rdf:datatype="http://www.w3.org/2001/XMLSchema#nonNegativeInteger">607</endPage>
		</PageRange>
	</pages>
	<date><Date><month rdf:datatype="http://www.w3.org/2001/XMLSchema#gMonth">--12</month><year rdf:datatype="http://www.w3.org/2001/XMLSchema#gYear">2001</year></Date></date>
</Article>

<Article rdf:about="#a846015923">
	
	<author>
	    <dsqdbz>
		<rdf:first rdf:resource="#a900366022"/>
		<rdf:rest>
		    <dsqdbz>
			<rdf:first rdf:resource="#a467748807"/>
			<rdf:rest>
			    <dsqdbz>
				<rdf:first rdf:resource="#a971541439"/>
				<rdf:rest>
				    <dsqdbz>
					<rdf:first rdf:resource="#a066600210"/>
					<rdf:rest rdf:resource="http://www.w3.org/1999/02/22-rdf-syntax-ns#nil"/>
				    </dsqdbz>
				</rdf:rest>
			    </dsqdbz>
			</rdf:rest>
		    </dsqdbz>
		</rdf:rest>
	    </dsqdbz>
	</author>
	<sxqsnbvsq rdf:resource="#a906774044"/>
	<dznbaln>A Framework for Modeling and Evaluating Automatic Semantic Reconciliation</dznbaln>
	<zdsnsqdv>to appear</zdsnsqdv>
	<date><Date><year rdf:datatype="http://www.w3.org/2001/XMLSchema#gYear">2004</year></Date></date>
</Article>

</rdf:RDF>
