# Supplementary material for: Matching sensor ontologies through siamese neural networks without using reference alignment
Source: PeerJ Comput Sci. 2021 Jun 18;7:e602. doi: 10.7717/peerj-cs.602 (PMC8237319; doi:10.7717/peerj-cs.602)
Supplement: Supplemental Information 1 [file peerj-cs-07-602-s001.zip › 202-4/refalign.rdf]

<?xml version="1.0" encoding="iso-8859-1"?>
<rdf:RDF xmlns="http://knowledgeweb.semanticweb.org/heterogeneity/alignment" xmlns:rdf="http://www.w3.org/1999/02/22-rdf-syntax-ns#" xmlns:xsd="http://www.w3.org/2001/XMLSchema#">
<Alignment>
  <xml>yes</xml>
  <level>0</level>
  <type>11</type>
  <onto1>http://oaei.ontologymatching.org/2011/benchmarks/101/onto.rdf</onto1>
  <onto2>http://oaei.ontologymatching.org/2011/benchmarks/202-4/onto.rdf</onto2>
  <uri1>http://oaei.ontologymatching.org/2011/benchmarks/101/onto.rdf</uri1>
  <uri2>http://oaei.ontologymatching.org/2011/benchmarks/202-4/onto.rdf</uri2>
  <map>
    <Cell>
      <entity1 rdf:resource="http://oaei.ontologymatching.org/2011/benchmarks/101/onto.rdf#type"/>
      <entity2 rdf:resource="http://oaei.ontologymatching.org/2011/benchmarks/202-4/onto.rdf#type"/>
      <measure rdf:datatype="http://www.w3.org/2001/XMLSchema#float">1.0</measure>
      <relation>=</relation>
    </Cell>
  </map>
  <map>
    <Cell>
      <entity1 rdf:resource="http://oaei.ontologymatching.org/2011/benchmarks/101/onto.rdf#howPublished"/>
      <entity2 rdf:resource="http://oaei.ontologymatching.org/2011/benchmarks/202-4/onto.rdf#howPublished"/>
      <measure rdf:datatype="http://www.w3.org/2001/XMLSchema#float">1.0</measure>
      <relation>=</relation>
    </Cell>
  </map>
  <map>
    <Cell>
      <entity1 rdf:resource="http://oaei.ontologymatching.org/2011/benchmarks/101/onto.rdf#periodicity"/>
      <entity2 rdf:resource="http://oaei.ontologymatching.org/2011/benchmarks/202-4/onto.rdf#sdxsndxsqg"/>
      <measure rdf:datatype="http://www.w3.org/2001/XMLSchema#float">1.0</measure>
      <relation>=</relation>
    </Cell>
  </map>
  <map>
    <Cell>
      <entity1 rdf:resource="http://oaei.ontologymatching.org/2011/benchmarks/101/onto.rdf#proceedings"/>
      <entity2 rdf:resource="http://oaei.ontologymatching.org/2011/benchmarks/202-4/onto.rdf#proceedings"/>
      <measure rdf:datatype="http://www.w3.org/2001/XMLSchema#float">1.0</measure>
      <relation>=</relation>
    </Cell>
  </map>
  <map>
    <Cell>
      <entity1 rdf:resource="http://oaei.ontologymatching.org/2011/benchmarks/101/onto.rdf#volume"/>
      <entity2 rdf:resource="http://oaei.ontologymatching.org/2011/benchmarks/202-4/onto.rdf#zsbdgz"/>
      <measure rdf:datatype="http://www.w3.org/2001/XMLSchema#float">1.0</measure>
      <relation>=</relation>
    </Cell>
  </map>
  <map>
    <Cell>
      <entity1 rdf:resource="http://oaei.ontologymatching.org/2011/benchmarks/101/onto.rdf#annote"/>
      <entity2 rdf:resource="http://oaei.ontologymatching.org/2011/benchmarks/202-4/onto.rdf#annote"/>
      <measure rdf:datatype="http://www.w3.org/2001/XMLSchema#float">1.0</measure>
      <relation>=</relation>
    </Cell>
  </map>
  <map>
    <Cell>
      <entity1 rdf:resource="http://oaei.ontologymatching.org/2011/benchmarks/101/onto.rdf#PersonList"/>
      <entity2 rdf:resource="http://oaei.ontologymatching.org/2011/benchmarks/202-4/onto.rdf#dsqdbz"/>
      <measure rdf:datatype="http://www.w3.org/2001/XMLSchema#float">1.0</measure>
      <relation>=</relation>
    </Cell>
  </map>
  <map>
    <Cell>
      <entity1 rdf:resource="http://oaei.ontologymatching.org/2011/benchmarks/101/onto.rdf#month"/>
      <entity2 rdf:resource="http://oaei.ontologymatching.org/2011/benchmarks/202-4/onto.rdf#month"/>
      <measure rdf:datatype="http://www.w3.org/2001/XMLSchema#float">1.0</measure>
      <relation>=</relation>
    </Cell>
  </map>
  <map>
    <Cell>
      <entity1 rdf:resource="http://oaei.ontologymatching.org/2011/benchmarks/101/onto.rdf#copyright"/>
      <entity2 rdf:resource="http://oaei.ontologymatching.org/2011/benchmarks/202-4/onto.rdf#copyright"/>
      <measure rdf:datatype="http://www.w3.org/2001/XMLSchema#float">1.0</measure>
      <relation>=</relation>
    </Cell>
  </map>
  <map>
    <Cell>
      <entity1 rdf:resource="http://oaei.ontologymatching.org/2011/benchmarks/101/onto.rdf#Unpublished"/>
      <entity2 rdf:resource="http://oaei.ontologymatching.org/2011/benchmarks/202-4/onto.rdf#Unpublished"/>
      <measure rdf:datatype="http://www.w3.org/2001/XMLSchema#float">1.0</measure>
      <relation>=</relation>
    </Cell>
  </map>
  <map>
    <Cell>
      <entity1 rdf:resource="http://oaei.ontologymatching.org/2011/benchmarks/101/onto.rdf#address"/>
      <entity2 rdf:resource="http://oaei.ontologymatching.org/2011/benchmarks/202-4/onto.rdf#qzd"/>
      <measure rdf:datatype="http://www.w3.org/2001/XMLSchema#float">1.0</measure>
      <relation>=</relation>
    </Cell>
  </map>
  <map>
    <Cell>
      <entity1 rdf:resource="http://oaei.ontologymatching.org/2011/benchmarks/101/onto.rdf#Address"/>
      <entity2 rdf:resource="http://oaei.ontologymatching.org/2011/benchmarks/202-4/onto.rdf#Address"/>
      <measure rdf:datatype="http://www.w3.org/2001/XMLSchema#float">1.0</measure>
      <relation>=</relation>
    </Cell>
  </map>
  <map>
    <Cell>
      <entity1 rdf:resource="http://oaei.ontologymatching.org/2011/benchmarks/101/onto.rdf#chapter"/>
      <entity2 rdf:resource="http://oaei.ontologymatching.org/2011/benchmarks/202-4/onto.rdf#dsazdjz"/>
      <measure rdf:datatype="http://www.w3.org/2001/XMLSchema#float">1.0</measure>
      <relation>=</relation>
    </Cell>
  </map>
  <map>
    <Cell>
      <entity1 rdf:resource="http://oaei.ontologymatching.org/2011/benchmarks/101/onto.rdf#Chapter"/>
      <entity2 rdf:resource="http://oaei.ontologymatching.org/2011/benchmarks/202-4/onto.rdf#Chapter"/>
      <measure rdf:datatype="http://www.w3.org/2001/XMLSchema#float">1.0</measure>
      <relation>=</relation>
    </Cell>
  </map>
  <map>
    <Cell>
      <entity1 rdf:resource="http://oaei.ontologymatching.org/2011/benchmarks/101/onto.rdf#editor"/>
      <entity2 rdf:resource="http://oaei.ontologymatching.org/2011/benchmarks/202-4/onto.rdf#dzajj"/>
      <measure rdf:datatype="http://www.w3.org/2001/XMLSchema#float">1.0</measure>
      <relation>=</relation>
    </Cell>
  </map>
  <map>
    <Cell>
      <entity1 rdf:resource="http://oaei.ontologymatching.org/2011/benchmarks/101/onto.rdf#InBook"/>
      <entity2 rdf:resource="http://oaei.ontologymatching.org/2011/benchmarks/202-4/onto.rdf#vccfsq"/>
      <measure rdf:datatype="http://www.w3.org/2001/XMLSchema#float">1.0</measure>
      <relation>=</relation>
    </Cell>
  </map>
  <map>
    <Cell>
      <entity1 rdf:resource="http://oaei.ontologymatching.org/2011/benchmarks/101/onto.rdf#Date"/>
      <entity2 rdf:resource="http://oaei.ontologymatching.org/2011/benchmarks/202-4/onto.rdf#Date"/>
      <measure rdf:datatype="http://www.w3.org/2001/XMLSchema#float">1.0</measure>
      <relation>=</relation>
    </Cell>
  </map>
  <map>
    <Cell>
      <entity1 rdf:resource="http://oaei.ontologymatching.org/2011/benchmarks/101/onto.rdf#series"/>
      <entity2 rdf:resource="http://oaei.ontologymatching.org/2011/benchmarks/202-4/onto.rdf#dszbnz"/>
      <measure rdf:datatype="http://www.w3.org/2001/XMLSchema#float">1.0</measure>
      <relation>=</relation>
    </Cell>
  </map>
  <map>
    <Cell>
      <entity1 rdf:resource="http://oaei.ontologymatching.org/2011/benchmarks/101/onto.rdf#PageRange"/>
      <entity2 rdf:resource="http://oaei.ontologymatching.org/2011/benchmarks/202-4/onto.rdf#PageRange"/>
      <measure rdf:datatype="http://www.w3.org/2001/XMLSchema#float">1.0</measure>
      <relation>=</relation>
    </Cell>
  </map>
  <map>
    <Cell>
      <entity1 rdf:resource="http://oaei.ontologymatching.org/2011/benchmarks/101/onto.rdf#date"/>
      <entity2 rdf:resource="http://oaei.ontologymatching.org/2011/benchmarks/202-4/onto.rdf#sqndsqgy"/>
      <measure rdf:datatype="http://www.w3.org/2001/XMLSchema#float">1.0</measure>
      <relation>=</relation>
    </Cell>
  </map>
  <map>
    <Cell>
      <entity1 rdf:resource="http://oaei.ontologymatching.org/2011/benchmarks/101/onto.rdf#title"/>
      <entity2 rdf:resource="http://oaei.ontologymatching.org/2011/benchmarks/202-4/onto.rdf#dznbaln"/>
      <measure rdf:datatype="http://www.w3.org/2001/XMLSchema#float">1.0</measure>
      <relation>=</relation>
    </Cell>
  </map>
  <map>
    <Cell>
      <entity1 rdf:resource="http://oaei.ontologymatching.org/2011/benchmarks/101/onto.rdf#Booklet"/>
      <entity2 rdf:resource="http://oaei.ontologymatching.org/2011/benchmarks/202-4/onto.rdf#Booklet"/>
      <measure rdf:datatype="http://www.w3.org/2001/XMLSchema#float">1.0</measure>
      <relation>=</relation>
    </Cell>
  </map>
  <map>
    <Cell>
      <entity1 rdf:resource="http://oaei.ontologymatching.org/2011/benchmarks/101/onto.rdf#numberOrVolume"/>
      <entity2 rdf:resource="http://oaei.ontologymatching.org/2011/benchmarks/202-4/onto.rdf#numberOrVolume"/>
      <measure rdf:datatype="http://www.w3.org/2001/XMLSchema#float">1.0</measure>
      <relation>=</relation>
    </Cell>
  </map>
  <map>
    <Cell>
      <entity1 rdf:resource="http://oaei.ontologymatching.org/2011/benchmarks/101/onto.rdf#LectureNotes"/>
      <entity2 rdf:resource="http://oaei.ontologymatching.org/2011/benchmarks/202-4/onto.rdf#LectureNotes"/>
      <measure rdf:datatype="http://www.w3.org/2001/XMLSchema#float">1.0</measure>
      <relation>=</relation>
    </Cell>
  </map>
  <map>
    <Cell>
      <entity1 rdf:resource="http://oaei.ontologymatching.org/2011/benchmarks/101/onto.rdf#url"/>
      <entity2 rdf:resource="http://oaei.ontologymatching.org/2011/benchmarks/202-4/onto.rdf#url"/>
      <measure rdf:datatype="http://www.w3.org/2001/XMLSchema#float">1.0</measure>
      <relation>=</relation>
    </Cell>
  </map>
  <map>
    <Cell>
      <entity1 rdf:resource="http://oaei.ontologymatching.org/2011/benchmarks/101/onto.rdf#MastersThesis"/>
      <entity2 rdf:resource="http://oaei.ontologymatching.org/2011/benchmarks/202-4/onto.rdf#xsqlknk"/>
      <measure rdf:datatype="http://www.w3.org/2001/XMLSchema#float">1.0</measure>
      <relation>=</relation>
    </Cell>
  </map>
  <map>
    <Cell>
      <entity1 rdf:resource="http://oaei.ontologymatching.org/2011/benchmarks/101/onto.rdf#organizer"/>
      <entity2 rdf:resource="http://oaei.ontologymatching.org/2011/benchmarks/202-4/onto.rdf#organizer"/>
      <measure rdf:datatype="http://www.w3.org/2001/XMLSchema#float">1.0</measure>
      <relation>=</relation>
    </Cell>
  </map>
  <map>
    <Cell>
      <entity1 rdf:resource="http://oaei.ontologymatching.org/2011/benchmarks/101/onto.rdf#mrNumber"/>
      <entity2 rdf:resource="http://oaei.ontologymatching.org/2011/benchmarks/202-4/onto.rdf#dszbgz"/>
      <measure rdf:datatype="http://www.w3.org/2001/XMLSchema#float">1.0</measure>
      <relation>=</relation>
    </Cell>
  </map>
  <map>
    <Cell>
      <entity1 rdf:resource="http://oaei.ontologymatching.org/2011/benchmarks/101/onto.rdf#pages"/>
      <entity2 rdf:resource="http://oaei.ontologymatching.org/2011/benchmarks/202-4/onto.rdf#pages"/>
      <measure rdf:datatype="http://www.w3.org/2001/XMLSchema#float">1.0</measure>
      <relation>=</relation>
    </Cell>
  </map>
  <map>
    <Cell>
      <entity1 rdf:resource="http://oaei.ontologymatching.org/2011/benchmarks/101/onto.rdf#TechReport"/>
      <entity2 rdf:resource="http://oaei.ontologymatching.org/2011/benchmarks/202-4/onto.rdf#sdcsqhyz"/>
      <measure rdf:datatype="http://www.w3.org/2001/XMLSchema#float">1.0</measure>
      <relation>=</relation>
    </Cell>
  </map>
  <map>
    <Cell>
      <entity1 rdf:resource="http://oaei.ontologymatching.org/2011/benchmarks/101/onto.rdf#reviewed"/>
      <entity2 rdf:resource="http://oaei.ontologymatching.org/2011/benchmarks/202-4/onto.rdf#dsqndbsqx"/>
      <measure rdf:datatype="http://www.w3.org/2001/XMLSchema#float">1.0</measure>
      <relation>=</relation>
    </Cell>
  </map>
  <map>
    <Cell>
      <entity1 rdf:resource="http://oaei.ontologymatching.org/2011/benchmarks/101/onto.rdf#startPage"/>
      <entity2 rdf:resource="http://oaei.ontologymatching.org/2011/benchmarks/202-4/onto.rdf#startPage"/>
      <measure rdf:datatype="http://www.w3.org/2001/XMLSchema#float">1.0</measure>
      <relation>=</relation>
    </Cell>
  </map>
  <map>
    <Cell>
      <entity1 rdf:resource="http://oaei.ontologymatching.org/2011/benchmarks/101/onto.rdf#edition"/>
      <entity2 rdf:resource="http://oaei.ontologymatching.org/2011/benchmarks/202-4/onto.rdf#edition"/>
      <measure rdf:datatype="http://www.w3.org/2001/XMLSchema#float">1.0</measure>
      <relation>=</relation>
    </Cell>
  </map>
  <map>
    <Cell>
      <entity1 rdf:resource="http://oaei.ontologymatching.org/2011/benchmarks/101/onto.rdf#lccn"/>
      <entity2 rdf:resource="http://oaei.ontologymatching.org/2011/benchmarks/202-4/onto.rdf#lccn"/>
      <measure rdf:datatype="http://www.w3.org/2001/XMLSchema#float">1.0</measure>
      <relation>=</relation>
    </Cell>
  </map>
  <map>
    <Cell>
      <entity1 rdf:resource="http://oaei.ontologymatching.org/2011/benchmarks/101/onto.rdf#affiliation"/>
      <entity2 rdf:resource="http://oaei.ontologymatching.org/2011/benchmarks/202-4/onto.rdf#zadzqbsdg"/>
      <measure rdf:datatype="http://www.w3.org/2001/XMLSchema#float">1.0</measure>
      <relation>=</relation>
    </Cell>
  </map>
  <map>
    <Cell>
      <entity1 rdf:resource="http://oaei.ontologymatching.org/2011/benchmarks/101/onto.rdf#institution"/>
      <entity2 rdf:resource="http://oaei.ontologymatching.org/2011/benchmarks/202-4/onto.rdf#institution"/>
      <measure rdf:datatype="http://www.w3.org/2001/XMLSchema#float">1.0</measure>
      <relation>=</relation>
    </Cell>
  </map>
  <map>
    <Cell>
      <entity1 rdf:resource="http://oaei.ontologymatching.org/2011/benchmarks/101/onto.rdf#year"/>
      <entity2 rdf:resource="http://oaei.ontologymatching.org/2011/benchmarks/202-4/onto.rdf#year"/>
      <measure rdf:datatype="http://www.w3.org/2001/XMLSchema#float">1.0</measure>
      <relation>=</relation>
    </Cell>
  </map>
  <map>
    <Cell>
      <entity1 rdf:resource="http://oaei.ontologymatching.org/2011/benchmarks/101/onto.rdf#isPartOf"/>
      <entity2 rdf:resource="http://oaei.ontologymatching.org/2011/benchmarks/202-4/onto.rdf#zansbzh"/>
      <measure rdf:datatype="http://www.w3.org/2001/XMLSchema#float">1.0</measure>
      <relation>=</relation>
    </Cell>
  </map>
  <map>
    <Cell>
      <entity1 rdf:resource="http://oaei.ontologymatching.org/2011/benchmarks/101/onto.rdf#organization"/>
      <entity2 rdf:resource="http://oaei.ontologymatching.org/2011/benchmarks/202-4/onto.rdf#organization"/>
      <measure rdf:datatype="http://www.w3.org/2001/XMLSchema#float">1.0</measure>
      <relation>=</relation>
    </Cell>
  </map>
  <map>
    <Cell>
      <entity1 rdf:resource="http://oaei.ontologymatching.org/2011/benchmarks/101/onto.rdf#country"/>
      <entity2 rdf:resource="http://oaei.ontologymatching.org/2011/benchmarks/202-4/onto.rdf#country"/>
      <measure rdf:datatype="http://www.w3.org/2001/XMLSchema#float">1.0</measure>
      <relation>=</relation>
    </Cell>
  </map>
  <map>
    <Cell>
      <entity1 rdf:resource="http://oaei.ontologymatching.org/2011/benchmarks/101/onto.rdf#publisher"/>
      <entity2 rdf:resource="http://oaei.ontologymatching.org/2011/benchmarks/202-4/onto.rdf#publisher"/>
      <measure rdf:datatype="http://www.w3.org/2001/XMLSchema#float">1.0</measure>
      <relation>=</relation>
    </Cell>
  </map>
  <map>
    <Cell>
      <entity1 rdf:resource="http://oaei.ontologymatching.org/2011/benchmarks/101/onto.rdf#school"/>
      <entity2 rdf:resource="http://oaei.ontologymatching.org/2011/benchmarks/202-4/onto.rdf#school"/>
      <measure rdf:datatype="http://www.w3.org/2001/XMLSchema#float">1.0</measure>
      <relation>=</relation>
    </Cell>
  </map>
  <map>
    <Cell>
      <entity1 rdf:resource="http://oaei.ontologymatching.org/2011/benchmarks/101/onto.rdf#Misc"/>
      <entity2 rdf:resource="http://oaei.ontologymatching.org/2011/benchmarks/202-4/onto.rdf#Misc"/>
      <measure rdf:datatype="http://www.w3.org/2001/XMLSchema#float">1.0</measure>
      <relation>=</relation>
    </Cell>
  </map>
  <map>
    <Cell>
      <entity1 rdf:resource="http://oaei.ontologymatching.org/2011/benchmarks/101/onto.rdf#collection"/>
      <entity2 rdf:resource="http://oaei.ontologymatching.org/2011/benchmarks/202-4/onto.rdf#collection"/>
      <measure rdf:datatype="http://www.w3.org/2001/XMLSchema#float">1.0</measure>
      <relation>=</relation>
    </Cell>
  </map>
  <map>
    <Cell>
      <entity1 rdf:resource="http://oaei.ontologymatching.org/2011/benchmarks/101/onto.rdf#Collection"/>
      <entity2 rdf:resource="http://oaei.ontologymatching.org/2011/benchmarks/202-4/onto.rdf#sqxsqkd"/>
      <measure rdf:datatype="http://www.w3.org/2001/XMLSchema#float">1.0</measure>
      <relation>=</relation>
    </Cell>
  </map>
  <map>
    <Cell>
      <entity1 rdf:resource="http://oaei.ontologymatching.org/2011/benchmarks/101/onto.rdf#isbn"/>
      <entity2 rdf:resource="http://oaei.ontologymatching.org/2011/benchmarks/202-4/onto.rdf#isbn"/>
      <measure rdf:datatype="http://www.w3.org/2001/XMLSchema#float">1.0</measure>
      <relation>=</relation>
    </Cell>
  </map>
  <map>
    <Cell>
      <entity1 rdf:resource="http://oaei.ontologymatching.org/2011/benchmarks/101/onto.rdf#abstract"/>
      <entity2 rdf:resource="http://oaei.ontologymatching.org/2011/benchmarks/202-4/onto.rdf#dsqndsz"/>
      <measure rdf:datatype="http://www.w3.org/2001/XMLSchema#float">1.0</measure>
      <relation>=</relation>
    </Cell>
  </map>
  <map>
    <Cell>
      <entity1 rdf:resource="http://oaei.ontologymatching.org/2011/benchmarks/101/onto.rdf#directors"/>
      <entity2 rdf:resource="http://oaei.ontologymatching.org/2011/benchmarks/202-4/onto.rdf#directors"/>
      <measure rdf:datatype="http://www.w3.org/2001/XMLSchema#float">1.0</measure>
      <relation>=</relation>
    </Cell>
  </map>
  <map>
    <Cell>
      <entity1 rdf:resource="http://oaei.ontologymatching.org/2011/benchmarks/101/onto.rdf#Academic"/>
      <entity2 rdf:resource="http://oaei.ontologymatching.org/2011/benchmarks/202-4/onto.rdf#zdazsx"/>
      <measure rdf:datatype="http://www.w3.org/2001/XMLSchema#float">1.0</measure>
      <relation>=</relation>
    </Cell>
  </map>
  <map>
    <Cell>
      <entity1 rdf:resource="http://oaei.ontologymatching.org/2011/benchmarks/101/onto.rdf#location"/>
      <entity2 rdf:resource="http://oaei.ontologymatching.org/2011/benchmarks/202-4/onto.rdf#location"/>
      <measure rdf:datatype="http://www.w3.org/2001/XMLSchema#float">1.0</measure>
      <relation>=</relation>
    </Cell>
  </map>
  <map>
    <Cell>
      <entity1 rdf:resource="http://oaei.ontologymatching.org/2011/benchmarks/101/onto.rdf#MotionPicture"/>
      <entity2 rdf:resource="http://oaei.ontologymatching.org/2011/benchmarks/202-4/onto.rdf#MotionPicture"/>
      <measure rdf:datatype="http://www.w3.org/2001/XMLSchema#float">1.0</measure>
      <relation>=</relation>
    </Cell>
  </map>
  <map>
    <Cell>
      <entity1 rdf:resource="http://oaei.ontologymatching.org/2011/benchmarks/101/onto.rdf#Article"/>
      <entity2 rdf:resource="http://oaei.ontologymatching.org/2011/benchmarks/202-4/onto.rdf#Article"/>
      <measure rdf:datatype="http://www.w3.org/2001/XMLSchema#float">1.0</measure>
      <relation>=</relation>
    </Cell>
  </map>
  <map>
    <Cell>
      <entity1 rdf:resource="http://oaei.ontologymatching.org/2011/benchmarks/101/onto.rdf#Informal"/>
      <entity2 rdf:resource="http://oaei.ontologymatching.org/2011/benchmarks/202-4/onto.rdf#qsdsnbsqd"/>
      <measure rdf:datatype="http://www.w3.org/2001/XMLSchema#float">1.0</measure>
      <relation>=</relation>
    </Cell>
  </map>
  <map>
    <Cell>
      <entity1 rdf:resource="http://oaei.ontologymatching.org/2011/benchmarks/101/onto.rdf#price"/>
      <entity2 rdf:resource="http://oaei.ontologymatching.org/2011/benchmarks/202-4/onto.rdf#dsq"/>
      <measure rdf:datatype="http://www.w3.org/2001/XMLSchema#float">1.0</measure>
      <relation>=</relation>
    </Cell>
  </map>
  <map>
    <Cell>
      <entity1 rdf:resource="http://oaei.ontologymatching.org/2011/benchmarks/101/onto.rdf#name"/>
      <entity2 rdf:resource="http://oaei.ontologymatching.org/2011/benchmarks/202-4/onto.rdf#name"/>
      <measure rdf:datatype="http://www.w3.org/2001/XMLSchema#float">1.0</measure>
      <relation>=</relation>
    </Cell>
  </map>
  <map>
    <Cell>
      <entity1 rdf:resource="http://oaei.ontologymatching.org/2011/benchmarks/101/onto.rdf#event"/>
      <entity2 rdf:resource="http://oaei.ontologymatching.org/2011/benchmarks/202-4/onto.rdf#event"/>
      <measure rdf:datatype="http://www.w3.org/2001/XMLSchema#float">1.0</measure>
      <relation>=</relation>
    </Cell>
  </map>
  <map>
    <Cell>
      <entity1 rdf:resource="http://oaei.ontologymatching.org/2011/benchmarks/101/onto.rdf#state"/>
      <entity2 rdf:resource="http://oaei.ontologymatching.org/2011/benchmarks/202-4/onto.rdf#zdnzadh"/>
      <measure rdf:datatype="http://www.w3.org/2001/XMLSchema#float">1.0</measure>
      <relation>=</relation>
    </Cell>
  </map>
  <map>
    <Cell>
      <entity1 rdf:resource="http://oaei.ontologymatching.org/2011/benchmarks/101/onto.rdf#Book"/>
      <entity2 rdf:resource="http://oaei.ontologymatching.org/2011/benchmarks/202-4/onto.rdf#Book"/>
      <measure rdf:datatype="http://www.w3.org/2001/XMLSchema#float">1.0</measure>
      <relation>=</relation>
    </Cell>
  </map>
  <map>
    <Cell>
      <entity1 rdf:resource="http://oaei.ontologymatching.org/2011/benchmarks/101/onto.rdf#book"/>
      <entity2 rdf:resource="http://oaei.ontologymatching.org/2011/benchmarks/202-4/onto.rdf#book"/>
      <measure rdf:datatype="http://www.w3.org/2001/XMLSchema#float">1.0</measure>
      <relation>=</relation>
    </Cell>
  </map>
  <map>
    <Cell>
      <entity1 rdf:resource="http://oaei.ontologymatching.org/2011/benchmarks/101/onto.rdf#day"/>
      <entity2 rdf:resource="http://oaei.ontologymatching.org/2011/benchmarks/202-4/onto.rdf#day"/>
      <measure rdf:datatype="http://www.w3.org/2001/XMLSchema#float">1.0</measure>
      <relation>=</relation>
    </Cell>
  </map>
  <map>
    <Cell>
      <entity1 rdf:resource="http://oaei.ontologymatching.org/2011/benchmarks/101/onto.rdf#School"/>
      <entity2 rdf:resource="http://oaei.ontologymatching.org/2011/benchmarks/202-4/onto.rdf#zadazxn"/>
      <measure rdf:datatype="http://www.w3.org/2001/XMLSchema#float">1.0</measure>
      <relation>=</relation>
    </Cell>
  </map>
  <map>
    <Cell>
      <entity1 rdf:resource="http://oaei.ontologymatching.org/2011/benchmarks/101/onto.rdf#shortName"/>
      <entity2 rdf:resource="http://oaei.ontologymatching.org/2011/benchmarks/202-4/onto.rdf#dsza"/>
      <measure rdf:datatype="http://www.w3.org/2001/XMLSchema#float">1.0</measure>
      <relation>=</relation>
    </Cell>
  </map>
  <map>
    <Cell>
      <entity1 rdf:resource="http://oaei.ontologymatching.org/2011/benchmarks/101/onto.rdf#PhdThesis"/>
      <entity2 rdf:resource="http://oaei.ontologymatching.org/2011/benchmarks/202-4/onto.rdf#PhdThesis"/>
      <measure rdf:datatype="http://www.w3.org/2001/XMLSchema#float">1.0</measure>
      <relation>=</relation>
    </Cell>
  </map>
  <map>
    <Cell>
      <entity1 rdf:resource="http://oaei.ontologymatching.org/2011/benchmarks/101/onto.rdf#Proceedings"/>
      <entity2 rdf:resource="http://oaei.ontologymatching.org/2011/benchmarks/202-4/onto.rdf#Proceedings"/>
      <measure rdf:datatype="http://www.w3.org/2001/XMLSchema#float">1.0</measure>
      <relation>=</relation>
    </Cell>
  </map>
  <map>
    <Cell>
      <entity1 rdf:resource="http://oaei.ontologymatching.org/2011/benchmarks/101/onto.rdf#number"/>
      <entity2 rdf:resource="http://oaei.ontologymatching.org/2011/benchmarks/202-4/onto.rdf#number"/>
      <measure rdf:datatype="http://www.w3.org/2001/XMLSchema#float">1.0</measure>
      <relation>=</relation>
    </Cell>
  </map>
  <map>
    <Cell>
      <entity1 rdf:resource="http://oaei.ontologymatching.org/2011/benchmarks/101/onto.rdf#issue"/>
      <entity2 rdf:resource="http://oaei.ontologymatching.org/2011/benchmarks/202-4/onto.rdf#sqnzkzn"/>
      <measure rdf:datatype="http://www.w3.org/2001/XMLSchema#float">1.0</measure>
      <relation>=</relation>
    </Cell>
  </map>
  <map>
    <Cell>
      <entity1 rdf:resource="http://oaei.ontologymatching.org/2011/benchmarks/101/onto.rdf#Reference"/>
      <entity2 rdf:resource="http://oaei.ontologymatching.org/2011/benchmarks/202-4/onto.rdf#sqdsq"/>
      <measure rdf:datatype="http://www.w3.org/2001/XMLSchema#float">1.0</measure>
      <relation>=</relation>
    </Cell>
  </map>
  <map>
    <Cell>
      <entity1 rdf:resource="http://oaei.ontologymatching.org/2011/benchmarks/101/onto.rdf#endPage"/>
      <entity2 rdf:resource="http://oaei.ontologymatching.org/2011/benchmarks/202-4/onto.rdf#endPage"/>
      <measure rdf:datatype="http://www.w3.org/2001/XMLSchema#float">1.0</measure>
      <relation>=</relation>
    </Cell>
  </map>
  <map>
    <Cell>
      <entity1 rdf:resource="http://oaei.ontologymatching.org/2011/benchmarks/101/onto.rdf#InCollection"/>
      <entity2 rdf:resource="http://oaei.ontologymatching.org/2011/benchmarks/202-4/onto.rdf#dcsqdcsqd"/>
      <measure rdf:datatype="http://www.w3.org/2001/XMLSchema#float">1.0</measure>
      <relation>=</relation>
    </Cell>
  </map>
  <map>
    <Cell>
      <entity1 rdf:resource="http://oaei.ontologymatching.org/2011/benchmarks/101/onto.rdf#firstPublished"/>
      <entity2 rdf:resource="http://oaei.ontologymatching.org/2011/benchmarks/202-4/onto.rdf#firstPublished"/>
      <measure rdf:datatype="http://www.w3.org/2001/XMLSchema#float">1.0</measure>
      <relation>=</relation>
    </Cell>
  </map>
  <map>
    <Cell>
      <entity1 rdf:resource="http://oaei.ontologymatching.org/2011/benchmarks/101/onto.rdf#author"/>
      <entity2 rdf:resource="http://oaei.ontologymatching.org/2011/benchmarks/202-4/onto.rdf#zand"/>
      <measure rdf:datatype="http://www.w3.org/2001/XMLSchema#float">1.0</measure>
      <relation>=</relation>
    </Cell>
  </map>
  <map>
    <Cell>
      <entity1 rdf:resource="http://oaei.ontologymatching.org/2011/benchmarks/101/onto.rdf#Report"/>
      <entity2 rdf:resource="http://oaei.ontologymatching.org/2011/benchmarks/202-4/onto.rdf#dqzdxdcsqj"/>
      <measure rdf:datatype="http://www.w3.org/2001/XMLSchema#float">1.0</measure>
      <relation>=</relation>
    </Cell>
  </map>
  <map>
    <Cell>
      <entity1 rdf:resource="http://oaei.ontologymatching.org/2011/benchmarks/101/onto.rdf#note"/>
      <entity2 rdf:resource="http://oaei.ontologymatching.org/2011/benchmarks/202-4/onto.rdf#zdsnsqdv"/>
      <measure rdf:datatype="http://www.w3.org/2001/XMLSchema#float">1.0</measure>
      <relation>=</relation>
    </Cell>
  </map>
  <map>
    <Cell>
      <entity1 rdf:resource="http://oaei.ontologymatching.org/2011/benchmarks/101/onto.rdf#humanCreator"/>
      <entity2 rdf:resource="http://oaei.ontologymatching.org/2011/benchmarks/202-4/onto.rdf#humanCreator"/>
      <measure rdf:datatype="http://www.w3.org/2001/XMLSchema#float">1.0</measure>
      <relation>=</relation>
    </Cell>
  </map>
  <map>
    <Cell>
      <entity1 rdf:resource="http://oaei.ontologymatching.org/2011/benchmarks/101/onto.rdf#Conference"/>
      <entity2 rdf:resource="http://oaei.ontologymatching.org/2011/benchmarks/202-4/onto.rdf#zqedzbx"/>
      <measure rdf:datatype="http://www.w3.org/2001/XMLSchema#float">1.0</measure>
      <relation>=</relation>
    </Cell>
  </map>
  <map>
    <Cell>
      <entity1 rdf:resource="http://oaei.ontologymatching.org/2011/benchmarks/101/onto.rdf#Part"/>
      <entity2 rdf:resource="http://oaei.ontologymatching.org/2011/benchmarks/202-4/onto.rdf#Part"/>
      <measure rdf:datatype="http://www.w3.org/2001/XMLSchema#float">1.0</measure>
      <relation>=</relation>
    </Cell>
  </map>
  <map>
    <Cell>
      <entity1 rdf:resource="http://oaei.ontologymatching.org/2011/benchmarks/101/onto.rdf#Publisher"/>
      <entity2 rdf:resource="http://oaei.ontologymatching.org/2011/benchmarks/202-4/onto.rdf#Publisher"/>
      <measure rdf:datatype="http://www.w3.org/2001/XMLSchema#float">1.0</measure>
      <relation>=</relation>
    </Cell>
  </map>
  <map>
    <Cell>
      <entity1 rdf:resource="http://oaei.ontologymatching.org/2011/benchmarks/101/onto.rdf#contract"/>
      <entity2 rdf:resource="http://oaei.ontologymatching.org/2011/benchmarks/202-4/onto.rdf#zandsbh"/>
      <measure rdf:datatype="http://www.w3.org/2001/XMLSchema#float">1.0</measure>
      <relation>=</relation>
    </Cell>
  </map>
  <map>
    <Cell>
      <entity1 rdf:resource="http://oaei.ontologymatching.org/2011/benchmarks/101/onto.rdf#Manual"/>
      <entity2 rdf:resource="http://oaei.ontologymatching.org/2011/benchmarks/202-4/onto.rdf#Manual"/>
      <measure rdf:datatype="http://www.w3.org/2001/XMLSchema#float">1.0</measure>
      <relation>=</relation>
    </Cell>
  </map>
  <map>
    <Cell>
      <entity1 rdf:resource="http://oaei.ontologymatching.org/2011/benchmarks/101/onto.rdf#key"/>
      <entity2 rdf:resource="http://oaei.ontologymatching.org/2011/benchmarks/202-4/onto.rdf#key"/>
      <measure rdf:datatype="http://www.w3.org/2001/XMLSchema#float">1.0</measure>
      <relation>=</relation>
    </Cell>
  </map>
  <map>
    <Cell>
      <entity1 rdf:resource="http://oaei.ontologymatching.org/2011/benchmarks/101/onto.rdf#InProceedings"/>
      <entity2 rdf:resource="http://oaei.ontologymatching.org/2011/benchmarks/202-4/onto.rdf#InProceedings"/>
      <measure rdf:datatype="http://www.w3.org/2001/XMLSchema#float">1.0</measure>
      <relation>=</relation>
    </Cell>
  </map>
  <map>
    <Cell>
      <entity1 rdf:resource="http://oaei.ontologymatching.org/2011/benchmarks/101/onto.rdf#Journal"/>
      <entity2 rdf:resource="http://oaei.ontologymatching.org/2011/benchmarks/202-4/onto.rdf#qsdsquj"/>
      <measure rdf:datatype="http://www.w3.org/2001/XMLSchema#float">1.0</measure>
      <relation>=</relation>
    </Cell>
  </map>
  <map>
    <Cell>
      <entity1 rdf:resource="http://oaei.ontologymatching.org/2011/benchmarks/101/onto.rdf#journal"/>
      <entity2 rdf:resource="http://oaei.ontologymatching.org/2011/benchmarks/202-4/onto.rdf#sxqsnbvsq"/>
      <measure rdf:datatype="http://www.w3.org/2001/XMLSchema#float">1.0</measure>
      <relation>=</relation>
    </Cell>
  </map>
  <map>
    <Cell>
      <entity1 rdf:resource="http://oaei.ontologymatching.org/2011/benchmarks/101/onto.rdf#Monograph"/>
      <entity2 rdf:resource="http://oaei.ontologymatching.org/2011/benchmarks/202-4/onto.rdf#Monograph"/>
      <measure rdf:datatype="http://www.w3.org/2001/XMLSchema#float">1.0</measure>
      <relation>=</relation>
    </Cell>
  </map>
  <map>
    <Cell>
      <entity1 rdf:resource="http://oaei.ontologymatching.org/2011/benchmarks/101/onto.rdf#keywords"/>
      <entity2 rdf:resource="http://oaei.ontologymatching.org/2011/benchmarks/202-4/onto.rdf#zqdszh"/>
      <measure rdf:datatype="http://www.w3.org/2001/XMLSchema#float">1.0</measure>
      <relation>=</relation>
    </Cell>
  </map>
  <map>
    <Cell>
      <entity1 rdf:resource="http://oaei.ontologymatching.org/2011/benchmarks/101/onto.rdf#issn"/>
      <entity2 rdf:resource="http://oaei.ontologymatching.org/2011/benchmarks/202-4/onto.rdf#zadsznad"/>
      <measure rdf:datatype="http://www.w3.org/2001/XMLSchema#float">1.0</measure>
      <relation>=</relation>
    </Cell>
  </map>
  <map>
    <Cell>
      <entity1 rdf:resource="http://oaei.ontologymatching.org/2011/benchmarks/101/onto.rdf#contents"/>
      <entity2 rdf:resource="http://oaei.ontologymatching.org/2011/benchmarks/202-4/onto.rdf#contents"/>
      <measure rdf:datatype="http://www.w3.org/2001/XMLSchema#float">1.0</measure>
      <relation>=</relation>
    </Cell>
  </map>
  <map>
    <Cell>
      <entity1 rdf:resource="http://oaei.ontologymatching.org/2011/benchmarks/101/onto.rdf#city"/>
      <entity2 rdf:resource="http://oaei.ontologymatching.org/2011/benchmarks/202-4/onto.rdf#zdzndh"/>
      <measure rdf:datatype="http://www.w3.org/2001/XMLSchema#float">1.0</measure>
      <relation>=</relation>
    </Cell>
  </map>
  <map>
    <Cell>
      <entity1 rdf:resource="http://oaei.ontologymatching.org/2011/benchmarks/101/onto.rdf#Institution"/>
      <entity2 rdf:resource="http://oaei.ontologymatching.org/2011/benchmarks/202-4/onto.rdf#Institution"/>
      <measure rdf:datatype="http://www.w3.org/2001/XMLSchema#float">1.0</measure>
      <relation>=</relation>
    </Cell>
  </map>
  <map>
    <Cell>
      <entity1 rdf:resource="http://oaei.ontologymatching.org/2011/benchmarks/101/onto.rdf#Deliverable"/>
      <entity2 rdf:resource="http://oaei.ontologymatching.org/2011/benchmarks/202-4/onto.rdf#Deliverable"/>
      <measure rdf:datatype="http://www.w3.org/2001/XMLSchema#float">1.0</measure>
      <relation>=</relation>
    </Cell>
  </map>
  <map>
    <Cell>
      <entity1 rdf:resource="http://oaei.ontologymatching.org/2011/benchmarks/101/onto.rdf#size"/>
      <entity2 rdf:resource="http://oaei.ontologymatching.org/2011/benchmarks/202-4/onto.rdf#size"/>
      <measure rdf:datatype="http://www.w3.org/2001/XMLSchema#float">1.0</measure>
      <relation>=</relation>
    </Cell>
  </map>
  <map>
    <Cell>
      <entity1 rdf:resource="http://oaei.ontologymatching.org/2011/benchmarks/101/onto.rdf#chapters"/>
      <entity2 rdf:resource="http://oaei.ontologymatching.org/2011/benchmarks/202-4/onto.rdf#chapters"/>
      <measure rdf:datatype="http://www.w3.org/2001/XMLSchema#float">1.0</measure>
      <relation>=</relation>
    </Cell>
  </map>
  <map>
    <Cell>
      <entity1 rdf:resource="http://oaei.ontologymatching.org/2011/benchmarks/101/onto.rdf#parts"/>
      <entity2 rdf:resource="http://oaei.ontologymatching.org/2011/benchmarks/202-4/onto.rdf#parts"/>
      <measure rdf:datatype="http://www.w3.org/2001/XMLSchema#float">1.0</measure>
      <relation>=</relation>
    </Cell>
  </map>
  <map>
    <Cell>
      <entity1 rdf:resource="http://oaei.ontologymatching.org/2011/benchmarks/101/onto.rdf#communications"/>
      <entity2 rdf:resource="http://oaei.ontologymatching.org/2011/benchmarks/202-4/onto.rdf#PrSGUs"/>
      <measure rdf:datatype="http://www.w3.org/2001/XMLSchema#float">1.0</measure>
      <relation>=</relation>
    </Cell>
  </map>
  <map>
    <Cell>
      <entity1 rdf:resource="http://oaei.ontologymatching.org/2011/benchmarks/101/onto.rdf#articles"/>
      <entity2 rdf:resource="http://oaei.ontologymatching.org/2011/benchmarks/202-4/onto.rdf#YuEma"/>
      <measure rdf:datatype="http://www.w3.org/2001/XMLSchema#float">1.0</measure>
      <relation>=</relation>
    </Cell>
  </map>
  <map>
    <Cell>
      <entity1 rdf:resource="http://oaei.ontologymatching.org/2011/benchmarks/101/onto.rdf#lastName"/>
      <entity2 rdf:resource="http://oaei.ontologymatching.org/2011/benchmarks/202-4/onto.rdf#lastName"/>
      <measure rdf:datatype="http://www.w3.org/2001/XMLSchema#float">1.0</measure>
      <relation>=</relation>
    </Cell>
  </map>
  <map>
    <Cell>
      <entity1 rdf:resource="http://oaei.ontologymatching.org/2011/benchmarks/101/onto.rdf#language"/>
      <entity2 rdf:resource="http://oaei.ontologymatching.org/2011/benchmarks/202-4/onto.rdf#language"/>
      <measure rdf:datatype="http://www.w3.org/2001/XMLSchema#float">1.0</measure>
      <relation>=</relation>
    </Cell>
  </map>
</Alignment>
</rdf:RDF>
