# Supplementary material for: Matching sensor ontologies through siamese neural networks without using reference alignment
Source: PeerJ Comput Sci. 2021 Jun 18;7:e602. doi: 10.7717/peerj-cs.602 (PMC8237319; doi:10.7717/peerj-cs.602)
Supplement: Supplemental Information 1 [file peerj-cs-07-602-s001.zip › 202/onto.rdf]

<?xml version="1.0" encoding="iso-8859-1"?>
<rdf:RDF xmlns="http://oaei.ontologymatching.org/2011/benchmarks/202/onto.rdf#" xmlns:foaf="http://xmlns.com/foaf/0.1/" xmlns:ical="http://www.w3.org/2002/12/cal/ical#" xmlns:rdf="http://www.w3.org/1999/02/22-rdf-syntax-ns#" xmlns:xsd="http://www.w3.org/2001/XMLSchema#" xmlns:rdfs="http://www.w3.org/2000/01/rdf-schema#" xmlns:owl="http://www.w3.org/2002/07/owl#" xmlns:dc="http://purl.org/dc/elements/1.1/" xml:base="http://oaei.ontologymatching.org/2011/benchmarks/202/onto.rdf#">

<!-- This ontology describes bibliographic references. -->
  
  <owl:Ontology rdf:about="">
    <dc:creator>Nick Knouf &lt;nknouf@mit.edu&gt;</dc:creator>
    <dc:contributor>Antoine Zimmermann &lt;antoine.zimmermann@inrialpes.fr&gt;</dc:contributor>
    <dc:contributor>J�r�me Euzenat</dc:contributor>
    
    <dc:date>08/06/2005</dc:date>
    
    
    <owl:versionInfo>$Id: onto.rdf,v 1.30 2008/05/27 14:41:13 euzenat Exp $</owl:versionInfo>
  </owl:Ontology>

  <!-- Every entity (even external) must be typed in OWL-DL. -->

  <!-- this is for satisfying the OWL Species validator
       (which is not satisfied anyway) -->
  <owl:Class rdf:about="http://www.w3.org/1999/02/22-rdf-syntax-ns#List"/>
  <rdf:List rdf:about="http://www.w3.org/1999/02/22-rdf-syntax-ns#nil"/>
  <owl:ObjectProperty rdf:about="http://www.w3.org/1999/02/22-rdf-syntax-ns#first">
      <rdfs:domain rdf:resource="http://www.w3.org/1999/02/22-rdf-syntax-ns#List"/>
  </owl:ObjectProperty>
  <owl:ObjectProperty rdf:about="http://www.w3.org/1999/02/22-rdf-syntax-ns#rest">
      <rdfs:domain rdf:resource="http://www.w3.org/1999/02/22-rdf-syntax-ns#List"/>
      <rdfs:range rdf:resource="http://www.w3.org/1999/02/22-rdf-syntax-ns#List"/>
  </owl:ObjectProperty>

  <owl:DatatypeProperty rdf:about="http://purl.org/dc/elements/1.1/creator"/>
  <owl:DatatypeProperty rdf:about="http://purl.org/dc/elements/1.1/contributor"/>
  <owl:DatatypeProperty rdf:about="http://purl.org/dc/elements/1.1/description"/>
  <owl:DatatypeProperty rdf:about="http://purl.org/dc/elements/1.1/date"/>

  <!-- foaf extensions -->
  <owl:Class rdf:about="http://xmlns.com/foaf/0.1/Person"/>
  <owl:Class rdf:about="http://xmlns.com/foaf/0.1/Organization"/>
  <owl:DatatypeProperty rdf:about="http://xmlns.com/foaf/0.1/firstName"/>
  <owl:DatatypeProperty rdf:ID="lastName"/>
  <owl:DatatypeProperty rdf:about="http://xmlns.com/foaf/0.1/name"/>

  <!--
    ********  ENTRIES  ********
    
    Entries form the basis of a bibTeX database and are categorized by their type, such as a book, journal article, conference proceedings, etc.  Each entry type has a specific set of fields that are required in bibTeX; as a first pass, these fields will also be required in the OWL ontology.
    Note: all rdfs:comment values for the entries come from http://newton.ex.ac.uk/tex/pack/bibtex/btxdoc/node6.html.
  -->

  <owl:Class rdf:ID="sqdsq">
    
    
    <rdfs:subClassOf>
      <owl:Restriction>
	<owl:onProperty rdf:resource="#sqndsqgy"/>
	<owl:maxCardinality rdf:datatype="http://www.w3.org/2001/XMLSchema#nonNegativeInteger">1</owl:maxCardinality>
      </owl:Restriction>
    </rdfs:subClassOf>
    <rdfs:subClassOf>
      <owl:Restriction>
	<owl:onProperty rdf:resource="#dznbaln"/>
	<owl:maxCardinality rdf:datatype="http://www.w3.org/2001/XMLSchema#nonNegativeInteger">1</owl:maxCardinality>
      </owl:Restriction>
    </rdfs:subClassOf>
    <rdfs:subClassOf>
      <owl:Restriction>
	<owl:onProperty rdf:resource="#sbqgzga"/>
	<owl:maxCardinality rdf:datatype="http://www.w3.org/2001/XMLSchema#nonNegativeInteger">1</owl:maxCardinality>
      </owl:Restriction>
    </rdfs:subClassOf>
  </owl:Class>

  <owl:Class rdf:ID="hazdn">
    <rdfs:subClassOf rdf:resource="#sqdsopq"/>
    
    
    <rdfs:subClassOf>
      <owl:Restriction>
	<owl:onProperty rdf:resource="#zand"/>
	<owl:cardinality rdf:datatype="http://www.w3.org/2001/XMLSchema#nonNegativeInteger">1</owl:cardinality>
      </owl:Restriction>
    </rdfs:subClassOf>
    <rdfs:subClassOf>
      <owl:Restriction>
	<owl:onProperty rdf:resource="#dzayue"/>
	<owl:cardinality rdf:datatype="http://www.w3.org/2001/XMLSchema#nonNegativeInteger">1</owl:cardinality>
      </owl:Restriction>
    </rdfs:subClassOf>
    <rdfs:subClassOf>
      <owl:Restriction>
	<owl:onProperty rdf:resource="#sxqsnbvsq"/>
	<owl:cardinality rdf:datatype="http://www.w3.org/2001/XMLSchema#nonNegativeInteger">1</owl:cardinality>
      </owl:Restriction>
    </rdfs:subClassOf>
    <rdfs:subClassOf>
      <owl:Restriction>
	<owl:onProperty rdf:resource="#sqndsqgy"/>
	<owl:cardinality rdf:datatype="http://www.w3.org/2001/XMLSchema#nonNegativeInteger">1</owl:cardinality>
      </owl:Restriction>
    </rdfs:subClassOf>
    <rdfs:subClassOf>
      <owl:Restriction>
	<owl:onProperty rdf:resource="#sqndsqgy"/>
	<owl:allValuesFrom rdf:resource="#dzshyuua"/>
      </owl:Restriction>
    </rdfs:subClassOf>
    <rdfs:subClassOf>
      <owl:Restriction>
	<owl:onProperty rdf:resource="#ndsbzh"/>
	<owl:maxCardinality rdf:datatype="http://www.w3.org/2001/XMLSchema#nonNegativeInteger">1</owl:maxCardinality>
      </owl:Restriction>
    </rdfs:subClassOf>
    <rdfs:subClassOf>
      <owl:Restriction>
	<owl:onProperty rdf:resource="#zsbdgz"/>
	<owl:maxCardinality rdf:datatype="http://www.w3.org/2001/XMLSchema#nonNegativeInteger">1</owl:maxCardinality>
      </owl:Restriction>
    </rdfs:subClassOf>
  </owl:Class>

  <owl:Class rdf:ID="zajdhqs">
    <rdfs:subClassOf rdf:resource="#sqdsq"/>
    
    
    <rdfs:subClassOf>
      <owl:Restriction>
	<owl:onProperty rdf:resource="#dznbaln"/>
	<owl:cardinality rdf:datatype="http://www.w3.org/2001/XMLSchema#nonNegativeInteger">1</owl:cardinality>
      </owl:Restriction>
    </rdfs:subClassOf>
    <rdfs:subClassOf>
      <owl:Restriction>
	<owl:onProperty rdf:resource="#zsbdgz"/>
	<owl:maxCardinality rdf:datatype="http://www.w3.org/2001/XMLSchema#nonNegativeInteger">1</owl:maxCardinality>
      </owl:Restriction>
    </rdfs:subClassOf>
    <rdfs:subClassOf>
      <owl:Restriction>
	<owl:onProperty rdf:resource="#sddnsnqdb"/>
	<owl:maxCardinality rdf:datatype="http://www.w3.org/2001/XMLSchema#nonNegativeInteger">1</owl:maxCardinality>
      </owl:Restriction>
    </rdfs:subClassOf>
    <rdfs:subClassOf>
      <owl:Restriction>
	<owl:onProperty rdf:resource="#dszbnz"/>
	<owl:maxCardinality rdf:datatype="http://www.w3.org/2001/XMLSchema#nonNegativeInteger">1</owl:maxCardinality>
      </owl:Restriction>
    </rdfs:subClassOf>
    <rdfs:subClassOf>
      <owl:Restriction>
	<owl:onProperty rdf:resource="#sqndsqgy"/>
	<owl:cardinality rdf:datatype="http://www.w3.org/2001/XMLSchema#nonNegativeInteger">1</owl:cardinality>
      </owl:Restriction>
    </rdfs:subClassOf>
    <rdfs:subClassOf>
      <owl:Restriction>
	<owl:onProperty rdf:resource="#sqndsqgy"/>
	<owl:allValuesFrom rdf:resource="#dzshyuua"/>
      </owl:Restriction>
    </rdfs:subClassOf>
     <rdfs:subClassOf>
      <owl:Restriction>
	<owl:onProperty rdf:resource="#zand"/>
	<owl:cardinality rdf:datatype="http://www.w3.org/2001/XMLSchema#nonNegativeInteger">1</owl:cardinality>
      </owl:Restriction>
    </rdfs:subClassOf>
    <rdfs:subClassOf>
      <owl:Restriction>
	<owl:onProperty rdf:resource="#sdsqddz"/>
	<owl:maxCardinality rdf:datatype="http://www.w3.org/2001/XMLSchema#nonNegativeInteger">1</owl:maxCardinality>
      </owl:Restriction>
    </rdfs:subClassOf>
  </owl:Class>

  <owl:Class rdf:ID="dzajndsq">
    <rdfs:subClassOf rdf:resource="#zajdhqs"/>
    
    
    <rdfs:subClassOf>
      <owl:Restriction>
	<owl:onProperty rdf:resource="#iNi4b8XV"/>
	<owl:allValuesFrom rdf:resource="#dzqndbzq"/>
      </owl:Restriction>
    </rdfs:subClassOf>
  </owl:Class>

  <owl:Class rdf:ID="sqxsqkd">
    <rdfs:subClassOf rdf:resource="#zajdhqs"/>
    
    
    <rdfs:subClassOf>
      <owl:Restriction>
	<owl:onProperty rdf:resource="#iNi4b8XV"/>
	<owl:allValuesFrom rdf:resource="#dzqndbzq"/>
      </owl:Restriction>
    </rdfs:subClassOf>
    <rdfs:subClassOf>
      <owl:Restriction>
	<owl:onProperty rdf:resource="#TfniY"/>
	<owl:allValuesFrom rdf:resource="#dcsqdcsqd"/>
      </owl:Restriction>
    </rdfs:subClassOf>
  </owl:Class>

  <owl:Class rdf:ID="qsdsnbsqd">
    <rdfs:subClassOf rdf:resource="#sqdsq"/>
    
    
    <rdfs:subClassOf>
      <owl:Restriction>
	<owl:onProperty rdf:resource="#dznbaln"/>
	<owl:cardinality rdf:datatype="http://www.w3.org/2001/XMLSchema#nonNegativeInteger">1</owl:cardinality>
      </owl:Restriction>
    </rdfs:subClassOf>
  </owl:Class>

  <owl:Class rdf:ID="zdzaudbd">
    <rdfs:subClassOf rdf:resource="#qsdsnbsqd"/>
    
    
  </owl:Class>

  <owl:Class rdf:ID="sqdsopq">
    <rdfs:subClassOf rdf:resource="#sqdsq"/>
    
    
    <rdfs:subClassOf>
      <owl:Restriction>
	<owl:onProperty rdf:resource="#dzayue"/>
	<owl:maxCardinality rdf:datatype="http://www.w3.org/2001/XMLSchema#nonNegativeInteger">1</owl:maxCardinality>
      </owl:Restriction>
    </rdfs:subClassOf>
    <rdfs:subClassOf>
      <owl:Restriction>
	<owl:onProperty rdf:resource="#dznbaln"/>
	<owl:cardinality rdf:datatype="http://www.w3.org/2001/XMLSchema#nonNegativeInteger">1</owl:cardinality>
      </owl:Restriction>
    </rdfs:subClassOf>
    <!-- This is forbiden for transitive properties in OWL-DL -->
    <!--rdfs:subClassOf>
      <owl:Restriction>
	<owl:onProperty rdf:resource="#isPartOf" />
	<owl:cardinality rdf:datatype="&xsd;nonNegativeInteger">1</owl:cardinality>
      </owl:Restriction>
    </rdfs:subClassOf-->
  </owl:Class>

  <owl:Class rdf:ID="dzqndbzq">
    <rdfs:subClassOf rdf:resource="#sqdsopq"/>
    
    
    <rdfs:subClassOf>
      <owl:Restriction>
	<owl:onProperty rdf:resource="#dsazdjz"/>
	<owl:maxCardinality rdf:datatype="http://www.w3.org/2001/XMLSchema#nonNegativeInteger">1</owl:maxCardinality>
      </owl:Restriction>
    </rdfs:subClassOf>
    <rdfs:subClassOf>
      <owl:Restriction>
	<owl:onProperty rdf:resource="#dsazdjz"/>
	<owl:maxCardinality rdf:datatype="http://www.w3.org/2001/XMLSchema#nonNegativeInteger">1</owl:maxCardinality>
      </owl:Restriction>
    </rdfs:subClassOf>
  </owl:Class>

  <owl:Class rdf:ID="vccfsq">
    <rdfs:subClassOf rdf:resource="#sqdsopq"/>
    
    
    <rdfs:subClassOf>
      <owl:Restriction>
	<!-- author OR editor (given in the Book description) ??? -->
	<owl:onProperty rdf:resource="#zand"/>
	<owl:cardinality rdf:datatype="http://www.w3.org/2001/XMLSchema#nonNegativeInteger">1</owl:cardinality>
      </owl:Restriction>
    </rdfs:subClassOf>
    <rdfs:subClassOf>
      <owl:Restriction>
	<owl:onProperty rdf:resource="#dzayue"/>
	<owl:minCardinality rdf:datatype="http://www.w3.org/2001/XMLSchema#nonNegativeInteger">1</owl:minCardinality>
      </owl:Restriction>
    </rdfs:subClassOf>
    <rdfs:subClassOf>
      <owl:Restriction>
	<owl:onProperty rdf:resource="#sznsbq"/>
	<owl:cardinality rdf:datatype="http://www.w3.org/2001/XMLSchema#nonNegativeInteger">1</owl:cardinality>
      </owl:Restriction>
    </rdfs:subClassOf>
  </owl:Class>

  <owl:Class rdf:ID="dcsqdcsqd">
    <rdfs:subClassOf rdf:resource="#sqdsopq"/>
    
    
    <rdfs:subClassOf>
      <owl:Restriction>
	<owl:onProperty rdf:resource="#zand"/>
	<owl:cardinality rdf:datatype="http://www.w3.org/2001/XMLSchema#nonNegativeInteger">1</owl:cardinality>
      </owl:Restriction>
    </rdfs:subClassOf>
    <rdfs:subClassOf>
      <owl:Restriction>
	<owl:onProperty rdf:resource="#sqnbyz"/>
	<owl:cardinality rdf:datatype="http://www.w3.org/2001/XMLSchema#nonNegativeInteger">1</owl:cardinality>
      </owl:Restriction>
    </rdfs:subClassOf>
  </owl:Class>

  <owl:Class rdf:ID="deqdxcsqcsq"> <!-- Communication -->
    <rdfs:subClassOf rdf:resource="#sqdsopq"/>
    
    
    <rdfs:subClassOf>
      <owl:Restriction>
	<owl:onProperty rdf:resource="#zand"/>
	<owl:cardinality rdf:datatype="http://www.w3.org/2001/XMLSchema#nonNegativeInteger">1</owl:cardinality>
      </owl:Restriction>
    </rdfs:subClassOf>
    <rdfs:subClassOf>
      <owl:Restriction>
	<owl:onProperty rdf:resource="#zassdzadb"/>
	<owl:cardinality rdf:datatype="http://www.w3.org/2001/XMLSchema#nonNegativeInteger">1</owl:cardinality>
      </owl:Restriction>
    </rdfs:subClassOf>
  </owl:Class>

  <owl:Class rdf:ID="scds">
    <rdfs:subClassOf rdf:resource="#qsdsnbsqd"/>
    
    
  </owl:Class>

  <owl:Class rdf:ID="dcsqdsq">
    <rdfs:subClassOf rdf:resource="#qsdsnbsqd"/>
    
    
    <rdfs:subClassOf>
      <owl:Restriction>
	<owl:onProperty rdf:resource="#sqdndvb"/>
	<owl:maxCardinality rdf:datatype="http://www.w3.org/2001/XMLSchema#nonNegativeInteger">1</owl:maxCardinality>
      </owl:Restriction>
    </rdfs:subClassOf>
    <rdfs:subClassOf>
      <owl:Restriction>
	<owl:onProperty rdf:resource="#sdsqddz"/>
	<owl:maxCardinality rdf:datatype="http://www.w3.org/2001/XMLSchema#nonNegativeInteger">1</owl:maxCardinality>
      </owl:Restriction>
    </rdfs:subClassOf>
    <rdfs:subClassOf>
      <owl:Restriction>
	<owl:onProperty rdf:resource="#dznbaln"/>
	<owl:cardinality rdf:datatype="http://www.w3.org/2001/XMLSchema#nonNegativeInteger">1</owl:cardinality>
      </owl:Restriction>
    </rdfs:subClassOf>
  </owl:Class>

  <owl:Class rdf:ID="zdazsx">
    <rdfs:subClassOf rdf:resource="#sqdsq"/>
    
    
    <rdfs:subClassOf>
      <owl:Restriction>
	<owl:onProperty rdf:resource="#zand"/>
	<owl:cardinality rdf:datatype="http://www.w3.org/2001/XMLSchema#nonNegativeInteger">1</owl:cardinality>
      </owl:Restriction>
    </rdfs:subClassOf>
    <rdfs:subClassOf>
      <owl:Restriction>
	<owl:onProperty rdf:resource="#dznbaln"/>
	<owl:cardinality rdf:datatype="http://www.w3.org/2001/XMLSchema#nonNegativeInteger">1</owl:cardinality>
      </owl:Restriction>
    </rdfs:subClassOf>
    <rdfs:subClassOf>
      <owl:Restriction>
	<owl:onProperty rdf:resource="#dzbn"/>
	<owl:cardinality rdf:datatype="http://www.w3.org/2001/XMLSchema#nonNegativeInteger">1</owl:cardinality>
      </owl:Restriction>
    </rdfs:subClassOf>
    <rdfs:subClassOf>
      <owl:Restriction>
	<owl:onProperty rdf:resource="#sqndsqgy"/>
	<owl:cardinality rdf:datatype="http://www.w3.org/2001/XMLSchema#nonNegativeInteger">1</owl:cardinality>
      </owl:Restriction>
    </rdfs:subClassOf>
  </owl:Class>

  <owl:Class rdf:ID="xsqlknk">
    <rdfs:subClassOf rdf:resource="#zdazsx"/>
    
    
  </owl:Class>

  <owl:Class rdf:ID="zqdzqzai">
    <rdfs:subClassOf rdf:resource="#zdazsx"/>
    
    
  </owl:Class>

  <owl:Class rdf:ID="wxsdxqsdh">
    <rdfs:subClassOf rdf:resource="#sqdsq"/>
    
    
  </owl:Class>

  <owl:Class rdf:ID="zdqssqdb">
    <rdfs:subClassOf rdf:resource="#zajdhqs"/>
    
    
    
    <rdfs:subClassOf>
      <owl:Restriction>
	<owl:onProperty rdf:resource="#PrSGUs"/>
	<owl:allValuesFrom rdf:resource="#deqdxcsqcsq"/>
      </owl:Restriction>
    </rdfs:subClassOf>
    <rdfs:subClassOf>
      <owl:Restriction>
	<owl:onProperty rdf:resource="#zadzjadns"/>
	<owl:maxCardinality rdf:datatype="http://www.w3.org/2001/XMLSchema#nonNegativeInteger">1</owl:maxCardinality>
      </owl:Restriction>
    </rdfs:subClassOf>
    <rdfs:subClassOf>
      <owl:Restriction>
	<owl:onProperty rdf:resource="#zadzjadns"/>
	<owl:allValuesFrom rdf:resource="#zqedzbx"/>
      </owl:Restriction>
    </rdfs:subClassOf>
    <rdfs:subClassOf>
      <owl:Restriction>
	<owl:onProperty rdf:resource="#dzajj"/>
	<owl:maxCardinality rdf:datatype="http://www.w3.org/2001/XMLSchema#nonNegativeInteger">1</owl:maxCardinality>
      </owl:Restriction>
    </rdfs:subClassOf>
    <rdfs:subClassOf>
      <owl:Restriction>
	<owl:onProperty rdf:resource="#sqdndvb"/>
	<owl:maxCardinality rdf:datatype="http://www.w3.org/2001/XMLSchema#nonNegativeInteger">1</owl:maxCardinality>
      </owl:Restriction>
    </rdfs:subClassOf>
  </owl:Class>

  <owl:Class rdf:ID="dqzdxdcsqj">
    <rdfs:subClassOf rdf:resource="#sqdsq"/>
    
    
    <rdfs:subClassOf>
      <owl:Restriction>
	<owl:onProperty rdf:resource="#zand"/>
	<owl:cardinality rdf:datatype="http://www.w3.org/2001/XMLSchema#nonNegativeInteger">1</owl:cardinality>
      </owl:Restriction>
    </rdfs:subClassOf>
    <rdfs:subClassOf>
      <owl:Restriction>
	<owl:onProperty rdf:resource="#dznbaln"/>
	<owl:cardinality rdf:datatype="http://www.w3.org/2001/XMLSchema#nonNegativeInteger">1</owl:cardinality>
      </owl:Restriction>
    </rdfs:subClassOf>
    <rdfs:subClassOf>
      <owl:Restriction>
	<owl:onProperty rdf:resource="#hsgiuyza"/>
	<owl:cardinality rdf:datatype="http://www.w3.org/2001/XMLSchema#nonNegativeInteger">1</owl:cardinality>
      </owl:Restriction>
    </rdfs:subClassOf>
    <rdfs:subClassOf>
      <owl:Restriction>
	<owl:onProperty rdf:resource="#sqndsqgy"/>
	<owl:cardinality rdf:datatype="http://www.w3.org/2001/XMLSchema#nonNegativeInteger">1</owl:cardinality>
      </owl:Restriction>
    </rdfs:subClassOf>
    <rdfs:subClassOf>
      <owl:Restriction>
	<owl:onProperty rdf:resource="#sqndsqgy"/>
	<owl:allValuesFrom rdf:resource="#dzshyuua"/>
      </owl:Restriction>
    </rdfs:subClassOf>
    <rdfs:subClassOf>
      <owl:Restriction>
	<owl:onProperty rdf:resource="#ndsbzh"/>
	<owl:maxCardinality rdf:datatype="http://www.w3.org/2001/XMLSchema#nonNegativeInteger">1</owl:maxCardinality>
      </owl:Restriction>
    </rdfs:subClassOf>
  </owl:Class>

  <owl:Class rdf:ID="sdcsqhyz">
    <rdfs:subClassOf rdf:resource="#dqzdxdcsqj"/>
    
    
  </owl:Class>

  <owl:Class rdf:ID="azzauhuie">
    <rdfs:subClassOf rdf:resource="#dqzdxdcsqj"/>
    
    
    <rdfs:subClassOf>
      <owl:Restriction>
	<owl:onProperty rdf:resource="#zandsbh"/>
	<owl:maxCardinality rdf:datatype="http://www.w3.org/2001/XMLSchema#nonNegativeInteger">1</owl:maxCardinality>
      </owl:Restriction>
    </rdfs:subClassOf>
  </owl:Class>

  <owl:Class rdf:ID="zeadza">
    <rdfs:subClassOf rdf:resource="#qsdsnbsqd"/>
    
    
    <rdfs:subClassOf>
      <owl:Restriction>
	<owl:onProperty rdf:resource="#zand"/>
	<owl:cardinality rdf:datatype="http://www.w3.org/2001/XMLSchema#nonNegativeInteger">1</owl:cardinality>
      </owl:Restriction>
    </rdfs:subClassOf>
    <rdfs:subClassOf>
      <owl:Restriction>
	<owl:onProperty rdf:resource="#dznbaln"/>
	<owl:cardinality rdf:datatype="http://www.w3.org/2001/XMLSchema#nonNegativeInteger">1</owl:cardinality>
      </owl:Restriction>
    </rdfs:subClassOf>
    <rdfs:subClassOf>
      <owl:Restriction>
	<owl:onProperty rdf:resource="#zdsnsqdv"/>
	<owl:minCardinality rdf:datatype="http://www.w3.org/2001/XMLSchema#nonNegativeInteger">1</owl:minCardinality>
      </owl:Restriction>
    </rdfs:subClassOf>
  </owl:Class>

  <owl:Class rdf:ID="dscdscg">
    <rdfs:subClassOf rdf:resource="#sqdsq"/>
    
    
  </owl:Class>

  <!-- SPECIAL CLASSES -->

  <owl:Class rdf:ID="qsdsquj">
    
    
    <rdfs:subClassOf>
      <owl:Restriction>
	<owl:onProperty rdf:resource="#dszabdza"/>
	<owl:cardinality rdf:datatype="http://www.w3.org/2001/XMLSchema#nonNegativeInteger">1</owl:cardinality>
      </owl:Restriction>
    </rdfs:subClassOf>
   <rdfs:subClassOf>
      <owl:Restriction>
	<owl:onProperty rdf:resource="#dszabdza"/>
	<owl:allValuesFrom rdf:resource="http://www.w3.org/2001/XMLSchema#string"/>
      </owl:Restriction>
    </rdfs:subClassOf>
   <rdfs:subClassOf>
      <owl:Restriction>
	<owl:onProperty rdf:resource="#dsza"/>
	<owl:allValuesFrom rdf:resource="http://www.w3.org/2001/XMLSchema#string"/>
      </owl:Restriction>
    </rdfs:subClassOf>
   <rdfs:subClassOf>
      <owl:Restriction>
	<owl:onProperty rdf:resource="#sdxsndxsqg"/>
	<owl:allValuesFrom rdf:resource="http://www.w3.org/2001/XMLSchema#string"/>
      </owl:Restriction>
    </rdfs:subClassOf>
    <rdfs:subClassOf>
      <owl:Restriction>
	<owl:onProperty rdf:resource="#sddnsnqdb"/>
	<owl:maxCardinality rdf:datatype="http://www.w3.org/2001/XMLSchema#nonNegativeInteger">1</owl:maxCardinality>
      </owl:Restriction>
    </rdfs:subClassOf>
    <rdfs:subClassOf>
      <owl:Restriction>
	<owl:onProperty rdf:resource="#dszbnz"/>
	<owl:maxCardinality rdf:datatype="http://www.w3.org/2001/XMLSchema#nonNegativeInteger">1</owl:maxCardinality>
      </owl:Restriction>
    </rdfs:subClassOf>
    <rdfs:subClassOf>
      <owl:Restriction>
	<owl:onProperty rdf:resource="#sqdnbs"/>
	<owl:maxCardinality rdf:datatype="http://www.w3.org/2001/XMLSchema#nonNegativeInteger">1</owl:maxCardinality>
      </owl:Restriction>
    </rdfs:subClassOf>
    <rdfs:subClassOf>
      <owl:Restriction>
	<owl:onProperty rdf:resource="#YuEma"/>
	<owl:allValuesFrom rdf:resource="#hazdn"/>
      </owl:Restriction>
    </rdfs:subClassOf>
  </owl:Class>

  <owl:Class rdf:ID="zqedzbx">
    
    
    <rdfs:subClassOf>
      <owl:Restriction>
	<owl:onProperty rdf:resource="#dszabdza"/>
	<owl:cardinality rdf:datatype="http://www.w3.org/2001/XMLSchema#nonNegativeInteger">1</owl:cardinality>
      </owl:Restriction>
    </rdfs:subClassOf>
    <rdfs:subClassOf>
      <owl:Restriction>
	<owl:onProperty rdf:resource="#sdnsbh"/>
	<owl:allValuesFrom rdf:resource="#izxnquo"/>
      </owl:Restriction>
    </rdfs:subClassOf>
    <rdfs:subClassOf>
      <owl:Restriction>
	<owl:onProperty rdf:resource="#dsza"/>
	<owl:maxCardinality rdf:datatype="http://www.w3.org/2001/XMLSchema#nonNegativeInteger">1</owl:maxCardinality>
      </owl:Restriction>
    </rdfs:subClassOf>
    <rdfs:subClassOf>
      <owl:Restriction>
	<owl:onProperty rdf:resource="#sqnzkzn"/>
	<owl:maxCardinality rdf:datatype="http://www.w3.org/2001/XMLSchema#nonNegativeInteger">1</owl:maxCardinality>
      </owl:Restriction>
    </rdfs:subClassOf>
    <rdfs:subClassOf>
      <owl:Restriction>
	<owl:onProperty rdf:resource="#zdjznzn"/>
	<owl:maxCardinality rdf:datatype="http://www.w3.org/2001/XMLSchema#nonNegativeInteger">1</owl:maxCardinality>
      </owl:Restriction>
    </rdfs:subClassOf>
  </owl:Class>

  <owl:Class rdf:ID="qzddj">
    
    
    <rdfs:subClassOf>
      <owl:Restriction>
	<owl:onProperty rdf:resource="#zadszabnds"/>
	<owl:maxCardinality rdf:datatype="http://www.w3.org/2001/XMLSchema#nonNegativeInteger">1</owl:maxCardinality>
      </owl:Restriction>
    </rdfs:subClassOf>
    <rdfs:subClassOf>
      <owl:Restriction>
	<owl:onProperty rdf:resource="#zadszabnds"/>
	<owl:allValuesFrom rdf:resource="http://www.w3.org/2001/XMLSchema#string"/>
      </owl:Restriction>
    </rdfs:subClassOf>
    <rdfs:subClassOf>
      <owl:Restriction>
	<owl:onProperty rdf:resource="#zdnzadh"/>
	<owl:maxCardinality rdf:datatype="http://www.w3.org/2001/XMLSchema#nonNegativeInteger">1</owl:maxCardinality>
      </owl:Restriction>
    </rdfs:subClassOf>
    <rdfs:subClassOf>
      <owl:Restriction>
	<owl:onProperty rdf:resource="#zdnzadh"/>
	<owl:allValuesFrom rdf:resource="http://www.w3.org/2001/XMLSchema#string"/>
      </owl:Restriction>
    </rdfs:subClassOf>
    <rdfs:subClassOf>
      <owl:Restriction>
	<owl:onProperty rdf:resource="#zdzndh"/>
	<owl:maxCardinality rdf:datatype="http://www.w3.org/2001/XMLSchema#nonNegativeInteger">1</owl:maxCardinality>
      </owl:Restriction>
    </rdfs:subClassOf>
    <rdfs:subClassOf>
      <owl:Restriction>
	<owl:onProperty rdf:resource="#zdzndh"/>
	<owl:allValuesFrom rdf:resource="http://www.w3.org/2001/XMLSchema#string"/>
      </owl:Restriction>
    </rdfs:subClassOf>
  </owl:Class>

  <owl:Class rdf:ID="izxnquo">
    <rdfs:subClassOf rdf:resource="http://xmlns.com/foaf/0.1/Organization"/>
    
    
    <rdfs:subClassOf>
      <owl:Restriction>
	<owl:onProperty rdf:resource="#dszabdza"/>
	<owl:cardinality rdf:datatype="http://www.w3.org/2001/XMLSchema#nonNegativeInteger">1</owl:cardinality>
      </owl:Restriction>
    </rdfs:subClassOf>
    <rdfs:subClassOf>
      <owl:Restriction>
	<owl:onProperty rdf:resource="#dsza"/>
	<owl:cardinality rdf:datatype="http://www.w3.org/2001/XMLSchema#nonNegativeInteger">1</owl:cardinality>
      </owl:Restriction>
    </rdfs:subClassOf>
    <rdfs:subClassOf>
      <owl:Restriction>
	<owl:onProperty rdf:resource="#qzd"/>
	<owl:maxCardinality rdf:datatype="http://www.w3.org/2001/XMLSchema#nonNegativeInteger">1</owl:maxCardinality>
      </owl:Restriction>
    </rdfs:subClassOf>
  </owl:Class>

  <owl:Class rdf:ID="zauio">
    <rdfs:subClassOf rdf:resource="#izxnquo"/>
    
    
  </owl:Class>

  <!-- trouver une ontologie pour ca -->
  <owl:Class rdf:ID="zadazxn">
    <rdfs:subClassOf rdf:resource="#izxnquo"/>
    
    
  </owl:Class>

  <owl:Class rdf:ID="dsqdbz">
    <rdfs:subClassOf rdf:resource="http://www.w3.org/1999/02/22-rdf-syntax-ns#List"/>
    
    
    <rdfs:subClassOf>
      <owl:Restriction>
	<owl:onProperty rdf:resource="http://www.w3.org/1999/02/22-rdf-syntax-ns#first"/>        
	<owl:cardinality rdf:datatype="http://www.w3.org/2001/XMLSchema#nonNegativeInteger">1</owl:cardinality>
      </owl:Restriction>
    </rdfs:subClassOf>
    <rdfs:subClassOf>
      <owl:Restriction>
	<owl:onProperty rdf:resource="http://www.w3.org/1999/02/22-rdf-syntax-ns#first"/>
	<owl:allValuesFrom rdf:resource="http://xmlns.com/foaf/0.1/Person"/>
      </owl:Restriction>
    </rdfs:subClassOf>
    <rdfs:subClassOf>
      <owl:Restriction>
	<owl:onProperty rdf:resource="http://www.w3.org/1999/02/22-rdf-syntax-ns#rest"/>
	<owl:cardinality rdf:datatype="http://www.w3.org/2001/XMLSchema#nonNegativeInteger">1</owl:cardinality>
      </owl:Restriction>
    </rdfs:subClassOf>
    <rdfs:subClassOf>
      <owl:Restriction>
	<owl:onProperty rdf:resource="http://www.w3.org/1999/02/22-rdf-syntax-ns#rest"/>
	<owl:allValuesFrom>
	  <owl:Class>
	    <owl:unionOf rdf:parseType="Collection">
	      <owl:Class rdf:about="#dsqdbz"/>
	      <owl:Class>
		<owl:oneOf rdf:parseType="Collection">
		  <rdf:List rdf:about="http://www.w3.org/1999/02/22-rdf-syntax-ns#nil"/>
		</owl:oneOf>
	      </owl:Class>
	    </owl:unionOf>
	  </owl:Class>
	</owl:allValuesFrom>
      </owl:Restriction>
    </rdfs:subClassOf>
  </owl:Class>

  <owl:Class rdf:ID="dnqsb">
    
    
    <rdfs:subClassOf>
      <owl:Restriction>
	<owl:onProperty rdf:resource="#sqnhdbdj"/>
	<owl:cardinality rdf:datatype="http://www.w3.org/2001/XMLSchema#nonNegativeInteger">1</owl:cardinality>
      </owl:Restriction>
    </rdfs:subClassOf>
    <rdfs:subClassOf>
      <owl:Restriction>
	<owl:onProperty rdf:resource="#mkalnshsq"/>
	<owl:cardinality rdf:datatype="http://www.w3.org/2001/XMLSchema#nonNegativeInteger">1</owl:cardinality>
      </owl:Restriction>
    </rdfs:subClassOf>
  </owl:Class>

  <owl:Class rdf:ID="dzshyuua">
    
    
    <rdfs:subClassOf>
      <owl:Restriction>
	<owl:onProperty rdf:resource="#zdsnzsdh"/>
	<owl:cardinality rdf:datatype="http://www.w3.org/2001/XMLSchema#nonNegativeInteger">1</owl:cardinality>
      </owl:Restriction>
    </rdfs:subClassOf>
    <rdfs:subClassOf>
      <owl:Restriction>
	<owl:onProperty rdf:resource="#zdsnzsdh"/>
	<owl:allValuesFrom rdf:resource="http://www.w3.org/2001/XMLSchema#gYear"/>
      </owl:Restriction>
    </rdfs:subClassOf>
    <rdfs:subClassOf>
      <owl:Restriction>
	<owl:onProperty rdf:resource="#asndzsd"/>
	<owl:maxCardinality rdf:datatype="http://www.w3.org/2001/XMLSchema#nonNegativeInteger">1</owl:maxCardinality>
      </owl:Restriction>
    </rdfs:subClassOf>
    <rdfs:subClassOf>
      <owl:Restriction>
	<owl:onProperty rdf:resource="#asndzsd"/>
	<owl:allValuesFrom rdf:resource="http://www.w3.org/2001/XMLSchema#gMonth"/>
      </owl:Restriction>
    </rdfs:subClassOf>
    <rdfs:subClassOf>
      <owl:Restriction>
	<owl:onProperty rdf:resource="#dznadzh"/>
	<owl:maxCardinality rdf:datatype="http://www.w3.org/2001/XMLSchema#nonNegativeInteger">1</owl:maxCardinality>
      </owl:Restriction>
    </rdfs:subClassOf>
    <rdfs:subClassOf>
      <owl:Restriction>
	<owl:onProperty rdf:resource="#dznadzh"/>
	<owl:allValuesFrom rdf:resource="http://www.w3.org/2001/XMLSchema#gDay"/>
      </owl:Restriction>
    </rdfs:subClassOf>
  </owl:Class>
    
  <!--
    ********  FIELDS  ********

    Note: all rdfs:comment values for the entries come from http://newton.ex.ac.uk/tex/pack/bibtex/btxdoc/node7.html
  -->

  <owl:DatatypeProperty rdf:ID="zdzbh">
    <rdfs:domain rdf:resource="#sqdsq"/>
    <rdfs:range rdf:resource="http://www.w3.org/2001/XMLSchema#string"/>
    
    
  </owl:DatatypeProperty>

  <owl:DatatypeProperty rdf:ID="dsqndbsqx">
    <rdfs:domain rdf:resource="#sqdsq"/>
    <rdfs:range rdf:resource="http://www.w3.org/2001/XMLSchema#string"/>
    
    
  </owl:DatatypeProperty>

  <owl:ObjectProperty rdf:ID="iNi4b8XV">
    <rdfs:domain rdf:resource="#sqdsq"/>
    <rdfs:range rdf:resource="#dzqndbzq"/>
    
    
  </owl:ObjectProperty>

  <owl:ObjectProperty rdf:ID="TfniY">
    <rdfs:domain rdf:resource="#sqdsq"/>
    <rdfs:range rdf:resource="#sqdsopq"/>
    
    
  </owl:ObjectProperty>

  <owl:ObjectProperty rdf:ID="PrSGUs">
    <rdfs:domain rdf:resource="#zdqssqdb"/>
    <rdfs:range rdf:resource="#deqdxcsqcsq"/>
    
    
  </owl:ObjectProperty>

  <owl:ObjectProperty rdf:ID="YuEma">
    <rdfs:domain rdf:resource="#qsdsquj"/>
    <rdfs:range rdf:resource="#hazdn"/>
    
    
  </owl:ObjectProperty>

  <owl:ObjectProperty rdf:ID="qzd">
    <rdfs:domain rdf:resource="http://www.w3.org/2002/07/owl#Thing"/>
    <rdfs:range rdf:resource="#qzddj"/>
    
    
  </owl:ObjectProperty>

  <owl:ObjectProperty rdf:ID="zadzjadns">
    <rdfs:domain rdf:resource="#zdqssqdb"/>
    <rdfs:range rdf:resource="#zqedzbx"/>
    
    
  </owl:ObjectProperty>

  <owl:ObjectProperty rdf:ID="sdnsbh">
    <rdfs:domain rdf:resource="#zqedzbx"/>
    <rdfs:range rdf:resource="http://xmlns.com/foaf/0.1/Organization"/>
    
    
  </owl:ObjectProperty>

  <owl:DatatypeProperty rdf:ID="dsqnhza">
    <rdfs:domain rdf:resource="#sqdsq"/>
    <rdfs:range rdf:resource="http://www.w3.org/2001/XMLSchema#string"/>
    
    
  </owl:DatatypeProperty>

  <owl:DatatypeProperty rdf:ID="sdxsndxsqg">
    <rdfs:domain rdf:resource="#qsdsquj"/>
    <rdfs:range rdf:resource="http://www.w3.org/2001/XMLSchema#string"/>
    
    
  </owl:DatatypeProperty>

  <owl:ObjectProperty rdf:ID="zandsbh">
    <rdfs:domain rdf:resource="#sqdsq"/>
    <rdfs:range rdf:resource="http://www.w3.org/2002/07/owl#Thing"/>
    
    
  </owl:ObjectProperty>

  <owl:DatatypeProperty rdf:ID="sqdnbs">
    <rdfs:domain rdf:resource="#dzqndbzq"/>
    <rdfs:range rdf:resource="http://www.w3.org/2001/XMLSchema#string"/>
    
    
  </owl:DatatypeProperty>

  <owl:DatatypeProperty rdf:ID="sdsqddz">
    <rdfs:domain>
      <owl:Class>
	<owl:unionOf rdf:parseType="Collection">
	  <owl:Class rdf:about="#zajdhqs"/>
	  <owl:Class rdf:about="#dcsqdsq"/>
	</owl:unionOf>
      </owl:Class>
    </rdfs:domain>
    <rdfs:range rdf:resource="http://www.w3.org/2001/XMLSchema#string"/>
    
    
  </owl:DatatypeProperty>

  <owl:ObjectProperty rdf:ID="sbqgzga">
    <rdfs:domain rdf:resource="#sqdsq"/>
    <rdfs:range rdf:resource="#dsqdbz"/>
    
    
  </owl:ObjectProperty>

  <owl:ObjectProperty rdf:ID="zand">
    <rdfs:subPropertyOf rdf:resource="#sbqgzga"/>
    
    
  </owl:ObjectProperty>

  <owl:ObjectProperty rdf:ID="dzajj">
    <rdfs:subPropertyOf rdf:resource="#sbqgzga"/>
    
    
  </owl:ObjectProperty>

  <owl:ObjectProperty rdf:ID="zdnzqnd">
    <rdfs:subPropertyOf rdf:resource="#sbqgzga"/>
    <rdfs:domain rdf:resource="#dscdscg"/>
    
    
  </owl:ObjectProperty>

  <owl:DatatypeProperty rdf:ID="sdqz">
    <rdfs:domain>
      <owl:Class>
	<owl:unionOf rdf:parseType="Collection">
	  <owl:Class rdf:about="#wxsdxqsdh"/>
	  <owl:Class rdf:about="#zdzaudbd"/>
	</owl:unionOf>
      </owl:Class>
    </rdfs:domain>
    <rdfs:range rdf:resource="http://www.w3.org/2001/XMLSchema#string"/>
    
    
  </owl:DatatypeProperty>

  <owl:ObjectProperty rdf:ID="hsgiuyza">
    <rdfs:domain rdf:resource="#dqzdxdcsqj"/>
    <rdfs:range rdf:resource="#izxnquo"/>
    
    
  </owl:ObjectProperty>

  <owl:ObjectProperty rdf:ID="EzGNplyLBiS">
    <rdfs:domain rdf:resource="#sqdsopq"/>
    
    <rdf:type rdf:resource="http://www.w3.org/2002/07/owl#TransitiveProperty"/>
    
  </owl:ObjectProperty>

  <owl:ObjectProperty rdf:ID="sxqsnbvsq">
    <rdfs:domain rdf:resource="#hazdn"/>
    <rdfs:range rdf:resource="#qsdsquj"/>
    <rdfs:subPropertyOf rdf:resource="#EzGNplyLBiS"/>
    
    
  </owl:ObjectProperty>

  <owl:ObjectProperty rdf:ID="sznsbq">
    <rdfs:domain rdf:resource="#vccfsq"/>
    <rdfs:range rdf:resource="#dzajndsq"/>
    <rdfs:subPropertyOf rdf:resource="#EzGNplyLBiS"/>
    
    
  </owl:ObjectProperty>

  <owl:ObjectProperty rdf:ID="sqnbyz">
    <rdfs:domain rdf:resource="#dcsqdcsqd"/>
    <rdfs:range rdf:resource="#sqxsqkd"/>
    <rdfs:subPropertyOf rdf:resource="#EzGNplyLBiS"/>
    
    
  </owl:ObjectProperty>

  <owl:ObjectProperty rdf:ID="zassdzadb">
    <rdfs:domain rdf:resource="#deqdxcsqcsq"/>
    <rdfs:range rdf:resource="#zdqssqdb"/>
    <rdfs:subPropertyOf rdf:resource="#EzGNplyLBiS"/>
    
    
  </owl:ObjectProperty>

  <owl:ObjectProperty rdf:ID="sqndsqgy">
    <rdfs:domain>
      <owl:Class>
	<owl:unionOf rdf:parseType="Collection">
	  <owl:Class rdf:about="#sqdsq"/>
	  <owl:Class rdf:about="#zqedzbx"/>
	</owl:unionOf>
      </owl:Class>
    </rdfs:domain>
    <rdfs:range rdf:resource="#dzshyuua"/>
    
    
  </owl:ObjectProperty>

  <owl:DatatypeProperty rdf:ID="zdsnsqdv">
    <rdfs:domain rdf:resource="#sqdsq"/>
    <rdfs:range rdf:resource="http://www.w3.org/2001/XMLSchema#string"/>
    
    
  </owl:DatatypeProperty>

  <owl:ObjectProperty rdf:ID="sqdndvb">
    <rdfs:domain>
      <owl:Class>
	<owl:unionOf rdf:parseType="Collection">
	  <owl:Class rdf:about="#zdqssqdb"/>
	  <owl:Class rdf:about="#dcsqdsq"/>
	</owl:unionOf>
      </owl:Class>
    </rdfs:domain>
    <rdfs:range rdf:resource="http://xmlns.com/foaf/0.1/Organization"/>
    
    
  </owl:ObjectProperty>

  <owl:ObjectProperty rdf:ID="sddnsnqdb">
    <rdfs:domain>
      <owl:Class>
	<owl:unionOf rdf:parseType="Collection">
	  <owl:Class rdf:about="#sqdsq"/>
	  <owl:Class rdf:about="#qsdsquj"/>
	</owl:unionOf>
      </owl:Class>
      </rdfs:domain>
    <rdfs:range rdf:resource="#zauio"/>
    
    
  </owl:ObjectProperty>

  <owl:ObjectProperty rdf:ID="dzbn">
    <rdfs:domain>
      <owl:Class>
	<owl:unionOf rdf:parseType="Collection">
	  <owl:Class rdf:about="#zdazsx"/>
	  <owl:Class rdf:about="#scds"/>
	</owl:unionOf>
      </owl:Class>
    </rdfs:domain>
    <rdfs:range rdf:resource="#zadazxn"/>
    
    
  </owl:ObjectProperty>

  <owl:DatatypeProperty rdf:ID="dszbnz">
    <rdfs:domain rdf:resource="#sqdsq"/>
    <rdfs:range rdf:resource="http://www.w3.org/2001/XMLSchema#string"/>
    
    
  </owl:DatatypeProperty>

  <owl:DatatypeProperty rdf:ID="dznbaln">
    <rdfs:domain rdf:resource="#sqdsq"/>
    <rdfs:range rdf:resource="http://www.w3.org/2001/XMLSchema#string"/>
    
    
  </owl:DatatypeProperty>

  <owl:DatatypeProperty rdf:ID="sqbdzg">
    <rdfs:domain>
      <owl:Class>
	<owl:unionOf rdf:parseType="Collection">
	  <owl:Class rdf:about="#dzqndbzq"/>
	  <owl:Class rdf:about="#sdcsqhyz"/>
	  <owl:Class rdf:about="#zdazsx"/>
	</owl:unionOf>
      </owl:Class>
    </rdfs:domain>
    <rdfs:range rdf:resource="http://www.w3.org/2001/XMLSchema#string"/>
    
    
  </owl:DatatypeProperty>

  <owl:DatatypeProperty rdf:ID="zadzqbsdg">
    <rdfs:domain rdf:resource="#sqdsq"/>
    <rdfs:range rdf:resource="http://www.w3.org/2001/XMLSchema#string"/>
    
    
  </owl:DatatypeProperty>

  <owl:DatatypeProperty rdf:ID="dsqndsz">
    <rdfs:domain rdf:resource="#sqdsq"/>
    <rdfs:range rdf:resource="http://www.w3.org/2001/XMLSchema#string"/>
    
    
  </owl:DatatypeProperty>

  <owl:DatatypeProperty rdf:ID="zdnzdzh">
    <rdfs:domain rdf:resource="#sqdsq"/>
    <rdfs:range rdf:resource="http://www.w3.org/2001/XMLSchema#string"/>
    
    
  </owl:DatatypeProperty>

  <owl:DatatypeProperty rdf:ID="zdzdzd">
    <rdfs:domain rdf:resource="#sqdsq"/>
    <rdfs:range rdf:resource="http://www.w3.org/2001/XMLSchema#string"/>
    
    
  </owl:DatatypeProperty>

  <owl:DatatypeProperty rdf:ID="szdnzak">
    <rdfs:domain rdf:resource="#sqdsq"/>
    <rdfs:range rdf:resource="http://www.w3.org/2001/XMLSchema#string"/>
    
    
  </owl:DatatypeProperty>

  <owl:DatatypeProperty rdf:ID="zadsznad">
    <rdfs:domain rdf:resource="#sqdsq"/>
    <rdfs:range rdf:resource="http://www.w3.org/2001/XMLSchema#string"/>
    
    
  </owl:DatatypeProperty>

  <owl:DatatypeProperty rdf:ID="zqdszh">
    <rdfs:domain rdf:resource="#sqdsq"/>
    <rdfs:range rdf:resource="http://www.w3.org/2001/XMLSchema#string"/>
    
    
  </owl:DatatypeProperty>

  <owl:DatatypeProperty rdf:ID="sqkxndc">
    <rdfs:domain rdf:resource="#sqdsq"/>
    <rdfs:range rdf:resource="http://www.w3.org/2001/XMLSchema#language"/>
    
    
  </owl:DatatypeProperty>

  <owl:ObjectProperty rdf:ID="zdjznzn">
    <rdfs:domain>
      <owl:Class>
	<owl:unionOf rdf:parseType="Collection">
	  <owl:Class rdf:about="#sqdsq"/>
	  <owl:Class rdf:about="#zqedzbx"/>
	</owl:unionOf>
      </owl:Class>
    </rdfs:domain>
    <rdfs:range rdf:resource="#qzddj"/>
    
    
  </owl:ObjectProperty>

  <owl:DatatypeProperty rdf:ID="dzandzah">
    <rdfs:domain rdf:resource="#sqdsq"/>
    <rdfs:range rdf:resource="http://www.w3.org/2001/XMLSchema#string"/>
    
    
  </owl:DatatypeProperty>

  <owl:DatatypeProperty rdf:ID="dszbgz">
    <rdfs:domain rdf:resource="#sqdsq"/>
    <rdfs:range rdf:resource="http://www.w3.org/2001/XMLSchema#string"/>
    
    
  </owl:DatatypeProperty>

  <owl:DatatypeProperty rdf:ID="dsq">
    <rdfs:domain rdf:resource="#sqdsq"/>
    <rdfs:range rdf:resource="http://www.w3.org/2001/XMLSchema#string"/>
    
    
  </owl:DatatypeProperty>

  <owl:DatatypeProperty rdf:ID="dzsndzah">
    <rdfs:domain rdf:resource="#sqdsq"/>
    <rdfs:range rdf:resource="http://www.w3.org/2001/XMLSchema#string"/>
    
    
  </owl:DatatypeProperty>

  <owl:DatatypeProperty rdf:ID="zdsznbadzagh">
    <rdfs:domain rdf:resource="#sqdsq"/>
    <rdfs:range rdf:resource="http://www.w3.org/2001/XMLSchema#string"/>
    
    
  </owl:DatatypeProperty>

  <owl:DatatypeProperty rdf:ID="dszabdza">
    <rdfs:range rdf:resource="http://www.w3.org/2001/XMLSchema#string"/>
    
  </owl:DatatypeProperty>

  <owl:DatatypeProperty rdf:ID="dsza">
    <rdfs:range rdf:resource="http://www.w3.org/2001/XMLSchema#string"/>
    
  </owl:DatatypeProperty>

  <!--
    ********  "META" PROPERTIES  ********
  -->

  <owl:DatatypeProperty rdf:ID="dsazdjz">
    <rdfs:domain rdf:resource="#sqdsopq"/>
    <rdfs:range rdf:resource="http://www.w3.org/2001/XMLSchema#string"/>
    
    
  </owl:DatatypeProperty>

  <owl:ObjectProperty rdf:ID="dzayue">
    <rdfs:domain rdf:resource="#sqdsopq"/>
    <rdfs:range rdf:resource="#dnqsb"/>
    
    
  </owl:ObjectProperty>

  <owl:DatatypeProperty rdf:ID="dzezd">
    <rdfs:domain>
      <owl:Class>
        <owl:unionOf rdf:parseType="Collection">
          <owl:Class rdf:about="#sqdsq"/>
          <owl:Class rdf:about="#zqedzbx"/>
        </owl:unionOf>
      </owl:Class>
    </rdfs:domain>
    
    
  </owl:DatatypeProperty>

  <owl:DatatypeProperty rdf:ID="ndsbzh">
    <rdfs:domain rdf:resource="#sqdsq"/>
    <rdfs:range rdf:resource="http://www.w3.org/2001/XMLSchema#string"/>
    <rdfs:subPropertyOf rdf:resource="#dzezd"/>
    
    
  </owl:DatatypeProperty>

  <owl:DatatypeProperty rdf:ID="sqnzkzn">
    <rdfs:domain>
      <owl:Class>
        <owl:unionOf rdf:parseType="Collection">
          <owl:Class rdf:about="#sqdsq"/>
          <owl:Class rdf:about="#zqedzbx"/>
        </owl:unionOf>
      </owl:Class>
    </rdfs:domain>
    <rdfs:range rdf:resource="http://www.w3.org/2001/XMLSchema#string"/>
    <rdfs:subPropertyOf rdf:resource="#dzezd"/>
    
    
  </owl:DatatypeProperty>

  <owl:DatatypeProperty rdf:ID="zsbdgz">
    <rdfs:subPropertyOf rdf:resource="#dzezd"/>
    <rdfs:domain rdf:resource="#sqdsq"/>
    <rdfs:range rdf:resource="http://www.w3.org/2001/XMLSchema#nonNegativeInteger"/>
    
    
  </owl:DatatypeProperty>

  <owl:DatatypeProperty rdf:ID="zdsnzsdh">
    <rdfs:domain rdf:resource="#dzshyuua"/>
    <rdfs:range rdf:resource="http://www.w3.org/2001/XMLSchema#gYear"/>
    
  </owl:DatatypeProperty>

  <owl:DatatypeProperty rdf:ID="asndzsd">
    <rdfs:domain rdf:resource="#dzshyuua"/>
    <rdfs:range rdf:resource="http://www.w3.org/2001/XMLSchema#gMonth"/>
    
  </owl:DatatypeProperty>

  <owl:DatatypeProperty rdf:ID="dznadzh">
    <rdfs:domain rdf:resource="#dzshyuua"/>
    <rdfs:range rdf:resource="http://www.w3.org/2001/XMLSchema#gDay"/>
    
  </owl:DatatypeProperty>

  <owl:DatatypeProperty rdf:ID="zdzndh">
    <rdfs:domain rdf:resource="#qzddj"/>
    <rdfs:range rdf:resource="http://www.w3.org/2001/XMLSchema#string"/>
    
  </owl:DatatypeProperty>

  <owl:DatatypeProperty rdf:ID="zdnzadh">
    <rdfs:domain rdf:resource="#qzddj"/>
    <rdfs:range rdf:resource="http://www.w3.org/2001/XMLSchema#string"/>
    
  </owl:DatatypeProperty>

  <owl:DatatypeProperty rdf:ID="zadszabnds">
    <rdfs:domain rdf:resource="#qzddj"/>
    <rdfs:range rdf:resource="http://www.w3.org/2001/XMLSchema#string"/>
    
    
  </owl:DatatypeProperty>

  <owl:DatatypeProperty rdf:ID="sqnhdbdj">
    <rdfs:domain rdf:resource="#dnqsb"/>
    <rdfs:range rdf:resource="http://www.w3.org/2001/XMLSchema#nonNegativeInteger"/>
    
    
  </owl:DatatypeProperty>

  <owl:DatatypeProperty rdf:ID="mkalnshsq">
    <rdfs:domain rdf:resource="#dnqsb"/>
    <rdfs:range rdf:resource="http://www.w3.org/2001/XMLSchema#nonNegativeInteger"/>
    
    
  </owl:DatatypeProperty>

<!-- PEOPLE -->

<foaf:Person rdf:about="#a04570373">
	
	<foaf:name rdf:datatype="http://www.w3.org/2001/XMLSchema#string">John-Jules Meyer</foaf:name>
	<foaf:firstName rdf:datatype="http://www.w3.org/2001/XMLSchema#string">John-Jules</foaf:firstName>
	<lastName rdf:datatype="http://www.w3.org/2001/XMLSchema#string">Meyer</lastName>
</foaf:Person>

<foaf:Person rdf:about="#a43836633">
	
	<foaf:name rdf:datatype="http://www.w3.org/2001/XMLSchema#string">Jeen Broekstra</foaf:name>
	<foaf:firstName rdf:datatype="http://www.w3.org/2001/XMLSchema#string">Jeen</foaf:firstName>
	<lastName rdf:datatype="http://www.w3.org/2001/XMLSchema#string">Broekstra</lastName>
</foaf:Person>

<foaf:Person rdf:about="#a85228505">
	
	<foaf:name rdf:datatype="http://www.w3.org/2001/XMLSchema#string">Alexander M�dche</foaf:name>
	<foaf:firstName rdf:datatype="http://www.w3.org/2001/XMLSchema#string">Alexander</foaf:firstName>
	<lastName rdf:datatype="http://www.w3.org/2001/XMLSchema#string">M�dche</lastName>
</foaf:Person>

<foaf:Person rdf:about="#a48552212">
	
	<foaf:name rdf:datatype="http://www.w3.org/2001/XMLSchema#string">Bj�rn Schnizler</foaf:name>
	<foaf:firstName rdf:datatype="http://www.w3.org/2001/XMLSchema#string">Bj�rn</foaf:firstName>
	<lastName rdf:datatype="http://www.w3.org/2001/XMLSchema#string">Schnizler</lastName>
</foaf:Person>

<foaf:Person rdf:about="#a971541439">
	
	<foaf:name rdf:datatype="http://www.w3.org/2001/XMLSchema#string">Alberto Trombetta</foaf:name>
	<foaf:firstName rdf:datatype="http://www.w3.org/2001/XMLSchema#string">Alberto</foaf:firstName>
	<lastName rdf:datatype="http://www.w3.org/2001/XMLSchema#string">Trombetta</lastName>
</foaf:Person>

<foaf:Person rdf:about="#a11090777">
	
	<foaf:name rdf:datatype="http://www.w3.org/2001/XMLSchema#string">Christine Parent</foaf:name>
	<foaf:firstName rdf:datatype="http://www.w3.org/2001/XMLSchema#string">Christine</foaf:firstName>
	<lastName rdf:datatype="http://www.w3.org/2001/XMLSchema#string">Parent</lastName>
</foaf:Person>

<foaf:Person rdf:about="#a250331360">
	
	<foaf:name rdf:datatype="http://www.w3.org/2001/XMLSchema#string">R. Schmidt</foaf:name>
	<foaf:firstName rdf:datatype="http://www.w3.org/2001/XMLSchema#string">R.</foaf:firstName>
	<lastName rdf:datatype="http://www.w3.org/2001/XMLSchema#string">Schmidt</lastName>
</foaf:Person>

<foaf:Person rdf:about="#a79573306">
	
	<foaf:name rdf:datatype="http://www.w3.org/2001/XMLSchema#string">York Sure</foaf:name>
	<foaf:firstName rdf:datatype="http://www.w3.org/2001/XMLSchema#string">York</foaf:firstName>
	<lastName rdf:datatype="http://www.w3.org/2001/XMLSchema#string">Sure</lastName>
</foaf:Person>

<foaf:Person rdf:about="#a885257047">
	
	<foaf:name rdf:datatype="http://www.w3.org/2001/XMLSchema#string">M. Punceva</foaf:name>
	<foaf:firstName rdf:datatype="http://www.w3.org/2001/XMLSchema#string">M.</foaf:firstName>
	<lastName rdf:datatype="http://www.w3.org/2001/XMLSchema#string">Punceva</lastName>
</foaf:Person>

<foaf:Person rdf:about="#a74993404">
	
	<foaf:name rdf:datatype="http://www.w3.org/2001/XMLSchema#string">I. V. Levenshtein</foaf:name>
	<foaf:firstName rdf:datatype="http://www.w3.org/2001/XMLSchema#string">I. V.</foaf:firstName>
	<lastName rdf:datatype="http://www.w3.org/2001/XMLSchema#string">Levenshtein</lastName>
</foaf:Person>

<foaf:Person rdf:about="#a71003986">
	
	<foaf:name rdf:datatype="http://www.w3.org/2001/XMLSchema#string">Steffen Staab</foaf:name>
	<foaf:firstName rdf:datatype="http://www.w3.org/2001/XMLSchema#string">Steffen</foaf:firstName>
	<lastName rdf:datatype="http://www.w3.org/2001/XMLSchema#string">Staab</lastName>
</foaf:Person>

<foaf:Person rdf:about="#a572406328">
	
	<foaf:name rdf:datatype="http://www.w3.org/2001/XMLSchema#string">Frank Boer</foaf:name>
	<foaf:firstName rdf:datatype="http://www.w3.org/2001/XMLSchema#string">Frank</foaf:firstName>
	<lastName rdf:datatype="http://www.w3.org/2001/XMLSchema#string">Boer</lastName>
</foaf:Person>

<foaf:Person rdf:about="#a139477786">
	
	<foaf:name rdf:datatype="http://www.w3.org/2001/XMLSchema#string">Maarten Menken</foaf:name>
	<foaf:firstName rdf:datatype="http://www.w3.org/2001/XMLSchema#string">Maarten</foaf:firstName>
	<lastName rdf:datatype="http://www.w3.org/2001/XMLSchema#string">Menken</lastName>
</foaf:Person>

<foaf:Person rdf:about="#a337716610">
	
	<foaf:name rdf:datatype="http://www.w3.org/2001/XMLSchema#string">Manfred Hauswirth</foaf:name>
	<foaf:firstName rdf:datatype="http://www.w3.org/2001/XMLSchema#string">Manfred</foaf:firstName>
	<lastName rdf:datatype="http://www.w3.org/2001/XMLSchema#string">Hauswirth</lastName>
</foaf:Person>

<foaf:Person rdf:about="#a086379337">
	
	<foaf:name rdf:datatype="http://www.w3.org/2001/XMLSchema#string">Wiebe Hoek</foaf:name>
	<foaf:firstName rdf:datatype="http://www.w3.org/2001/XMLSchema#string">Wiebe</foaf:firstName>
	<lastName rdf:datatype="http://www.w3.org/2001/XMLSchema#string">Hoek</lastName>
</foaf:Person>

<foaf:Person rdf:about="#a712561038">
	
	<foaf:name rdf:datatype="http://www.w3.org/2001/XMLSchema#string">Marc Ehrig</foaf:name>
	<foaf:firstName rdf:datatype="http://www.w3.org/2001/XMLSchema#string">Marc</foaf:firstName>
	<lastName rdf:datatype="http://www.w3.org/2001/XMLSchema#string">Ehrig</lastName>
</foaf:Person>

<foaf:Person rdf:about="#a066600210">
	
	<foaf:name rdf:datatype="http://www.w3.org/2001/XMLSchema#string">Danilo Montesi</foaf:name>
	<foaf:firstName rdf:datatype="http://www.w3.org/2001/XMLSchema#string">Danilo</foaf:firstName>
	<lastName rdf:datatype="http://www.w3.org/2001/XMLSchema#string">Montesi</lastName>
</foaf:Person>

<foaf:Person rdf:about="#a093016135">
	
	<foaf:name rdf:datatype="http://www.w3.org/2001/XMLSchema#string">Rogier Eijk</foaf:name>
	<foaf:firstName rdf:datatype="http://www.w3.org/2001/XMLSchema#string">Rogier</foaf:firstName>
	<lastName rdf:datatype="http://www.w3.org/2001/XMLSchema#string">Eijk</lastName>
</foaf:Person>

<foaf:Person rdf:about="#a944339054">
	
	<foaf:name rdf:datatype="http://www.w3.org/2001/XMLSchema#string">Frank van Harmelen</foaf:name>
	<foaf:firstName rdf:datatype="http://www.w3.org/2001/XMLSchema#string">Frank</foaf:firstName>
	<lastName rdf:datatype="http://www.w3.org/2001/XMLSchema#string">van Harmelen</lastName>
</foaf:Person>

<foaf:Person rdf:about="#a98078619">
	
	<foaf:name rdf:datatype="http://www.w3.org/2001/XMLSchema#string">Philippe Cudr�-Mauroux</foaf:name>
	<foaf:firstName rdf:datatype="http://www.w3.org/2001/XMLSchema#string">Philippe</foaf:firstName>
	<lastName rdf:datatype="http://www.w3.org/2001/XMLSchema#string">Cudr�-Mauroux</lastName>
</foaf:Person>

<foaf:Person rdf:about="#a39510672">
	
	<foaf:name rdf:datatype="http://www.w3.org/2001/XMLSchema#string">Z. Despotovic</foaf:name>
	<foaf:firstName rdf:datatype="http://www.w3.org/2001/XMLSchema#string">Z.</foaf:firstName>
	<lastName rdf:datatype="http://www.w3.org/2001/XMLSchema#string">Despotovic</lastName>
</foaf:Person>

<foaf:Person rdf:about="#a431956276">
	
	<foaf:name rdf:datatype="http://www.w3.org/2001/XMLSchema#string">Stefano Spaccapietra</foaf:name>
	<foaf:firstName rdf:datatype="http://www.w3.org/2001/XMLSchema#string">Stefano</foaf:firstName>
	<lastName rdf:datatype="http://www.w3.org/2001/XMLSchema#string">Spaccapietra</lastName>
</foaf:Person>

<foaf:Person rdf:about="#a431956276b">
	
	<foaf:name rdf:datatype="http://www.w3.org/2001/XMLSchema#string">Mike Papazoglou</foaf:name>
	<foaf:firstName rdf:datatype="http://www.w3.org/2001/XMLSchema#string">Mike</foaf:firstName>
	<lastName rdf:datatype="http://www.w3.org/2001/XMLSchema#string">Papazoglou</lastName>
</foaf:Person>

<foaf:Person rdf:about="#a431956276c">
	
	<foaf:name rdf:datatype="http://www.w3.org/2001/XMLSchema#string">Zahir Tari</foaf:name>
	<foaf:firstName rdf:datatype="http://www.w3.org/2001/XMLSchema#string">Zahir</foaf:firstName>
	<lastName rdf:datatype="http://www.w3.org/2001/XMLSchema#string">Tari</lastName>
</foaf:Person>

<foaf:Person rdf:about="#a70955601">
	
	<foaf:name rdf:datatype="http://www.w3.org/2001/XMLSchema#string">A. Datta</foaf:name>
	<foaf:firstName rdf:datatype="http://www.w3.org/2001/XMLSchema#string">A.</foaf:firstName>
	<lastName rdf:datatype="http://www.w3.org/2001/XMLSchema#string">Datta</lastName>
</foaf:Person>

<foaf:Person rdf:about="#a467748807">
	
	<foaf:name rdf:datatype="http://www.w3.org/2001/XMLSchema#string">Ateret Anaby-Tavor</foaf:name>
	<foaf:firstName rdf:datatype="http://www.w3.org/2001/XMLSchema#string">Ateret</foaf:firstName>
	<lastName rdf:datatype="http://www.w3.org/2001/XMLSchema#string">Anaby-Tavor</lastName>
</foaf:Person>

<foaf:Person rdf:about="#a3105947">
	
	<foaf:name rdf:datatype="http://www.w3.org/2001/XMLSchema#string">Ronny Siebes</foaf:name>
	<foaf:firstName rdf:datatype="http://www.w3.org/2001/XMLSchema#string">Ronny</foaf:firstName>
	<lastName rdf:datatype="http://www.w3.org/2001/XMLSchema#string">Siebes</lastName>
</foaf:Person>

<foaf:Person rdf:about="#a29105611">
	
	<foaf:name rdf:datatype="http://www.w3.org/2001/XMLSchema#string">Karl Aberer</foaf:name>
	<foaf:firstName rdf:datatype="http://www.w3.org/2001/XMLSchema#string">Karl</foaf:firstName>
	<lastName rdf:datatype="http://www.w3.org/2001/XMLSchema#string">Aberer</lastName>
</foaf:Person>

<foaf:Person rdf:about="#a958684218">
	
	<foaf:name rdf:datatype="http://www.w3.org/2001/XMLSchema#string">Peter Mika</foaf:name>
	<foaf:firstName rdf:datatype="http://www.w3.org/2001/XMLSchema#string">Peter</foaf:firstName>
	<lastName rdf:datatype="http://www.w3.org/2001/XMLSchema#string">Mika</lastName>
</foaf:Person>

<foaf:Person rdf:about="#a94533498">
	
	<foaf:name rdf:datatype="http://www.w3.org/2001/XMLSchema#string">Peter Haase</foaf:name>
	<foaf:firstName rdf:datatype="http://www.w3.org/2001/XMLSchema#string">Peter</foaf:firstName>
	<lastName rdf:datatype="http://www.w3.org/2001/XMLSchema#string">Haase</lastName>
</foaf:Person>

<foaf:Person rdf:about="#a900366022">
	
	<foaf:name rdf:datatype="http://www.w3.org/2001/XMLSchema#string">Avigdor Gal</foaf:name>
	<foaf:firstName rdf:datatype="http://www.w3.org/2001/XMLSchema#string">Avigdor</foaf:firstName>
	<lastName rdf:datatype="http://www.w3.org/2001/XMLSchema#string">Gal</lastName>
</foaf:Person>

<!-- INSTITUTIONS -->

<qsdsquj rdf:about="#a246119474">
	
	<foaf:name rdf:datatype="http://www.w3.org/2001/XMLSchema#string">Journal of Web Semantics</foaf:name>
	<dsza rdf:datatype="http://www.w3.org/2001/XMLSchema#string">JWS</dsza>
</qsdsquj>

<zauio rdf:about="#a131020767">
	
	<dszabdza rdf:datatype="http://www.w3.org/2001/XMLSchema#string">Springer-Verlag</dszabdza>
	<qzd>
		<qzddj>
			<zdzndh>Heidelberg</zdzndh>
			<zadszabnds>DE</zadszabnds>
		</qzddj>
	</qzd>
</zauio>

<qsdsquj rdf:about="#a70981683">
	
	<dszabdza rdf:datatype="http://www.w3.org/2001/XMLSchema#string">Cybernetics and Control Theory</dszabdza>
</qsdsquj>

<zauio rdf:about="#a85849488">
	
	<dszabdza rdf:datatype="http://www.w3.org/2001/XMLSchema#string">The MIT Press</dszabdza>
	<qzd>
		<qzddj>
			<zdzndh rdf:datatype="http://www.w3.org/2001/XMLSchema#string">Cambridge</zdzndh>
			<zdnzadh rdf:datatype="http://www.w3.org/2001/XMLSchema#string">MA</zdnzadh>
			<zadszabnds rdf:datatype="http://www.w3.org/2001/XMLSchema#string">US</zadszabnds>
		</qzddj>
	</qzd>
</zauio>

<qsdsquj rdf:about="#a362042121">
	
	<dszabdza rdf:datatype="http://www.w3.org/2001/XMLSchema#string">International journal of intelligent system</dszabdza>
	<dsza rdf:datatype="http://www.w3.org/2001/XMLSchema#string">IJIS</dsza>
</qsdsquj>

<qsdsquj rdf:about="#a674639524">
	
	<dszabdza rdf:datatype="http://www.w3.org/2001/XMLSchema#string">ACM SIGMOD Record</dszabdza>
</qsdsquj>

<qsdsquj rdf:about="#a906774044">
	
	<dszabdza rdf:datatype="http://www.w3.org/2001/XMLSchema#string">VLDB Journal</dszabdza>
</qsdsquj>


<!-- EVENTS -->

<zqedzbx rdf:about="#spg04">
	
	<dszabdza>SemPGrid 04 Workshop</dszabdza>
	<zdjznzn>
		<qzddj>
			<zdzndh>New-York</zdzndh>
			<zdnzadh>NY</zdnzadh>
			<zadszabnds>US</zadszabnds>
		</qzddj>
	</zdjznzn>
	<sqndsqgy>
		<dzshyuua>
			<asndzsd rdf:datatype="http://www.w3.org/2001/XMLSchema#gMonth">--05</asndzsd>
			<zdsnzsdh rdf:datatype="http://www.w3.org/2001/XMLSchema#gYear">2004</zdsnzsdh>
		</dzshyuua>
	</sqndsqgy>
</zqedzbx>

<zqedzbx rdf:about="#a72192307c">
	
	<dszabdza>Int. Conference on Knowledge Engineering and Management</dszabdza>
	<dsza>EKAW</dsza>
	<sqnzkzn>13</sqnzkzn>
	<!--location>
		<Address>
			<city></city>
			<state></state>
			<country></country>
		</Address>
	</location-->
	<sqndsqgy>
		<dzshyuua>
			<asndzsd rdf:datatype="http://www.w3.org/2001/XMLSchema#gMonth">--10</asndzsd>
			<zdsnzsdh rdf:datatype="http://www.w3.org/2001/XMLSchema#gYear">2002</zdsnzsdh>
		</dzshyuua>
	</sqndsqgy>
</zqedzbx>

<zqedzbx rdf:about="#a32071928c">
	
	<dszabdza>European Semantic Web Symposium</dszabdza>
	<dsza>ESWS</dsza>
	<sqnzkzn>1</sqnzkzn>
	<zdjznzn>
		<qzddj>
			<zdzndh rdf:datatype="http://www.w3.org/2001/XMLSchema#string">Heraklion</zdzndh>
			<zadszabnds>GR</zadszabnds>
		</qzddj>
	</zdjznzn>
	<sqndsqgy>
		<dzshyuua>
			<asndzsd rdf:datatype="http://www.w3.org/2001/XMLSchema#gMonth">--05</asndzsd>
			<zdsnzsdh rdf:datatype="http://www.w3.org/2001/XMLSchema#gYear">2004</zdsnzsdh>
		</dzshyuua>
	</sqndsqgy>
</zqedzbx>

<!-- REFERENCES -->

<zdqssqdb rdf:about="#a060097576">
	
	<dznbaln>Proceedings of the SemPGrid 04 Workshop</dznbaln>
	<sqndsqgy><dzshyuua><zdsnzsdh rdf:datatype="http://www.w3.org/2001/XMLSchema#gYear">2004</zdsnzsdh></dzshyuua></sqndsqgy>
	<zadzjadns rdf:resource="#spg04"/>
</zdqssqdb>

<deqdxcsqcsq rdf:about="#a64263824">
	
	<zand>
	    <dsqdbz>
		<rdf:first rdf:resource="#a43836633"/>
		<rdf:rest>
		    <dsqdbz>
			<rdf:first rdf:resource="#a712561038"/>
			<rdf:rest>
			    <dsqdbz>
				<rdf:first rdf:resource="#a94533498"/>
				<rdf:rest>
				    <dsqdbz>
					<rdf:first rdf:resource="#a944339054"/>
					<rdf:rest>
					    <dsqdbz>
						<rdf:first rdf:resource="#a139477786"/>
						<rdf:rest>
						    <dsqdbz>
							<rdf:first rdf:resource="#a958684218"/>
							<rdf:rest>
							    <dsqdbz>
								<rdf:first rdf:resource="#a48552212"/>
								<rdf:rest>
								    <dsqdbz>
									<rdf:first rdf:resource="#a3105947"/>
									<rdf:rest rdf:resource="http://www.w3.org/1999/02/22-rdf-syntax-ns#nil"/>
								    </dsqdbz>
								</rdf:rest>
							    </dsqdbz>
							</rdf:rest>
						    </dsqdbz>
						</rdf:rest>
					    </dsqdbz>
					</rdf:rest>
				    </dsqdbz>
				</rdf:rest>
			    </dsqdbz>
			</rdf:rest>
		    </dsqdbz>
		</rdf:rest>
	    </dsqdbz>
	</zand>
	<zassdzadb rdf:resource="#a060097576"/>
	<dznbaln>Bibster - A Semantics-Based Bibliographic Peer-to-Peer System</dznbaln>
</deqdxcsqcsq>

<!-- HERE -->

<deqdxcsqcsq rdf:about="#a439508789">
	
	<zand>
	    <dsqdbz>
		<rdf:first rdf:resource="#a85228505"/>
		<rdf:rest>
		    <dsqdbz>
			<rdf:first rdf:resource="#a71003986"/>
			<rdf:rest rdf:resource="http://www.w3.org/1999/02/22-rdf-syntax-ns#nil"/>
		   </dsqdbz>
		</rdf:rest>
	   </dsqdbz>
	</zand>
	<zassdzadb rdf:resource="#a72192307"/>
	<dznbaln>Measuring Similarity between Ontologies</dznbaln>
</deqdxcsqcsq>

<hazdn rdf:about="#a492378321">
	
	<zand>
	    <dsqdbz>
		<rdf:first rdf:resource="#a29105611"/>
		<rdf:rest>
		    <dsqdbz>
			<rdf:first rdf:resource="#a98078619"/>
			<rdf:rest>
			    <dsqdbz>
				<rdf:first rdf:resource="#a70955601"/>
				<rdf:rest>
				    <dsqdbz>
					<rdf:first rdf:resource="#a39510672"/>
					<rdf:rest>
					    <dsqdbz>
						<rdf:first rdf:resource="#a337716610"/>
						<rdf:rest>
						    <dsqdbz>
							<rdf:first rdf:resource="#a885257047"/>
							<rdf:rest>
							    <dsqdbz>
								<rdf:first rdf:resource="#a250331360"/>
								<rdf:rest rdf:resource="http://www.w3.org/1999/02/22-rdf-syntax-ns#nil"/>
							    </dsqdbz>
							</rdf:rest>
						    </dsqdbz>
						</rdf:rest>
					    </dsqdbz>
					</rdf:rest>
				    </dsqdbz>
				</rdf:rest>
			    </dsqdbz>
			</rdf:rest>
		    </dsqdbz>
		</rdf:rest>
	    </dsqdbz>
	</zand>
	<sxqsnbvsq rdf:resource="#a674639524"/>
	<dznbaln>{P-Grid}: A Self-organizing Structured P2P System</dznbaln>
	<sqndsqgy><dzshyuua><zdsnzsdh rdf:datatype="http://www.w3.org/2001/XMLSchema#gYear">2003</zdsnzsdh></dzshyuua></sqndsqgy>
</hazdn>

<hazdn rdf:about="#a475526642">
	
	<zand>
	    <dsqdbz>
		<rdf:first rdf:resource="#a74993404"/>
		<rdf:rest rdf:resource="http://www.w3.org/1999/02/22-rdf-syntax-ns#nil"/>
	    </dsqdbz>
	</zand>
	<sxqsnbvsq rdf:resource="#a70981683"/>
	<dznbaln>Binary Codes capable of correcting deletions, insertions, and reversals</dznbaln>
	<sqndsqgy><dzshyuua><zdsnzsdh rdf:datatype="http://www.w3.org/2001/XMLSchema#gYear">1996</zdsnzsdh></dzshyuua></sqndsqgy>
</hazdn>

<vccfsq rdf:about="#a71568377">
	
	<zand>
	    <dsqdbz>
		<rdf:first rdf:resource="#a11090777"/>
		<rdf:rest>
		    <dsqdbz>
			<rdf:first rdf:resource="#a431956276"/>
			<rdf:rest rdf:resource="http://www.w3.org/1999/02/22-rdf-syntax-ns#nil"/>
		   </dsqdbz>
		</rdf:rest>
	   </dsqdbz>
	</zand>
	<sznsbq rdf:resource="#a108048723"/>
	<dznbaln>Database integration: the key to data interoperability</dznbaln>
	<dzajj>
	    <dsqdbz>
		<rdf:first rdf:resource="#a431956276"/>
		<rdf:rest>
		    <dsqdbz>
			  <rdf:first rdf:resource="#a431956276b"/>
			  <rdf:rest>
			      <dsqdbz>
			  	    <rdf:first rdf:resource="#a431956276c"/>
				    <rdf:rest rdf:resource="http://www.w3.org/1999/02/22-rdf-syntax-ns#nil"/>
			      </dsqdbz>
			  </rdf:rest>
	             </dsqdbz>
		</rdf:rest>
           </dsqdbz>
	</dzajj>
</vccfsq>

<zdqssqdb rdf:about="#a72192307">
	
	<sddnsnqdb rdf:resource="#a131020767"/>
	<dznbaln>Proc. Of the 13th Int. Conference on Knowledge Engineering and Management (EKAW-2002)</dznbaln>
	<zadzjadns rdf:resource="#a72192307c"/>
	<sqndsqgy><dzshyuua><zdsnzsdh rdf:datatype="http://www.w3.org/2001/XMLSchema#gYear">2002</zdsnzsdh></dzshyuua></sqndsqgy>
</zdqssqdb>

<zdqssqdb rdf:about="#a32071928">
	
	<sddnsnqdb rdf:resource="#a131020767"/>
	<zadzjadns rdf:resource="#a32071928c"/>
	<dznbaln>Proceedings of the First European Semantic Web Symposium</dznbaln>
	<sqndsqgy><dzshyuua><zdsnzsdh rdf:datatype="http://www.w3.org/2001/XMLSchema#gYear">2004</zdsnzsdh></dzshyuua></sqndsqgy>
</zdqssqdb>

<wxsdxqsdh rdf:about="#a140583454">
	
	<zand>
	    <dsqdbz>
		<rdf:first rdf:resource="#a712561038"/>
		<rdf:rest>
		    <dsqdbz>
			<rdf:first rdf:resource="#a71003986"/>
			<rdf:rest rdf:resource="http://www.w3.org/1999/02/22-rdf-syntax-ns#nil"/>
		    </dsqdbz>
		</rdf:rest>
	    </dsqdbz>
	</zand>
	<dznbaln>{QOM} - Quick Ontology Mapping</dznbaln>
	<zdsnsqdv>submitted to the ISWC 04</zdsnsqdv>
	<sqndsqgy><dzshyuua><zdsnzsdh rdf:datatype="http://www.w3.org/2001/XMLSchema#gYear">2004</zdsnzsdh></dzshyuua></sqndsqgy>
</wxsdxqsdh>

<deqdxcsqcsq rdf:about="#a11065952">
	
	<zand>
	    <dsqdbz>
		<rdf:first rdf:resource="#a712561038"/>
		<rdf:rest>
		    <dsqdbz>
			<rdf:first rdf:resource="#a79573306"/>
			<rdf:rest rdf:resource="http://www.w3.org/1999/02/22-rdf-syntax-ns#nil"/>
		    </dsqdbz>
		</rdf:rest>
	    </dsqdbz>
	</zand>
	<zassdzadb rdf:resource="#a32071928"/>
	<dznbaln>Ontology Mapping - An Integrated Approach</dznbaln>
	<zdsznbadzagh>http://www.aifb.uni-karlsruhe.de/WBS/meh/publications/ehrig04ontology_ESWS04.pdf</zdsznbadzagh>
</deqdxcsqcsq>

<hazdn rdf:about="#a80299267">
	
	<zand>
	    <dsqdbz>
		<rdf:first rdf:resource="#a29105611"/>
		<rdf:rest>
		    <dsqdbz>
			<rdf:first rdf:resource="#a98078619"/>
			<rdf:rest>
			    <dsqdbz>
				<rdf:first rdf:resource="#a337716610"/>
				<rdf:rest rdf:resource="http://www.w3.org/1999/02/22-rdf-syntax-ns#nil"/>
			    </dsqdbz>
			</rdf:rest>
		    </dsqdbz>
		</rdf:rest>
	    </dsqdbz>
	</zand>
	<sxqsnbvsq rdf:resource="#a246119474"/>
	<dznbaln>Start making sense: The Chatty Web approach for global semantic agreements</dznbaln>
	<sqndsqgy><dzshyuua><asndzsd rdf:datatype="http://www.w3.org/2001/XMLSchema#gMonth">--12</asndzsd><zdsnzsdh rdf:datatype="http://www.w3.org/2001/XMLSchema#gYear">2003</zdsnzsdh></dzshyuua></sqndsqgy>
</hazdn>

<dzajndsq rdf:about="#a108048723">
	
	<sddnsnqdb rdf:resource="#a85849488"/>
	<dznbaln>Object-Oriented Data Modeling</dznbaln>
	<sqndsqgy><dzshyuua><zdsnzsdh rdf:datatype="http://www.w3.org/2001/XMLSchema#gYear">2000</zdsnzsdh></dzshyuua></sqndsqgy>
</dzajndsq>

<hazdn rdf:about="#a456080390">
	
	<zand>
	    <dsqdbz>
		<rdf:first rdf:resource="#a093016135"/>
		<rdf:rest>
		    <dsqdbz>
			<rdf:first rdf:resource="#a572406328"/>
			<rdf:rest>
			    <dsqdbz>
				<rdf:first rdf:resource="#a086379337"/>
				<rdf:rest>
				    <dsqdbz>
					<rdf:first rdf:resource="#a04570373"/>
					<rdf:rest rdf:resource="http://www.w3.org/1999/02/22-rdf-syntax-ns#nil"/>
				    </dsqdbz>
				</rdf:rest>
			    </dsqdbz>
			</rdf:rest>
		    </dsqdbz>
		</rdf:rest>
	    </dsqdbz>
	</zand>
	<sxqsnbvsq rdf:resource="#a362042121"/>
	<dznbaln>On dynamically generated ontology translators in agent communication</dznbaln>
	<dzayue>
		<dnqsb>
			<sqnhdbdj rdf:datatype="http://www.w3.org/2001/XMLSchema#nonNegativeInteger">587</sqnhdbdj>
			<mkalnshsq rdf:datatype="http://www.w3.org/2001/XMLSchema#nonNegativeInteger">607</mkalnshsq>
		</dnqsb>
	</dzayue>
	<sqndsqgy><dzshyuua><asndzsd rdf:datatype="http://www.w3.org/2001/XMLSchema#gMonth">--12</asndzsd><zdsnzsdh rdf:datatype="http://www.w3.org/2001/XMLSchema#gYear">2001</zdsnzsdh></dzshyuua></sqndsqgy>
</hazdn>

<hazdn rdf:about="#a846015923">
	
	<zand>
	    <dsqdbz>
		<rdf:first rdf:resource="#a900366022"/>
		<rdf:rest>
		    <dsqdbz>
			<rdf:first rdf:resource="#a467748807"/>
			<rdf:rest>
			    <dsqdbz>
				<rdf:first rdf:resource="#a971541439"/>
				<rdf:rest>
				    <dsqdbz>
					<rdf:first rdf:resource="#a066600210"/>
					<rdf:rest rdf:resource="http://www.w3.org/1999/02/22-rdf-syntax-ns#nil"/>
				    </dsqdbz>
				</rdf:rest>
			    </dsqdbz>
			</rdf:rest>
		    </dsqdbz>
		</rdf:rest>
	    </dsqdbz>
	</zand>
	<sxqsnbvsq rdf:resource="#a906774044"/>
	<dznbaln>A Framework for Modeling and Evaluating Automatic Semantic Reconciliation</dznbaln>
	<zdsnsqdv>to appear</zdsnsqdv>
	<sqndsqgy><dzshyuua><zdsnzsdh rdf:datatype="http://www.w3.org/2001/XMLSchema#gYear">2004</zdsnzsdh></dzshyuua></sqndsqgy>
</hazdn>

</rdf:RDF>
