# Supplementary material for: Matching sensor ontologies through siamese neural networks without using reference alignment
Source: PeerJ Comput Sci. 2021 Jun 18;7:e602. doi: 10.7717/peerj-cs.602 (PMC8237319; doi:10.7717/peerj-cs.602)
Supplement: Supplemental Information 1 [file peerj-cs-07-602-s001.zip › 206/refalign.rdf]

<?xml version="1.0" encoding="utf-8"?>
<rdf:RDF xmlns="http://knowledgeweb.semanticweb.org/heterogeneity/alignment" xmlns:rdf="http://www.w3.org/1999/02/22-rdf-syntax-ns#" xmlns:xsd="http://www.w3.org/2001/XMLSchema#">
<Alignment>
  <xml>yes</xml>
  <level>0</level>
  <type>11</type>
  <onto1>http://oaei.ontologymatching.org/2011/benchmarks/101/onto.rdf</onto1>
  <onto2>http://oaei.ontologymatching.org/2011/benchmarks/206/onto.rdf</onto2>
  <uri1>http://oaei.ontologymatching.org/2011/benchmarks/101/onto.rdf</uri1>
  <uri2>http://oaei.ontologymatching.org/2011/benchmarks/206/onto.rdf</uri2>
  <map>
    <Cell>
      <entity1 rdf:resource="http://oaei.ontologymatching.org/2011/benchmarks/101/onto.rdf#type"/>
      <entity2 rdf:resource="http://oaei.ontologymatching.org/2011/benchmarks/206/onto.rdf#catégorie"/>
      <measure rdf:datatype="http://www.w3.org/2001/XMLSchema#float">1.0</measure>
      <relation>=</relation>
    </Cell>
  </map>
  <map>
    <Cell>
      <entity1 rdf:resource="http://oaei.ontologymatching.org/2011/benchmarks/101/onto.rdf#howPublished"/>
      <entity2 rdf:resource="http://oaei.ontologymatching.org/2011/benchmarks/206/onto.rdf#modeDePublication"/>
      <measure rdf:datatype="http://www.w3.org/2001/XMLSchema#float">1.0</measure>
      <relation>=</relation>
    </Cell>
  </map>
  <map>
    <Cell>
      <entity1 rdf:resource="http://oaei.ontologymatching.org/2011/benchmarks/101/onto.rdf#periodicity"/>
      <entity2 rdf:resource="http://oaei.ontologymatching.org/2011/benchmarks/206/onto.rdf#périodicité"/>
      <measure rdf:datatype="http://www.w3.org/2001/XMLSchema#float">1.0</measure>
      <relation>=</relation>
    </Cell>
  </map>
  <map>
    <Cell>
      <entity1 rdf:resource="http://oaei.ontologymatching.org/2011/benchmarks/101/onto.rdf#proceedings"/>
      <entity2 rdf:resource="http://oaei.ontologymatching.org/2011/benchmarks/206/onto.rdf#actes"/>
      <measure rdf:datatype="http://www.w3.org/2001/XMLSchema#float">1.0</measure>
      <relation>=</relation>
    </Cell>
  </map>
  <map>
    <Cell>
      <entity1 rdf:resource="http://oaei.ontologymatching.org/2011/benchmarks/101/onto.rdf#volume"/>
      <entity2 rdf:resource="http://oaei.ontologymatching.org/2011/benchmarks/206/onto.rdf#volume"/>
      <measure rdf:datatype="http://www.w3.org/2001/XMLSchema#float">1.0</measure>
      <relation>=</relation>
    </Cell>
  </map>
  <map>
    <Cell>
      <entity1 rdf:resource="http://oaei.ontologymatching.org/2011/benchmarks/101/onto.rdf#annote"/>
      <entity2 rdf:resource="http://oaei.ontologymatching.org/2011/benchmarks/206/onto.rdf#annote"/>
      <measure rdf:datatype="http://www.w3.org/2001/XMLSchema#float">1.0</measure>
      <relation>=</relation>
    </Cell>
  </map>
  <map>
    <Cell>
      <entity1 rdf:resource="http://oaei.ontologymatching.org/2011/benchmarks/101/onto.rdf#PersonList"/>
      <entity2 rdf:resource="http://oaei.ontologymatching.org/2011/benchmarks/206/onto.rdf#Personnes"/>
      <measure rdf:datatype="http://www.w3.org/2001/XMLSchema#float">1.0</measure>
      <relation>=</relation>
    </Cell>
  </map>
  <map>
    <Cell>
      <entity1 rdf:resource="http://oaei.ontologymatching.org/2011/benchmarks/101/onto.rdf#month"/>
      <entity2 rdf:resource="http://oaei.ontologymatching.org/2011/benchmarks/206/onto.rdf#mois"/>
      <measure rdf:datatype="http://www.w3.org/2001/XMLSchema#float">1.0</measure>
      <relation>=</relation>
    </Cell>
  </map>
  <map>
    <Cell>
      <entity1 rdf:resource="http://oaei.ontologymatching.org/2011/benchmarks/101/onto.rdf#copyright"/>
      <entity2 rdf:resource="http://oaei.ontologymatching.org/2011/benchmarks/206/onto.rdf#droits"/>
      <measure rdf:datatype="http://www.w3.org/2001/XMLSchema#float">1.0</measure>
      <relation>=</relation>
    </Cell>
  </map>
  <map>
    <Cell>
      <entity1 rdf:resource="http://oaei.ontologymatching.org/2011/benchmarks/101/onto.rdf#Unpublished"/>
      <entity2 rdf:resource="http://oaei.ontologymatching.org/2011/benchmarks/206/onto.rdf#NonPublié"/>
      <measure rdf:datatype="http://www.w3.org/2001/XMLSchema#float">1.0</measure>
      <relation>=</relation>
    </Cell>
  </map>
  <map>
    <Cell>
      <entity1 rdf:resource="http://oaei.ontologymatching.org/2011/benchmarks/101/onto.rdf#address"/>
      <entity2 rdf:resource="http://oaei.ontologymatching.org/2011/benchmarks/206/onto.rdf#adresse"/>
      <measure rdf:datatype="http://www.w3.org/2001/XMLSchema#float">1.0</measure>
      <relation>=</relation>
    </Cell>
  </map>
  <map>
    <Cell>
      <entity1 rdf:resource="http://oaei.ontologymatching.org/2011/benchmarks/101/onto.rdf#Address"/>
      <entity2 rdf:resource="http://oaei.ontologymatching.org/2011/benchmarks/206/onto.rdf#Adresse"/>
      <measure rdf:datatype="http://www.w3.org/2001/XMLSchema#float">1.0</measure>
      <relation>=</relation>
    </Cell>
  </map>
  <map>
    <Cell>
      <entity1 rdf:resource="http://oaei.ontologymatching.org/2011/benchmarks/101/onto.rdf#chapter"/>
      <entity2 rdf:resource="http://oaei.ontologymatching.org/2011/benchmarks/206/onto.rdf#chapitre"/>
      <measure rdf:datatype="http://www.w3.org/2001/XMLSchema#float">1.0</measure>
      <relation>=</relation>
    </Cell>
  </map>
  <map>
    <Cell>
      <entity1 rdf:resource="http://oaei.ontologymatching.org/2011/benchmarks/101/onto.rdf#Chapter"/>
      <entity2 rdf:resource="http://oaei.ontologymatching.org/2011/benchmarks/206/onto.rdf#Chapitre"/>
      <measure rdf:datatype="http://www.w3.org/2001/XMLSchema#float">1.0</measure>
      <relation>=</relation>
    </Cell>
  </map>
  <map>
    <Cell>
      <entity1 rdf:resource="http://oaei.ontologymatching.org/2011/benchmarks/101/onto.rdf#editor"/>
      <entity2 rdf:resource="http://oaei.ontologymatching.org/2011/benchmarks/206/onto.rdf#éditeurs"/>
      <measure rdf:datatype="http://www.w3.org/2001/XMLSchema#float">1.0</measure>
      <relation>=</relation>
    </Cell>
  </map>
  <map>
    <Cell>
      <entity1 rdf:resource="http://oaei.ontologymatching.org/2011/benchmarks/101/onto.rdf#InBook"/>
      <entity2 rdf:resource="http://oaei.ontologymatching.org/2011/benchmarks/206/onto.rdf#ExtraitLivre"/>
      <measure rdf:datatype="http://www.w3.org/2001/XMLSchema#float">1.0</measure>
      <relation>=</relation>
    </Cell>
  </map>
  <map>
    <Cell>
      <entity1 rdf:resource="http://oaei.ontologymatching.org/2011/benchmarks/101/onto.rdf#Date"/>
      <entity2 rdf:resource="http://oaei.ontologymatching.org/2011/benchmarks/206/onto.rdf#Date"/>
      <measure rdf:datatype="http://www.w3.org/2001/XMLSchema#float">1.0</measure>
      <relation>=</relation>
    </Cell>
  </map>
  <map>
    <Cell>
      <entity1 rdf:resource="http://oaei.ontologymatching.org/2011/benchmarks/101/onto.rdf#series"/>
      <entity2 rdf:resource="http://oaei.ontologymatching.org/2011/benchmarks/206/onto.rdf#série"/>
      <measure rdf:datatype="http://www.w3.org/2001/XMLSchema#float">1.0</measure>
      <relation>=</relation>
    </Cell>
  </map>
  <map>
    <Cell>
      <entity1 rdf:resource="http://oaei.ontologymatching.org/2011/benchmarks/101/onto.rdf#PageRange"/>
      <entity2 rdf:resource="http://oaei.ontologymatching.org/2011/benchmarks/206/onto.rdf#IntervalleDePages"/>
      <measure rdf:datatype="http://www.w3.org/2001/XMLSchema#float">1.0</measure>
      <relation>=</relation>
    </Cell>
  </map>
  <map>
    <Cell>
      <entity1 rdf:resource="http://oaei.ontologymatching.org/2011/benchmarks/101/onto.rdf#date"/>
      <entity2 rdf:resource="http://oaei.ontologymatching.org/2011/benchmarks/206/onto.rdf#date"/>
      <measure rdf:datatype="http://www.w3.org/2001/XMLSchema#float">1.0</measure>
      <relation>=</relation>
    </Cell>
  </map>
  <map>
    <Cell>
      <entity1 rdf:resource="http://oaei.ontologymatching.org/2011/benchmarks/101/onto.rdf#title"/>
      <entity2 rdf:resource="http://oaei.ontologymatching.org/2011/benchmarks/206/onto.rdf#titre"/>
      <measure rdf:datatype="http://www.w3.org/2001/XMLSchema#float">1.0</measure>
      <relation>=</relation>
    </Cell>
  </map>
  <map>
    <Cell>
      <entity1 rdf:resource="http://oaei.ontologymatching.org/2011/benchmarks/101/onto.rdf#Booklet"/>
      <entity2 rdf:resource="http://oaei.ontologymatching.org/2011/benchmarks/206/onto.rdf#Livret"/>
      <measure rdf:datatype="http://www.w3.org/2001/XMLSchema#float">1.0</measure>
      <relation>=</relation>
    </Cell>
  </map>
  <map>
    <Cell>
      <entity1 rdf:resource="http://oaei.ontologymatching.org/2011/benchmarks/101/onto.rdf#numberOrVolume"/>
      <entity2 rdf:resource="http://oaei.ontologymatching.org/2011/benchmarks/206/onto.rdf#numéroOuVolume"/>
      <measure rdf:datatype="http://www.w3.org/2001/XMLSchema#float">1.0</measure>
      <relation>=</relation>
    </Cell>
  </map>
  <map>
    <Cell>
      <entity1 rdf:resource="http://oaei.ontologymatching.org/2011/benchmarks/101/onto.rdf#LectureNotes"/>
      <entity2 rdf:resource="http://oaei.ontologymatching.org/2011/benchmarks/206/onto.rdf#Polycopié"/>
      <measure rdf:datatype="http://www.w3.org/2001/XMLSchema#float">1.0</measure>
      <relation>=</relation>
    </Cell>
  </map>
  <map>
    <Cell>
      <entity1 rdf:resource="http://oaei.ontologymatching.org/2011/benchmarks/101/onto.rdf#url"/>
      <entity2 rdf:resource="http://oaei.ontologymatching.org/2011/benchmarks/206/onto.rdf#url"/>
      <measure rdf:datatype="http://www.w3.org/2001/XMLSchema#float">1.0</measure>
      <relation>=</relation>
    </Cell>
  </map>
  <map>
    <Cell>
      <entity1 rdf:resource="http://oaei.ontologymatching.org/2011/benchmarks/101/onto.rdf#MastersThesis"/>
      <entity2 rdf:resource="http://oaei.ontologymatching.org/2011/benchmarks/206/onto.rdf#MémoireDeMastère"/>
      <measure rdf:datatype="http://www.w3.org/2001/XMLSchema#float">1.0</measure>
      <relation>=</relation>
    </Cell>
  </map>
  <map>
    <Cell>
      <entity1 rdf:resource="http://oaei.ontologymatching.org/2011/benchmarks/101/onto.rdf#organizer"/>
      <entity2 rdf:resource="http://oaei.ontologymatching.org/2011/benchmarks/206/onto.rdf#organisateur"/>
      <measure rdf:datatype="http://www.w3.org/2001/XMLSchema#float">1.0</measure>
      <relation>=</relation>
    </Cell>
  </map>
  <map>
    <Cell>
      <entity1 rdf:resource="http://oaei.ontologymatching.org/2011/benchmarks/101/onto.rdf#mrNumber"/>
      <entity2 rdf:resource="http://oaei.ontologymatching.org/2011/benchmarks/206/onto.rdf#noMR"/>
      <measure rdf:datatype="http://www.w3.org/2001/XMLSchema#float">1.0</measure>
      <relation>=</relation>
    </Cell>
  </map>
  <map>
    <Cell>
      <entity1 rdf:resource="http://oaei.ontologymatching.org/2011/benchmarks/101/onto.rdf#pages"/>
      <entity2 rdf:resource="http://oaei.ontologymatching.org/2011/benchmarks/206/onto.rdf#pages"/>
      <measure rdf:datatype="http://www.w3.org/2001/XMLSchema#float">1.0</measure>
      <relation>=</relation>
    </Cell>
  </map>
  <map>
    <Cell>
      <entity1 rdf:resource="http://oaei.ontologymatching.org/2011/benchmarks/101/onto.rdf#TechReport"/>
      <entity2 rdf:resource="http://oaei.ontologymatching.org/2011/benchmarks/206/onto.rdf#RaportTechnique"/>
      <measure rdf:datatype="http://www.w3.org/2001/XMLSchema#float">1.0</measure>
      <relation>=</relation>
    </Cell>
  </map>
  <map>
    <Cell>
      <entity1 rdf:resource="http://oaei.ontologymatching.org/2011/benchmarks/101/onto.rdf#reviewed"/>
      <entity2 rdf:resource="http://oaei.ontologymatching.org/2011/benchmarks/206/onto.rdf#Évalué"/>
      <measure rdf:datatype="http://www.w3.org/2001/XMLSchema#float">1.0</measure>
      <relation>=</relation>
    </Cell>
  </map>
  <map>
    <Cell>
      <entity1 rdf:resource="http://oaei.ontologymatching.org/2011/benchmarks/101/onto.rdf#startPage"/>
      <entity2 rdf:resource="http://oaei.ontologymatching.org/2011/benchmarks/206/onto.rdf#pageDébut"/>
      <measure rdf:datatype="http://www.w3.org/2001/XMLSchema#float">1.0</measure>
      <relation>=</relation>
    </Cell>
  </map>
  <map>
    <Cell>
      <entity1 rdf:resource="http://oaei.ontologymatching.org/2011/benchmarks/101/onto.rdf#edition"/>
      <entity2 rdf:resource="http://oaei.ontologymatching.org/2011/benchmarks/206/onto.rdf#édition"/>
      <measure rdf:datatype="http://www.w3.org/2001/XMLSchema#float">1.0</measure>
      <relation>=</relation>
    </Cell>
  </map>
  <map>
    <Cell>
      <entity1 rdf:resource="http://oaei.ontologymatching.org/2011/benchmarks/101/onto.rdf#lccn"/>
      <entity2 rdf:resource="http://oaei.ontologymatching.org/2011/benchmarks/206/onto.rdf#lccn"/>
      <measure rdf:datatype="http://www.w3.org/2001/XMLSchema#float">1.0</measure>
      <relation>=</relation>
    </Cell>
  </map>
  <map>
    <Cell>
      <entity1 rdf:resource="http://oaei.ontologymatching.org/2011/benchmarks/101/onto.rdf#affiliation"/>
      <entity2 rdf:resource="http://oaei.ontologymatching.org/2011/benchmarks/206/onto.rdf#affiliation"/>
      <measure rdf:datatype="http://www.w3.org/2001/XMLSchema#float">1.0</measure>
      <relation>=</relation>
    </Cell>
  </map>
  <map>
    <Cell>
      <entity1 rdf:resource="http://oaei.ontologymatching.org/2011/benchmarks/101/onto.rdf#institution"/>
      <entity2 rdf:resource="http://oaei.ontologymatching.org/2011/benchmarks/206/onto.rdf#institution"/>
      <measure rdf:datatype="http://www.w3.org/2001/XMLSchema#float">1.0</measure>
      <relation>=</relation>
    </Cell>
  </map>
  <map>
    <Cell>
      <entity1 rdf:resource="http://oaei.ontologymatching.org/2011/benchmarks/101/onto.rdf#year"/>
      <entity2 rdf:resource="http://oaei.ontologymatching.org/2011/benchmarks/206/onto.rdf#année"/>
      <measure rdf:datatype="http://www.w3.org/2001/XMLSchema#float">1.0</measure>
      <relation>=</relation>
    </Cell>
  </map>
  <map>
    <Cell>
      <entity1 rdf:resource="http://oaei.ontologymatching.org/2011/benchmarks/101/onto.rdf#isPartOf"/>
      <entity2 rdf:resource="http://oaei.ontologymatching.org/2011/benchmarks/206/onto.rdf#partieDe"/>
      <measure rdf:datatype="http://www.w3.org/2001/XMLSchema#float">1.0</measure>
      <relation>=</relation>
    </Cell>
  </map>
  <map>
    <Cell>
      <entity1 rdf:resource="http://oaei.ontologymatching.org/2011/benchmarks/101/onto.rdf#organization"/>
      <entity2 rdf:resource="http://oaei.ontologymatching.org/2011/benchmarks/206/onto.rdf#organisation"/>
      <measure rdf:datatype="http://www.w3.org/2001/XMLSchema#float">1.0</measure>
      <relation>=</relation>
    </Cell>
  </map>
  <map>
    <Cell>
      <entity1 rdf:resource="http://oaei.ontologymatching.org/2011/benchmarks/101/onto.rdf#country"/>
      <entity2 rdf:resource="http://oaei.ontologymatching.org/2011/benchmarks/206/onto.rdf#pays"/>
      <measure rdf:datatype="http://www.w3.org/2001/XMLSchema#float">1.0</measure>
      <relation>=</relation>
    </Cell>
  </map>
  <map>
    <Cell>
      <entity1 rdf:resource="http://oaei.ontologymatching.org/2011/benchmarks/101/onto.rdf#publisher"/>
      <entity2 rdf:resource="http://oaei.ontologymatching.org/2011/benchmarks/206/onto.rdf#éditeur"/>
      <measure rdf:datatype="http://www.w3.org/2001/XMLSchema#float">1.0</measure>
      <relation>=</relation>
    </Cell>
  </map>
  <map>
    <Cell>
      <entity1 rdf:resource="http://oaei.ontologymatching.org/2011/benchmarks/101/onto.rdf#school"/>
      <entity2 rdf:resource="http://oaei.ontologymatching.org/2011/benchmarks/206/onto.rdf#institution"/>
      <measure rdf:datatype="http://www.w3.org/2001/XMLSchema#float">1.0</measure>
      <relation>=</relation>
    </Cell>
  </map>
  <map>
    <Cell>
      <entity1 rdf:resource="http://oaei.ontologymatching.org/2011/benchmarks/101/onto.rdf#Misc"/>
      <entity2 rdf:resource="http://oaei.ontologymatching.org/2011/benchmarks/206/onto.rdf#Divers"/>
      <measure rdf:datatype="http://www.w3.org/2001/XMLSchema#float">1.0</measure>
      <relation>=</relation>
    </Cell>
  </map>
  <map>
    <Cell>
      <entity1 rdf:resource="http://oaei.ontologymatching.org/2011/benchmarks/101/onto.rdf#collection"/>
      <entity2 rdf:resource="http://oaei.ontologymatching.org/2011/benchmarks/206/onto.rdf#collection"/>
      <measure rdf:datatype="http://www.w3.org/2001/XMLSchema#float">1.0</measure>
      <relation>=</relation>
    </Cell>
  </map>
  <map>
    <Cell>
      <entity1 rdf:resource="http://oaei.ontologymatching.org/2011/benchmarks/101/onto.rdf#Collection"/>
      <entity2 rdf:resource="http://oaei.ontologymatching.org/2011/benchmarks/206/onto.rdf#Compilation"/>
      <measure rdf:datatype="http://www.w3.org/2001/XMLSchema#float">1.0</measure>
      <relation>=</relation>
    </Cell>
  </map>
  <map>
    <Cell>
      <entity1 rdf:resource="http://oaei.ontologymatching.org/2011/benchmarks/101/onto.rdf#isbn"/>
      <entity2 rdf:resource="http://oaei.ontologymatching.org/2011/benchmarks/206/onto.rdf#isbn"/>
      <measure rdf:datatype="http://www.w3.org/2001/XMLSchema#float">1.0</measure>
      <relation>=</relation>
    </Cell>
  </map>
  <map>
    <Cell>
      <entity1 rdf:resource="http://oaei.ontologymatching.org/2011/benchmarks/101/onto.rdf#abstract"/>
      <entity2 rdf:resource="http://oaei.ontologymatching.org/2011/benchmarks/206/onto.rdf#résumé"/>
      <measure rdf:datatype="http://www.w3.org/2001/XMLSchema#float">1.0</measure>
      <relation>=</relation>
    </Cell>
  </map>
  <map>
    <Cell>
      <entity1 rdf:resource="http://oaei.ontologymatching.org/2011/benchmarks/101/onto.rdf#directors"/>
      <entity2 rdf:resource="http://oaei.ontologymatching.org/2011/benchmarks/206/onto.rdf#réalisateurs"/>
      <measure rdf:datatype="http://www.w3.org/2001/XMLSchema#float">1.0</measure>
      <relation>=</relation>
    </Cell>
  </map>
  <map>
    <Cell>
      <entity1 rdf:resource="http://oaei.ontologymatching.org/2011/benchmarks/101/onto.rdf#Academic"/>
      <entity2 rdf:resource="http://oaei.ontologymatching.org/2011/benchmarks/206/onto.rdf#Mémoire"/>
      <measure rdf:datatype="http://www.w3.org/2001/XMLSchema#float">1.0</measure>
      <relation>=</relation>
    </Cell>
  </map>
  <map>
    <Cell>
      <entity1 rdf:resource="http://oaei.ontologymatching.org/2011/benchmarks/101/onto.rdf#location"/>
      <entity2 rdf:resource="http://oaei.ontologymatching.org/2011/benchmarks/206/onto.rdf#localisation"/>
      <measure rdf:datatype="http://www.w3.org/2001/XMLSchema#float">1.0</measure>
      <relation>=</relation>
    </Cell>
  </map>
  <map>
    <Cell>
      <entity1 rdf:resource="http://oaei.ontologymatching.org/2011/benchmarks/101/onto.rdf#MotionPicture"/>
      <entity2 rdf:resource="http://oaei.ontologymatching.org/2011/benchmarks/206/onto.rdf#Film"/>
      <measure rdf:datatype="http://www.w3.org/2001/XMLSchema#float">1.0</measure>
      <relation>=</relation>
    </Cell>
  </map>
  <map>
    <Cell>
      <entity1 rdf:resource="http://oaei.ontologymatching.org/2011/benchmarks/101/onto.rdf#Article"/>
      <entity2 rdf:resource="http://oaei.ontologymatching.org/2011/benchmarks/206/onto.rdf#Article"/>
      <measure rdf:datatype="http://www.w3.org/2001/XMLSchema#float">1.0</measure>
      <relation>=</relation>
    </Cell>
  </map>
  <map>
    <Cell>
      <entity1 rdf:resource="http://oaei.ontologymatching.org/2011/benchmarks/101/onto.rdf#Informal"/>
      <entity2 rdf:resource="http://oaei.ontologymatching.org/2011/benchmarks/206/onto.rdf#Informel"/>
      <measure rdf:datatype="http://www.w3.org/2001/XMLSchema#float">1.0</measure>
      <relation>=</relation>
    </Cell>
  </map>
  <map>
    <Cell>
      <entity1 rdf:resource="http://oaei.ontologymatching.org/2011/benchmarks/101/onto.rdf#price"/>
      <entity2 rdf:resource="http://oaei.ontologymatching.org/2011/benchmarks/206/onto.rdf#prix"/>
      <measure rdf:datatype="http://www.w3.org/2001/XMLSchema#float">1.0</measure>
      <relation>=</relation>
    </Cell>
  </map>
  <map>
    <Cell>
      <entity1 rdf:resource="http://oaei.ontologymatching.org/2011/benchmarks/101/onto.rdf#name"/>
      <entity2 rdf:resource="http://oaei.ontologymatching.org/2011/benchmarks/206/onto.rdf#nom"/>
      <measure rdf:datatype="http://www.w3.org/2001/XMLSchema#float">1.0</measure>
      <relation>=</relation>
    </Cell>
  </map>
  <map>
    <Cell>
      <entity1 rdf:resource="http://oaei.ontologymatching.org/2011/benchmarks/101/onto.rdf#event"/>
      <entity2 rdf:resource="http://oaei.ontologymatching.org/2011/benchmarks/206/onto.rdf#évènement"/>
      <measure rdf:datatype="http://www.w3.org/2001/XMLSchema#float">1.0</measure>
      <relation>=</relation>
    </Cell>
  </map>
  <map>
    <Cell>
      <entity1 rdf:resource="http://oaei.ontologymatching.org/2011/benchmarks/101/onto.rdf#state"/>
      <entity2 rdf:resource="http://oaei.ontologymatching.org/2011/benchmarks/206/onto.rdf#état"/>
      <measure rdf:datatype="http://www.w3.org/2001/XMLSchema#float">1.0</measure>
      <relation>=</relation>
    </Cell>
  </map>
  <map>
    <Cell>
      <entity1 rdf:resource="http://oaei.ontologymatching.org/2011/benchmarks/101/onto.rdf#Book"/>
      <entity2 rdf:resource="http://oaei.ontologymatching.org/2011/benchmarks/206/onto.rdf#Livre"/>
      <measure rdf:datatype="http://www.w3.org/2001/XMLSchema#float">1.0</measure>
      <relation>=</relation>
    </Cell>
  </map>
  <map>
    <Cell>
      <entity1 rdf:resource="http://oaei.ontologymatching.org/2011/benchmarks/101/onto.rdf#book"/>
      <entity2 rdf:resource="http://oaei.ontologymatching.org/2011/benchmarks/206/onto.rdf#livre"/>
      <measure rdf:datatype="http://www.w3.org/2001/XMLSchema#float">1.0</measure>
      <relation>=</relation>
    </Cell>
  </map>
  <map>
    <Cell>
      <entity1 rdf:resource="http://oaei.ontologymatching.org/2011/benchmarks/101/onto.rdf#day"/>
      <entity2 rdf:resource="http://oaei.ontologymatching.org/2011/benchmarks/206/onto.rdf#jour"/>
      <measure rdf:datatype="http://www.w3.org/2001/XMLSchema#float">1.0</measure>
      <relation>=</relation>
    </Cell>
  </map>
  <map>
    <Cell>
      <entity1 rdf:resource="http://oaei.ontologymatching.org/2011/benchmarks/101/onto.rdf#School"/>
      <entity2 rdf:resource="http://oaei.ontologymatching.org/2011/benchmarks/206/onto.rdf#Université"/>
      <measure rdf:datatype="http://www.w3.org/2001/XMLSchema#float">1.0</measure>
      <relation>=</relation>
    </Cell>
  </map>
  <map>
    <Cell>
      <entity1 rdf:resource="http://oaei.ontologymatching.org/2011/benchmarks/101/onto.rdf#shortName"/>
      <entity2 rdf:resource="http://oaei.ontologymatching.org/2011/benchmarks/206/onto.rdf#nomCourt"/>
      <measure rdf:datatype="http://www.w3.org/2001/XMLSchema#float">1.0</measure>
      <relation>=</relation>
    </Cell>
  </map>
  <map>
    <Cell>
      <entity1 rdf:resource="http://oaei.ontologymatching.org/2011/benchmarks/101/onto.rdf#PhdThesis"/>
      <entity2 rdf:resource="http://oaei.ontologymatching.org/2011/benchmarks/206/onto.rdf#MémoireDeDoctorat"/>
      <measure rdf:datatype="http://www.w3.org/2001/XMLSchema#float">1.0</measure>
      <relation>=</relation>
    </Cell>
  </map>
  <map>
    <Cell>
      <entity1 rdf:resource="http://oaei.ontologymatching.org/2011/benchmarks/101/onto.rdf#Proceedings"/>
      <entity2 rdf:resource="http://oaei.ontologymatching.org/2011/benchmarks/206/onto.rdf#Actes"/>
      <measure rdf:datatype="http://www.w3.org/2001/XMLSchema#float">1.0</measure>
      <relation>=</relation>
    </Cell>
  </map>
  <map>
    <Cell>
      <entity1 rdf:resource="http://oaei.ontologymatching.org/2011/benchmarks/101/onto.rdf#number"/>
      <entity2 rdf:resource="http://oaei.ontologymatching.org/2011/benchmarks/206/onto.rdf#numéro"/>
      <measure rdf:datatype="http://www.w3.org/2001/XMLSchema#float">1.0</measure>
      <relation>=</relation>
    </Cell>
  </map>
  <map>
    <Cell>
      <entity1 rdf:resource="http://oaei.ontologymatching.org/2011/benchmarks/101/onto.rdf#issue"/>
      <entity2 rdf:resource="http://oaei.ontologymatching.org/2011/benchmarks/206/onto.rdf#sortie"/>
      <measure rdf:datatype="http://www.w3.org/2001/XMLSchema#float">1.0</measure>
      <relation>=</relation>
    </Cell>
  </map>
  <map>
    <Cell>
      <entity1 rdf:resource="http://oaei.ontologymatching.org/2011/benchmarks/101/onto.rdf#Reference"/>
      <entity2 rdf:resource="http://oaei.ontologymatching.org/2011/benchmarks/206/onto.rdf#Référence"/>
      <measure rdf:datatype="http://www.w3.org/2001/XMLSchema#float">1.0</measure>
      <relation>=</relation>
    </Cell>
  </map>
  <map>
    <Cell>
      <entity1 rdf:resource="http://oaei.ontologymatching.org/2011/benchmarks/101/onto.rdf#endPage"/>
      <entity2 rdf:resource="http://oaei.ontologymatching.org/2011/benchmarks/206/onto.rdf#pageFin"/>
      <measure rdf:datatype="http://www.w3.org/2001/XMLSchema#float">1.0</measure>
      <relation>=</relation>
    </Cell>
  </map>
  <map>
    <Cell>
      <entity1 rdf:resource="http://oaei.ontologymatching.org/2011/benchmarks/101/onto.rdf#InCollection"/>
      <entity2 rdf:resource="http://oaei.ontologymatching.org/2011/benchmarks/206/onto.rdf#ExtraitCompilation"/>
      <measure rdf:datatype="http://www.w3.org/2001/XMLSchema#float">1.0</measure>
      <relation>=</relation>
    </Cell>
  </map>
  <map>
    <Cell>
      <entity1 rdf:resource="http://oaei.ontologymatching.org/2011/benchmarks/101/onto.rdf#firstPublished"/>
      <entity2 rdf:resource="http://oaei.ontologymatching.org/2011/benchmarks/206/onto.rdf#dateDePublication"/>
      <measure rdf:datatype="http://www.w3.org/2001/XMLSchema#float">1.0</measure>
      <relation>=</relation>
    </Cell>
  </map>
  <map>
    <Cell>
      <entity1 rdf:resource="http://oaei.ontologymatching.org/2011/benchmarks/101/onto.rdf#author"/>
      <entity2 rdf:resource="http://oaei.ontologymatching.org/2011/benchmarks/206/onto.rdf#auteurs"/>
      <measure rdf:datatype="http://www.w3.org/2001/XMLSchema#float">1.0</measure>
      <relation>=</relation>
    </Cell>
  </map>
  <map>
    <Cell>
      <entity1 rdf:resource="http://oaei.ontologymatching.org/2011/benchmarks/101/onto.rdf#Report"/>
      <entity2 rdf:resource="http://oaei.ontologymatching.org/2011/benchmarks/206/onto.rdf#Raport"/>
      <measure rdf:datatype="http://www.w3.org/2001/XMLSchema#float">1.0</measure>
      <relation>=</relation>
    </Cell>
  </map>
  <map>
    <Cell>
      <entity1 rdf:resource="http://oaei.ontologymatching.org/2011/benchmarks/101/onto.rdf#note"/>
      <entity2 rdf:resource="http://oaei.ontologymatching.org/2011/benchmarks/206/onto.rdf#note"/>
      <measure rdf:datatype="http://www.w3.org/2001/XMLSchema#float">1.0</measure>
      <relation>=</relation>
    </Cell>
  </map>
  <map>
    <Cell>
      <entity1 rdf:resource="http://oaei.ontologymatching.org/2011/benchmarks/101/onto.rdf#humanCreator"/>
      <entity2 rdf:resource="http://oaei.ontologymatching.org/2011/benchmarks/206/onto.rdf#créateur"/>
      <measure rdf:datatype="http://www.w3.org/2001/XMLSchema#float">1.0</measure>
      <relation>=</relation>
    </Cell>
  </map>
  <map>
    <Cell>
      <entity1 rdf:resource="http://oaei.ontologymatching.org/2011/benchmarks/101/onto.rdf#Conference"/>
      <entity2 rdf:resource="http://oaei.ontologymatching.org/2011/benchmarks/206/onto.rdf#Conférence"/>
      <measure rdf:datatype="http://www.w3.org/2001/XMLSchema#float">1.0</measure>
      <relation>=</relation>
    </Cell>
  </map>
  <map>
    <Cell>
      <entity1 rdf:resource="http://oaei.ontologymatching.org/2011/benchmarks/101/onto.rdf#Part"/>
      <entity2 rdf:resource="http://oaei.ontologymatching.org/2011/benchmarks/206/onto.rdf#Partie"/>
      <measure rdf:datatype="http://www.w3.org/2001/XMLSchema#float">1.0</measure>
      <relation>=</relation>
    </Cell>
  </map>
  <map>
    <Cell>
      <entity1 rdf:resource="http://oaei.ontologymatching.org/2011/benchmarks/101/onto.rdf#Publisher"/>
      <entity2 rdf:resource="http://oaei.ontologymatching.org/2011/benchmarks/206/onto.rdf#Éditeur"/>
      <measure rdf:datatype="http://www.w3.org/2001/XMLSchema#float">1.0</measure>
      <relation>=</relation>
    </Cell>
  </map>
  <map>
    <Cell>
      <entity1 rdf:resource="http://oaei.ontologymatching.org/2011/benchmarks/101/onto.rdf#contract"/>
      <entity2 rdf:resource="http://oaei.ontologymatching.org/2011/benchmarks/206/onto.rdf#contrat"/>
      <measure rdf:datatype="http://www.w3.org/2001/XMLSchema#float">1.0</measure>
      <relation>=</relation>
    </Cell>
  </map>
  <map>
    <Cell>
      <entity1 rdf:resource="http://oaei.ontologymatching.org/2011/benchmarks/101/onto.rdf#Manual"/>
      <entity2 rdf:resource="http://oaei.ontologymatching.org/2011/benchmarks/206/onto.rdf#Manuel"/>
      <measure rdf:datatype="http://www.w3.org/2001/XMLSchema#float">1.0</measure>
      <relation>=</relation>
    </Cell>
  </map>
  <map>
    <Cell>
      <entity1 rdf:resource="http://oaei.ontologymatching.org/2011/benchmarks/101/onto.rdf#key"/>
      <entity2 rdf:resource="http://oaei.ontologymatching.org/2011/benchmarks/206/onto.rdf#Clé"/>
      <measure rdf:datatype="http://www.w3.org/2001/XMLSchema#float">1.0</measure>
      <relation>=</relation>
    </Cell>
  </map>
  <map>
    <Cell>
      <entity1 rdf:resource="http://oaei.ontologymatching.org/2011/benchmarks/101/onto.rdf#InProceedings"/>
      <entity2 rdf:resource="http://oaei.ontologymatching.org/2011/benchmarks/206/onto.rdf#ExtraitActes"/>
      <measure rdf:datatype="http://www.w3.org/2001/XMLSchema#float">1.0</measure>
      <relation>=</relation>
    </Cell>
  </map>
  <map>
    <Cell>
      <entity1 rdf:resource="http://oaei.ontologymatching.org/2011/benchmarks/101/onto.rdf#Journal"/>
      <entity2 rdf:resource="http://oaei.ontologymatching.org/2011/benchmarks/206/onto.rdf#Revue"/>
      <measure rdf:datatype="http://www.w3.org/2001/XMLSchema#float">1.0</measure>
      <relation>=</relation>
    </Cell>
  </map>
  <map>
    <Cell>
      <entity1 rdf:resource="http://oaei.ontologymatching.org/2011/benchmarks/101/onto.rdf#journal"/>
      <entity2 rdf:resource="http://oaei.ontologymatching.org/2011/benchmarks/206/onto.rdf#journal"/>
      <measure rdf:datatype="http://www.w3.org/2001/XMLSchema#float">1.0</measure>
      <relation>=</relation>
    </Cell>
  </map>
  <map>
    <Cell>
      <entity1 rdf:resource="http://oaei.ontologymatching.org/2011/benchmarks/101/onto.rdf#Monograph"/>
      <entity2 rdf:resource="http://oaei.ontologymatching.org/2011/benchmarks/206/onto.rdf#Monographie"/>
      <measure rdf:datatype="http://www.w3.org/2001/XMLSchema#float">1.0</measure>
      <relation>=</relation>
    </Cell>
  </map>
  <map>
    <Cell>
      <entity1 rdf:resource="http://oaei.ontologymatching.org/2011/benchmarks/101/onto.rdf#keywords"/>
      <entity2 rdf:resource="http://oaei.ontologymatching.org/2011/benchmarks/206/onto.rdf#mots-clé"/>
      <measure rdf:datatype="http://www.w3.org/2001/XMLSchema#float">1.0</measure>
      <relation>=</relation>
    </Cell>
  </map>
  <map>
    <Cell>
      <entity1 rdf:resource="http://oaei.ontologymatching.org/2011/benchmarks/101/onto.rdf#issn"/>
      <entity2 rdf:resource="http://oaei.ontologymatching.org/2011/benchmarks/206/onto.rdf#issn"/>
      <measure rdf:datatype="http://www.w3.org/2001/XMLSchema#float">1.0</measure>
      <relation>=</relation>
    </Cell>
  </map>
  <map>
    <Cell>
      <entity1 rdf:resource="http://oaei.ontologymatching.org/2011/benchmarks/101/onto.rdf#contents"/>
      <entity2 rdf:resource="http://oaei.ontologymatching.org/2011/benchmarks/206/onto.rdf#contenu"/>
      <measure rdf:datatype="http://www.w3.org/2001/XMLSchema#float">1.0</measure>
      <relation>=</relation>
    </Cell>
  </map>
  <map>
    <Cell>
      <entity1 rdf:resource="http://oaei.ontologymatching.org/2011/benchmarks/101/onto.rdf#city"/>
      <entity2 rdf:resource="http://oaei.ontologymatching.org/2011/benchmarks/206/onto.rdf#ville"/>
      <measure rdf:datatype="http://www.w3.org/2001/XMLSchema#float">1.0</measure>
      <relation>=</relation>
    </Cell>
  </map>
  <map>
    <Cell>
      <entity1 rdf:resource="http://oaei.ontologymatching.org/2011/benchmarks/101/onto.rdf#Institution"/>
      <entity2 rdf:resource="http://oaei.ontologymatching.org/2011/benchmarks/206/onto.rdf#Institution"/>
      <measure rdf:datatype="http://www.w3.org/2001/XMLSchema#float">1.0</measure>
      <relation>=</relation>
    </Cell>
  </map>
  <map>
    <Cell>
      <entity1 rdf:resource="http://oaei.ontologymatching.org/2011/benchmarks/101/onto.rdf#Deliverable"/>
      <entity2 rdf:resource="http://oaei.ontologymatching.org/2011/benchmarks/206/onto.rdf#Livrable"/>
      <measure rdf:datatype="http://www.w3.org/2001/XMLSchema#float">1.0</measure>
      <relation>=</relation>
    </Cell>
  </map>
  <map>
    <Cell>
      <entity1 rdf:resource="http://oaei.ontologymatching.org/2011/benchmarks/101/onto.rdf#size"/>
      <entity2 rdf:resource="http://oaei.ontologymatching.org/2011/benchmarks/206/onto.rdf#taille"/>
      <measure rdf:datatype="http://www.w3.org/2001/XMLSchema#float">1.0</measure>
      <relation>=</relation>
    </Cell>
  </map>
  <map>
    <Cell>
      <entity1 rdf:resource="http://oaei.ontologymatching.org/2011/benchmarks/101/onto.rdf#chapters"/>
      <entity2 rdf:resource="http://oaei.ontologymatching.org/2011/benchmarks/206/onto.rdf#chapitres"/>
      <measure rdf:datatype="http://www.w3.org/2001/XMLSchema#float">1.0</measure>
      <relation>=</relation>
    </Cell>
  </map>
  <map>
    <Cell>
      <entity1 rdf:resource="http://oaei.ontologymatching.org/2011/benchmarks/101/onto.rdf#parts"/>
      <entity2 rdf:resource="http://oaei.ontologymatching.org/2011/benchmarks/206/onto.rdf#parties"/>
      <measure rdf:datatype="http://www.w3.org/2001/XMLSchema#float">1.0</measure>
      <relation>=</relation>
    </Cell>
  </map>
  <map>
    <Cell>
      <entity1 rdf:resource="http://oaei.ontologymatching.org/2011/benchmarks/101/onto.rdf#communications"/>
      <entity2 rdf:resource="http://oaei.ontologymatching.org/2011/benchmarks/206/onto.rdf#communications"/>
      <measure rdf:datatype="http://www.w3.org/2001/XMLSchema#float">1.0</measure>
      <relation>=</relation>
    </Cell>
  </map>
  <map>
    <Cell>
      <entity1 rdf:resource="http://oaei.ontologymatching.org/2011/benchmarks/101/onto.rdf#articles"/>
      <entity2 rdf:resource="http://oaei.ontologymatching.org/2011/benchmarks/206/onto.rdf#articles"/>
      <measure rdf:datatype="http://www.w3.org/2001/XMLSchema#float">1.0</measure>
      <relation>=</relation>
    </Cell>
  </map>
  <map>
    <Cell>
      <entity1 rdf:resource="http://oaei.ontologymatching.org/2011/benchmarks/101/onto.rdf#lastName"/>
      <entity2 rdf:resource="http://oaei.ontologymatching.org/2011/benchmarks/206/onto.rdf#lastName"/>
      <measure rdf:datatype="http://www.w3.org/2001/XMLSchema#float">1.0</measure>
      <relation>=</relation>
    </Cell>
  </map>
  <map>
    <Cell>
      <entity1 rdf:resource="http://oaei.ontologymatching.org/2011/benchmarks/101/onto.rdf#language"/>
      <entity2 rdf:resource="http://oaei.ontologymatching.org/2011/benchmarks/206/onto.rdf#langage"/>
      <measure rdf:datatype="http://www.w3.org/2001/XMLSchema#float">1.0</measure>
      <relation>=</relation>
    </Cell>
  </map>
</Alignment>
</rdf:RDF>
