# Supplementary material for: Matching sensor ontologies through siamese neural networks without using reference alignment
Source: PeerJ Comput Sci. 2021 Jun 18;7:e602. doi: 10.7717/peerj-cs.602 (PMC8237319; doi:10.7717/peerj-cs.602)
Supplement: Supplemental Information 1 [file peerj-cs-07-602-s001.zip › 247/onto.rdf]

<?xml version="1.0" encoding="iso-8859-1"?>
<rdf:RDF xmlns="http://oaei.ontologymatching.org/2011/benchmarks/247/onto.rdf#" xmlns:units="http://visus.mit.edu/fontomri/0.01/units.owl#" xmlns:foaf="http://xmlns.com/foaf/0.1/" xmlns:ical="http://www.w3.org/2002/12/cal/#" xmlns:rdf="http://www.w3.org/1999/02/22-rdf-syntax-ns#" xmlns:xsd="http://www.w3.org/2001/XMLSchema#" xmlns:rdfs="http://www.w3.org/2000/01/rdf-schema#" xmlns:owl="http://www.w3.org/2002/07/owl#" xmlns:wot="http://xmlns.com/wot/0.1/" xmlns:dc="http://purl.org/dc/elements/1.1/" xmlns:dcterms="http://purl.org/dc/terms/" xmlns:dctype="http://purl.org/dc/dcmitype/" xml:base="http://oaei.ontologymatching.org/2011/benchmarks/247/onto.rdf#">

<!-- This ontology describes bibliographic references. -->
  
  <owl:Ontology rdf:about="">
    <dc:creator>Nick Knouf &lt;nknouf@mit.edu&gt;</dc:creator>
    <dc:contributor>Antoine Zimmermann &lt;antoine.zimmermann@inrialpes.fr&gt;</dc:contributor>
    <dc:contributor>J�r�me Euzenat</dc:contributor>
    <dc:description>Bibliographic references in OWL</dc:description>
    <dc:date>08/06/2005</dc:date>
    <rdfs:label>Bibliographic references</rdfs:label>
    <rdfs:comment>Possible ontology to describe bibTeX entries.</rdfs:comment>
    <owl:versionInfo>$Id: onto-exp.rdf,v 1.10 2008/05/27 14:40:02 euzenat Exp $</owl:versionInfo>
  </owl:Ontology>

<!-- Every entity (even external) must be typed in OWL-DL. -->

<owl:Class rdf:about="http://www.w3.org/1999/02/22-rdf-syntax-ns#List"/>
<rdf:List rdf:about="http://www.w3.org/1999/02/22-rdf-syntax-ns#nil"/>
<owl:ObjectProperty rdf:about="http://www.w3.org/1999/02/22-rdf-syntax-ns#first">
    <rdfs:domain rdf:resource="http://www.w3.org/1999/02/22-rdf-syntax-ns#List"/>
</owl:ObjectProperty>
<owl:ObjectProperty rdf:about="http://www.w3.org/1999/02/22-rdf-syntax-ns#rest">
    <rdfs:domain rdf:resource="http://www.w3.org/1999/02/22-rdf-syntax-ns#List"/>
    <rdfs:range rdf:resource="http://www.w3.org/1999/02/22-rdf-syntax-ns#List"/>
</owl:ObjectProperty>

<owl:DatatypeProperty rdf:about="http://purl.org/dc/elements/1.1/creator"/>
<owl:DatatypeProperty rdf:about="http://purl.org/dc/elements/1.1/contributor"/>
<owl:DatatypeProperty rdf:about="http://purl.org/dc/elements/1.1/description"/>
<owl:DatatypeProperty rdf:about="http://purl.org/dc/elements/1.1/date"/>

<!-- foaf extensions -->
<owl:Class rdf:about="http://xmlns.com/foaf/0.1/Person"/>
<owl:Class rdf:about="http://xmlns.com/foaf/0.1/Organization"/>
<owl:DatatypeProperty rdf:about="http://xmlns.com/foaf/0.1/firstName"/>
<owl:DatatypeProperty rdf:about="#lastName"/>
<owl:DatatypeProperty rdf:about="http://xmlns.com/foaf/0.1/name"/>

  <!--
    ********  ENTRIES  ********
    
    Entries form the basis of a bibTeX database and are categorized by their type, such as a book, journal article, conference proceedings, etc.  Each entry type has a specific set of fields that are required in bibTeX; as a first pass, these fields will also be required in the OWL ontology.
    Note: all rdfs:comment values for the entries come from http://newton.ex.ac.uk/tex/pack/bibtex/btxdoc/node6.html.
  -->

  <owl:Class rdf:ID="Resource">
    <rdfs:label xml:lang="en">Resource</rdfs:label>
    
  </owl:Class>

  <owl:Class rdf:ID="Reference">
    <rdfs:subClassOf rdf:resource="#Resource"/>
    <rdfs:label xml:lang="en">Reference</rdfs:label>
    <rdfs:comment xml:lang="en">Base class for all entries</rdfs:comment>
    
    
    
  </owl:Class>

  <owl:Class rdf:ID="Text">
    <rdfs:label xml:lang="en">Text</rdfs:label>
    <rdfs:comment xml:lang="en">Textual work.</rdfs:comment>
    <rdfs:subClassOf rdf:resource="#Reference"/>
  </owl:Class>

  <owl:Class rdf:ID="JournalPart">
    <rdfs:subClassOf rdf:resource="#Part"/>
    <rdfs:label xml:lang="en">Paper published in a periodical publication.</rdfs:label>
    <rdfs:comment xml:lang="en">An subpart of a journal or magazine.</rdfs:comment>
    
    
    
    
    
    
    
  </owl:Class>

  <owl:Class rdf:ID="Article">
    <rdfs:subClassOf rdf:resource="#JournalPart"/>
    <rdfs:label xml:lang="en">Article</rdfs:label>
    <rdfs:comment xml:lang="en">An article from a journal or magazine.</rdfs:comment>
  </owl:Class>

  <owl:Class rdf:ID="Review">
    <rdfs:subClassOf rdf:resource="#JournalPart"/>
    <rdfs:label xml:lang="en">Review</rdfs:label>
    <rdfs:comment xml:lang="en">The review of a work in a periodic publication.</rdfs:comment>
  </owl:Class>

  <owl:Class rdf:ID="Editorial">
    <rdfs:subClassOf rdf:resource="#JournalPart"/>
    <rdfs:label xml:lang="en">The editor part (foreword) of a journal issue.</rdfs:label>
    <rdfs:comment xml:lang="en">An introductory part of a Journal.</rdfs:comment>
  </owl:Class>

  <owl:Class rdf:ID="Letter">
    <rdfs:subClassOf rdf:resource="#JournalPart"/>
    <rdfs:label xml:lang="en">Lettre</rdfs:label>
    <rdfs:comment xml:lang="en">A letter published in a periodic publication.</rdfs:comment>
  </owl:Class>

  <owl:Class rdf:ID="Book">
    <rdfs:subClassOf rdf:resource="#Text"/>
    <rdfs:label xml:lang="en">Book</rdfs:label>
    <rdfs:comment xml:lang="en">A book that may be a monograph or a collection of written texts.</rdfs:comment>
    
    
    
    
    
    
     
    
  </owl:Class>

  <owl:Class rdf:ID="Monograph">
    <rdfs:subClassOf rdf:resource="#Book"/>
    <rdfs:label xml:lang="en">Monograph</rdfs:label>
    <rdfs:comment xml:lang="en">A book that is a single entity, as opposed to a collection.</rdfs:comment>
    
  </owl:Class>

  <owl:Class rdf:ID="Collection">
    <rdfs:subClassOf rdf:resource="#Book"/>
    <rdfs:label xml:lang="en">Collection</rdfs:label>
    <rdfs:comment xml:lang="en">A book that is collection of texts or articles.</rdfs:comment>
    
    
  </owl:Class>

  <owl:Class rdf:ID="Informal">
    <rdfs:subClassOf rdf:resource="#Text"/>
    <rdfs:label xml:lang="en">Informal</rdfs:label>
    <rdfs:comment xml:lang="en">A document that was informally published or not published.</rdfs:comment>
    
  </owl:Class>

  <owl:Class rdf:ID="Booklet">
    <rdfs:subClassOf rdf:resource="#Informal"/>
    <rdfs:label xml:lang="en">Booklet</rdfs:label>
    <rdfs:comment xml:lang="en">A work that is printed and bound, but without a named publisher or sponsoring institution.</rdfs:comment>
  </owl:Class>

  <owl:Class rdf:ID="Part">
    <rdfs:subClassOf rdf:resource="#Text"/>
    <rdfs:label xml:lang="en">Part</rdfs:label>
    <rdfs:comment xml:lang="en">A part of something (either Book or Proceedings).</rdfs:comment>
    
    
    <!-- This is forbiden for transitive properties in OWL-DL -->
    <!--rdfs:subClassOf>
      <owl:Restriction>
	<owl:onProperty rdf:resource="#isPartOf" />
	<owl:cardinality rdf:datatype="&xsd;nonNegativeInteger">1</owl:cardinality>
      </owl:Restriction>
    </rdfs:subClassOf-->
  </owl:Class>

  <owl:Class rdf:ID="Chapter">
    <rdfs:subClassOf rdf:resource="#Part"/>
    <rdfs:label xml:lang="en">BookPart</rdfs:label>
    <rdfs:comment xml:lang="en">A chapter (or section or whatever) of a book having its own title.</rdfs:comment>
    
    
  </owl:Class>

  <owl:Class rdf:ID="InBook">
    <rdfs:subClassOf rdf:resource="#Part"/>
    <rdfs:label xml:lang="en">InBook</rdfs:label>
    <rdfs:comment xml:lang="en">A subpart of a book given by a range of pages.</rdfs:comment>
    
    
    
  </owl:Class>

  <owl:Class rdf:ID="InCollection">
    <rdfs:subClassOf rdf:resource="#Part"/>
    <rdfs:label xml:lang="en">Incollection</rdfs:label>
    <rdfs:comment xml:lang="en">A part of a book having its own title.</rdfs:comment>
    
    
  </owl:Class>

  <owl:Class rdf:ID="InProceedings"> <!-- Communication -->
    <rdfs:subClassOf rdf:resource="#Part"/>
    <rdfs:label xml:lang="en">InProceedings</rdfs:label>
    <rdfs:comment xml:lang="en">An article in a conference proceedings.</rdfs:comment>
    
    
  </owl:Class>

  <owl:Class rdf:ID="LectureNotes">
    <rdfs:subClassOf rdf:resource="#Informal"/>
    <rdfs:label xml:lang="en">LectureNotes</rdfs:label>
    <rdfs:comment xml:lang="en">Lecture notes.</rdfs:comment>
  </owl:Class>

  <owl:Class rdf:ID="Manual">
    <rdfs:subClassOf rdf:resource="#Informal"/>
    <rdfs:label xml:lang="en">Manual</rdfs:label>
    <rdfs:comment xml:lang="en">Technical documentation.</rdfs:comment>
    
    
    
  </owl:Class>

  <owl:Class rdf:ID="UserGuide">
    <rdfs:subClassOf rdf:resource="#Manual"/>
    <rdfs:label xml:lang="en">User's guide</rdfs:label>
    <rdfs:comment xml:lang="en">A manual for helping using a technology.</rdfs:comment>
  </owl:Class>

  <owl:Class rdf:ID="ReferenceManual">
    <rdfs:subClassOf rdf:resource="#Manual"/>
    <rdfs:label xml:lang="en">Reference manual</rdfs:label>
    <rdfs:comment xml:lang="en">A complete manual for helping using a technology.</rdfs:comment>
  </owl:Class>

  <owl:Class rdf:ID="Academic">
    <rdfs:subClassOf rdf:resource="#Text"/>
    <rdfs:label xml:lang="en">Academic</rdfs:label>
    <rdfs:comment xml:lang="en">A Master's or PhD thesis.</rdfs:comment>
    
    
    
    
  </owl:Class>

  <owl:Class rdf:ID="MastersThesis">
    <rdfs:subClassOf rdf:resource="#Academic"/>
    <rdfs:label xml:lang="en">MastersThesis</rdfs:label>
    <rdfs:comment xml:lang="en">A Master's thesis.</rdfs:comment>
  </owl:Class>

  <owl:Class rdf:ID="PhdThesis">
    <rdfs:subClassOf rdf:resource="#Academic"/>
    <rdfs:label xml:lang="en">PhdThesis</rdfs:label>
    <rdfs:comment xml:lang="en">A PhD thesis.</rdfs:comment>
  </owl:Class>

  <owl:Class rdf:ID="Misc">
    <rdfs:subClassOf rdf:resource="#Text"/>
    <rdfs:label xml:lang="en">Misc</rdfs:label>
    <rdfs:comment xml:lang="en">Use this type when nothing else fits.</rdfs:comment>
  </owl:Class>

  <owl:Class rdf:ID="Proceedings">
    <rdfs:subClassOf rdf:resource="#Book"/>
    <rdfs:label xml:lang="en">Proceedings</rdfs:label>
    <rdfs:comment xml:lang="en">The proceedings of a conference.</rdfs:comment>
    <rdfs:comment xml:lang="en">A proceedings may be implicitly defined with an inproceedings.</rdfs:comment>
    
    
    
    
    
  </owl:Class>

  <owl:Class rdf:ID="Report">
    <rdfs:subClassOf rdf:resource="#Text"/>
    <rdfs:label xml:lang="en">Report</rdfs:label>
    <rdfs:comment xml:lang="en">A report published by an institution with some explicit policy.</rdfs:comment>
    
    
    
    
    
    
  </owl:Class>

  <owl:Class rdf:ID="InstitutionReport">
    <rdfs:subClassOf rdf:resource="#Report"/>
    <rdfs:label xml:lang="en">Institution report</rdfs:label>
    <rdfs:comment xml:lang="en">A report published by an institution.</rdfs:comment>
  </owl:Class>

  <owl:Class rdf:ID="ProspectiveReport">
    <rdfs:subClassOf rdf:resource="#InstitutionReport"/>
    <rdfs:label xml:lang="en">Prospective report</rdfs:label>
    <rdfs:comment xml:lang="en">A prospective report on a particular topic or field.</rdfs:comment>
  </owl:Class>

  <owl:Class rdf:ID="EvaluationReport">
    <rdfs:subClassOf rdf:resource="#InstitutionReport"/>
    <rdfs:label xml:lang="en">Evaluation report</rdfs:label>
    <rdfs:comment xml:lang="en">A report evaluating the activity of some institution subpart.</rdfs:comment>
  </owl:Class>

  <owl:Class rdf:ID="SerialReport">
    <rdfs:subClassOf rdf:resource="#InstitutionReport"/>
    <rdfs:label xml:lang="en">Serial report</rdfs:label>
    <rdfs:comment xml:lang="en">A report published by an institution as part of a serie.</rdfs:comment>
  </owl:Class>

  <owl:Class rdf:ID="NormalizationReport">
    <rdfs:subClassOf rdf:resource="#SerialReport"/>
    <rdfs:label xml:lang="en">Normalization report</rdfs:label>
    <rdfs:comment xml:lang="en">A report constituting a normative document.</rdfs:comment>
  </owl:Class>

  <owl:Class rdf:ID="Standard">
    <rdfs:subClassOf rdf:resource="#NormalizationReport"/>
    <rdfs:label xml:lang="en">Standard</rdfs:label>
    <rdfs:comment xml:lang="en">A document describing a standard.</rdfs:comment>
  </owl:Class>

  <owl:Class rdf:ID="Recommendation">
    <rdfs:subClassOf rdf:resource="#NormalizationReport"/>
    <rdfs:label xml:lang="en">Recommendation</rdfs:label>
    <rdfs:comment xml:lang="en">A document describing a recommended technology.</rdfs:comment>
  </owl:Class>

  <owl:Class rdf:ID="WorkReport">
    <rdfs:subClassOf rdf:resource="#SerialReport"/>
    <rdfs:label xml:lang="en">Work report</rdfs:label>
    <rdfs:comment xml:lang="en">A report on technical matter published within a series.</rdfs:comment>
  </owl:Class>

  <owl:Class rdf:ID="TechReport">
    <rdfs:subClassOf rdf:resource="#WorkReport"/>
    <rdfs:label xml:lang="en">Technical report</rdfs:label>
    <rdfs:comment xml:lang="en">A report on technical matter published within a series.</rdfs:comment>
  </owl:Class>

  <owl:Class rdf:ID="TechnicalMemo">
    <rdfs:subClassOf rdf:resource="#WorkReport"/>
    <rdfs:label xml:lang="en">Technical memorandum</rdfs:label>
  </owl:Class>

  <owl:Class rdf:ID="ResearchReport">
    <rdfs:subClassOf rdf:resource="#WorkReport"/>
    <rdfs:label xml:lang="en">Research report</rdfs:label>
  </owl:Class>

  <owl:Class rdf:ID="ResearchNote">
    <rdfs:subClassOf rdf:resource="#WorkReport"/>
    <rdfs:label xml:lang="en">Research note</rdfs:label>
  </owl:Class>

  <owl:Class rdf:ID="PeriodicReport">
    <rdfs:subClassOf rdf:resource="#InstitutionReport"/>
    <rdfs:label xml:lang="en">Institution report</rdfs:label>
    <rdfs:comment xml:lang="en">A report published by an institution on a regular basis.</rdfs:comment>
  </owl:Class>

  <owl:Class rdf:ID="YearlyReport">
    <rdfs:subClassOf rdf:resource="#PeriodicReport"/>
    <rdfs:label xml:lang="en">Institution report</rdfs:label>
    <rdfs:comment xml:lang="en">A report published by an institution on a regular basis.</rdfs:comment>
  </owl:Class>

  <owl:Class rdf:ID="Deliverable">
    <rdfs:subClassOf rdf:resource="#Report"/>
    <rdfs:label xml:lang="en">Deliverable report</rdfs:label>
    <rdfs:comment xml:lang="en">A report delivered for accomplishing a contract.</rdfs:comment>
    
  </owl:Class>

  <owl:Class rdf:ID="FinalReport">
    <rdfs:subClassOf rdf:resource="#Deliverable"/>
    <rdfs:label xml:lang="en">Final report</rdfs:label>
    <rdfs:comment xml:lang="en">The final report on a contract.</rdfs:comment>
  </owl:Class>

  <owl:Class rdf:ID="Unpublished">
    <rdfs:subClassOf rdf:resource="#Informal"/>
    <rdfs:label xml:lang="en">Unpublished</rdfs:label>
    <rdfs:comment xml:lang="en">A document having an author and title, but not formally published.</rdfs:comment>
    
    
    
  </owl:Class>

  <owl:Class rdf:ID="MotionPicture">
    <rdfs:subClassOf rdf:resource="#Reference"/>
    <rdfs:label xml:lang="en">MotionPicture</rdfs:label>
    <rdfs:comment xml:lang="en">A film/movie/motion picture.</rdfs:comment>
  </owl:Class>

  <!-- SPECIAL CLASSES -->

  <owl:Class rdf:ID="Periodical"> <!-- or serial -->
    <rdfs:label xml:lang="en">Journal or magazine</rdfs:label>
    <rdfs:comment xml:lang="en">A periodical publication collecting works from different authors.</rdfs:comment>
    
   
   
   
    
    
    
    
  </owl:Class>

  <owl:Class rdf:ID="Journal">
    <rdfs:label xml:lang="en">Journal</rdfs:label>
    <rdfs:comment xml:lang="en">A periodical publication of peer-reviewed scientific papers.</rdfs:comment>
    <rdfs:subClassOf rdf:resource="#Periodical"/>
  </owl:Class>

  <owl:Class rdf:ID="Magazine">
    <rdfs:label xml:lang="en">Magazine</rdfs:label>
    <rdfs:comment xml:lang="en">A periodical publication of scientific papers and news.</rdfs:comment>
    <rdfs:subClassOf rdf:resource="#Periodical"/>
  </owl:Class>

  <owl:Class rdf:ID="ScientificMeeting">
    <rdfs:label xml:lang="en">Scientific meeting</rdfs:label>
    <rdfs:comment xml:lang="en">An event presenting work.</rdfs:comment>
    
    
    
    
    
  </owl:Class>

  <owl:Class rdf:ID="Conference">
    <rdfs:label xml:lang="en">Conference</rdfs:label>
    <rdfs:comment xml:lang="en">A scientific conference.</rdfs:comment>
    <rdfs:subClassOf rdf:resource="#ScientificMeeting"/>
  </owl:Class>

  <owl:Class rdf:ID="Congress">
    <rdfs:label xml:lang="en">Congress</rdfs:label>
    <rdfs:comment xml:lang="en">A scientific congress.</rdfs:comment>
    <rdfs:subClassOf rdf:resource="#ScientificMeeting"/>
  </owl:Class>

  <owl:Class rdf:ID="Symposium">
    <rdfs:label xml:lang="en">Symposium</rdfs:label>
    <rdfs:comment xml:lang="en">A symposium.</rdfs:comment>
    <rdfs:subClassOf rdf:resource="#ScientificMeeting"/>
  </owl:Class>

  <owl:Class rdf:ID="Workshop">
    <rdfs:label xml:lang="en">Workshop</rdfs:label>
    <rdfs:comment xml:lang="en">A scientific workshop, i.e. a small audience conference in which more interaction between participants can occur.</rdfs:comment>
    <rdfs:subClassOf rdf:resource="#ScientificMeeting"/>
  </owl:Class>

  <owl:Class rdf:ID="Address">
    <rdfs:label xml:lang="en">Address</rdfs:label>
    <rdfs:comment xml:lang="en">The street address of the location of some organization or event.</rdfs:comment>
    
    
    
    
    
    
  </owl:Class>

  <owl:Class rdf:ID="Institution">
    <rdfs:subClassOf rdf:resource="http://xmlns.com/foaf/0.1/Organization"/>
    <rdfs:label xml:lang="en">Institution</rdfs:label>
    <rdfs:comment xml:lang="en">An institution.</rdfs:comment>
    
    
    
  </owl:Class>

  <owl:Class rdf:ID="Society">
    <rdfs:subClassOf rdf:resource="#Institution"/>
    <rdfs:label xml:lang="en">Society</rdfs:label>
    <rdfs:comment xml:lang="en">A scientific society which can additionnaly publish books and journals.</rdfs:comment>
  </owl:Class>

  <owl:Class rdf:ID="Publisher">
    <rdfs:subClassOf rdf:resource="#Institution"/>
    <rdfs:label xml:lang="en">Publisher</rdfs:label>
    <rdfs:comment xml:lang="en">The publisher of books or journals.</rdfs:comment>
  </owl:Class>

  <owl:Class rdf:ID="HigherEducationInstitution">
    <rdfs:subClassOf rdf:resource="#Institution"/>
    <rdfs:label xml:lang="en">Higher education institution</rdfs:label>
    <rdfs:comment xml:lang="en">A school or university.</rdfs:comment>
  </owl:Class>

  <owl:Class rdf:ID="University">
    <rdfs:subClassOf rdf:resource="#HigherEducationInstitution"/>
    <rdfs:label xml:lang="en">University</rdfs:label>
    <rdfs:comment xml:lang="en">A University.</rdfs:comment>
  </owl:Class>

  <owl:Class rdf:ID="School">
    <rdfs:subClassOf rdf:resource="#HigherEducationInstitution"/>
    <rdfs:label xml:lang="en">School</rdfs:label>
    <rdfs:comment xml:lang="en">A identified and autonomous university department, college or school.</rdfs:comment>
  </owl:Class>

  <owl:Class rdf:ID="EngineerSchool">
    <rdfs:subClassOf rdf:resource="#HigherEducationInstitution"/>
    <rdfs:label xml:lang="en">Engineer school</rdfs:label>
    <rdfs:comment xml:lang="en">A French-system so-called Engineer school or German technische Hochschule.</rdfs:comment>
  </owl:Class>

  <owl:Class rdf:ID="Polytechnics">
    <rdfs:subClassOf rdf:resource="#HigherEducationInstitution"/>
    <rdfs:label xml:lang="en">Practical university</rdfs:label>
    <rdfs:comment xml:lang="en">The French CNAM or Britsh Polytechnics.</rdfs:comment>
  </owl:Class>

  <owl:Class rdf:ID="PersonList">
    <rdfs:subClassOf rdf:resource="http://www.w3.org/1999/02/22-rdf-syntax-ns#List"/>
    <rdfs:label xml:lang="en">Person list</rdfs:label>
    <rdfs:comment xml:lang="en">A list of persons.</rdfs:comment>
    
    
    
    
  </owl:Class>

  <owl:Class rdf:ID="PageRange">
    <rdfs:label xml:lang="en">PageRange</rdfs:label>
    <rdfs:comment xml:lang="en">A range of pages.</rdfs:comment>
    
    
  </owl:Class>

  <owl:Class rdf:ID="Date">
    <rdfs:label xml:lang="en">Date</rdfs:label>
    <rdfs:comment xml:lang="en">Date of a day which can be unknown (i.e., only the year is known or only the year and month). This is for overcoming the limits of XML-Schema for wich a date is not separable.</rdfs:comment>
    
    
    
    
    
    
  </owl:Class>
    
  <!--
    ********  FIELDS  ********

    Note: all rdfs:comment values for the entries come from http://newton.ex.ac.uk/tex/pack/bibtex/btxdoc/node7.html
  -->

  

  

  

  

  

  

  

  

  

  

  

  

  

  

  

  

  

  

  

  

  

  

  

  

  

  

  

  

  

  

  

  

  

  

  

  

  

  

  

  

  

  

  

  

  

  

  

  

  

  

  <!--
    ********  "META" PROPERTIES  ********
  -->

  

  

  

  

  

  

  

  

  

  

  

  

  

  

<!-- PEOPLE -->


<!-- INSTITUTIONS -->


<!-- EVENTS -->


<!-- REFERENCES -->


<!-- HERE -->


</rdf:RDF>
