# Supplementary material for: Matching sensor ontologies through siamese neural networks without using reference alignment
Source: PeerJ Comput Sci. 2021 Jun 18;7:e602. doi: 10.7717/peerj-cs.602 (PMC8237319; doi:10.7717/peerj-cs.602)
Supplement: Supplemental Information 2 [file peerj-cs-07-602-s002.zip]

Archive with 978 entries (862 files):
- benchmarks/
- benchmarks/101/
- benchmarks/101/classes.csv
- benchmarks/101/data_properties.csv
- benchmarks/101/object_properties.csv
- benchmarks/101/onto.html
- benchmarks/101/onto.rdf
- benchmarks/101/properties.csv
- benchmarks/101/RA.csv
- benchmarks/101/refalign.html
- benchmarks/101/refalign.rdf
- benchmarks/103/
- benchmarks/103/classes.csv
- benchmarks/103/data_properties.csv
- benchmarks/103/object_properties.csv
- benchmarks/103/onto.html
- benchmarks/103/onto.rdf
- benchmarks/103/properties.csv
- benchmarks/103/RA.csv
- benchmarks/103/refalign.html
- benchmarks/103/refalign.rdf
- benchmarks/104/
- benchmarks/104/classes.csv
- benchmarks/104/data_properties.csv
- benchmarks/104/object_properties.csv
- benchmarks/104/onto.html
- benchmarks/104/onto.rdf
- benchmarks/104/properties.csv
- benchmarks/104/RA.csv
- benchmarks/104/refalign.html
- benchmarks/104/refalign.rdf
- benchmarks/201/
- benchmarks/201-2/
- benchmarks/201-2/classes.csv
- benchmarks/201-2/data_properties.csv
- benchmarks/201-2/object_properties.csv
- benchmarks/201-2/onto.html
- benchmarks/201-2/onto.rdf
- benchmarks/201-2/properties.csv
- benchmarks/201-2/RA.csv
- benchmarks/201-2/refalign.html
- benchmarks/201-2/refalign.rdf
- benchmarks/201-4/
- benchmarks/201-4/classes.csv
- benchmarks/201-4/data_properties.csv
- benchmarks/201-4/object_properties.csv
- benchmarks/201-4/onto.html
- benchmarks/201-4/onto.rdf
- benchmarks/201-4/properties.csv
- benchmarks/201-4/RA.csv
- benchmarks/201-4/refalign.html
- benchmarks/201-4/refalign.rdf
- benchmarks/201-6/
- benchmarks/201-6/classes.csv
- benchmarks/201-6/data_properties.csv
- benchmarks/201-6/object_properties.csv
- benchmarks/201-6/onto.html
- benchmarks/201-6/onto.rdf
- benchmarks/201-6/properties.csv
- benchmarks/201-6/RA.csv
- benchmarks/201-6/refalign.html
- benchmarks/201-6/refalign.rdf
- benchmarks/201-8/
- benchmarks/201-8/classes.csv
- benchmarks/201-8/data_properties.csv
- benchmarks/201-8/object_properties.csv
- benchmarks/201-8/onto.html
- benchmarks/201-8/onto.rdf
- benchmarks/201-8/properties.csv
- benchmarks/201-8/RA.csv
- benchmarks/201-8/refalign.html
- benchmarks/201-8/refalign.rdf
- benchmarks/201/classes.csv
- benchmarks/201/data_properties.csv
- benchmarks/201/object_properties.csv
- benchmarks/201/onto.html
- benchmarks/201/onto.rdf
- benchmarks/201/properties.csv
- benchmarks/201/RA.csv
- benchmarks/201/refalign.html
- benchmarks/201/refalign.rdf
- benchmarks/202/
- benchmarks/202-2/
- benchmarks/202-2/classes.csv
- benchmarks/202-2/data_properties.csv
- benchmarks/202-2/object_properties.csv
- benchmarks/202-2/onto.html
- benchmarks/202-2/onto.rdf
- benchmarks/202-2/properties.csv
- benchmarks/202-2/RA.csv
- benchmarks/202-2/refalign.html
- benchmarks/202-2/refalign.rdf
- benchmarks/202-4/
- benchmarks/202-4/classes.csv
- benchmarks/202-4/data_properties.csv
- benchmarks/202-4/object_properties.csv
- benchmarks/202-4/onto.html
- benchmarks/202-4/onto.rdf
- benchmarks/202-4/properties.csv
- benchmarks/202-4/RA.csv
- benchmarks/202-4/refalign.html
- benchmarks/202-4/refalign.rdf
- benchmarks/202-6/
- benchmarks/202-6/classes.csv
- benchmarks/202-6/data_properties.csv
- benchmarks/202-6/object_properties.csv
- benchmarks/202-6/onto.html
- benchmarks/202-6/onto.rdf
- benchmarks/202-6/properties.csv
- benchmarks/202-6/RA.csv
- benchmarks/202-6/refalign.html
- benchmarks/202-6/refalign.rdf
- benchmarks/202-8/
- benchmarks/202-8/classes.csv
- benchmarks/202-8/data_properties.csv
- benchmarks/202-8/object_properties.csv
- benchmarks/202-8/onto.html
- benchmarks/202-8/onto.rdf
- benchmarks/202-8/properties.csv
- benchmarks/202-8/RA.csv
- benchmarks/202-8/refalign.html
- benchmarks/202-8/refalign.rdf
- benchmarks/202/classes.csv
- benchmarks/202/data_properties.csv
- benchmarks/202/object_properties.csv
- benchmarks/202/onto.html
- benchmarks/202/onto.rdf
- benchmarks/202/properties.csv
- benchmarks/202/RA.csv
- benchmarks/202/refalign.html
- benchmarks/202/refalign.rdf
- benchmarks/203/
- benchmarks/203/classes.csv
- benchmarks/203/data_properties.csv
- benchmarks/203/object_properties.csv
- benchmarks/203/onto.html
- benchmarks/203/onto.rdf
- benchmarks/203/properties.csv
- benchmarks/203/RA.csv
- benchmarks/203/refalign.html
- benchmarks/203/refalign.rdf
- benchmarks/204/
- benchmarks/204/classes.csv
- benchmarks/204/data_properties.csv
- benchmarks/204/object_properties.csv
- benchmarks/204/onto.html
- benchmarks/204/onto.rdf
- benchmarks/204/properties.csv
- benchmarks/204/RA.csv
- benchmarks/204/refalign.html
- benchmarks/204/refalign.rdf
- benchmarks/205/
- benchmarks/205/classes.csv
- benchmarks/205/data_properties.csv
- benchmarks/205/object_properties.csv
- benchmarks/205/onto.html
- benchmarks/205/onto.rdf
- benchmarks/205/onto1.rdf
- benchmarks/205/original/
- benchmarks/205/original/onto.rdf
- benchmarks/205/properties.csv
- benchmarks/205/RA.csv
- benchmarks/205/refalign.html
- benchmarks/205/refalign.rdf
- benchmarks/205/test.rdf
- benchmarks/206/
- benchmarks/206/classes.csv
- benchmarks/206/onto-iso8859.rdf
- benchmarks/206/onto.html
- benchmarks/206/onto.rdf
- benchmarks/206/onto1.rdf
- benchmarks/206/properties.csv
- benchmarks/206/RA.csv
- benchmarks/206/refalign-iso8859.rdf
- benchmarks/206/refalign.html
- benchmarks/206/refalign.rdf
- benchmarks/206/test.rdf
- benchmarks/207/
- benchmarks/207/classes.csv
- benchmarks/207/onto-iso8859.rdf
- benchmarks/207/onto.html
- benchmarks/207/onto.rdf
- benchmarks/207/onto1.rdf
- benchmarks/207/properties.csv
- benchmarks/207/RA.csv
- benchmarks/207/refalign-iso8859.rdf
- benchmarks/207/refalign.html
- benchmarks/207/refalign.rdf
- benchmarks/207/test.rdf
- benchmarks/208/
- benchmarks/208/classes.csv
- benchmarks/208/onto.html
- benchmarks/208/onto.rdf
- benchmarks/208/properties.csv
- benchmarks/208/RA.csv
- benchmarks/208/refalign.html
- benchmarks/208/refalign.rdf
- benchmarks/209/
- benchmarks/209/classes.csv
- benchmarks/209/onto.html
- benchmarks/209/onto.rdf
- benchmarks/209/properties.csv
- benchmarks/209/RA.csv
- benchmarks/209/refalign.html
- benchmarks/209/refalign.rdf
- benchmarks/210/
- benchmarks/210/classes.csv
- benchmarks/210/onto-iso8859.rdf
- benchmarks/210/onto.html
- benchmarks/210/onto.rdf
- benchmarks/210/properties.csv
- benchmarks/210/RA.csv
- benchmarks/210/refalign-iso8859.rdf
- benchmarks/210/refalign.html
- benchmarks/210/refalign.rdf
- benchmarks/221/
- benchmarks/221/classes.csv
- benchmarks/221/onto.html
- benchmarks/221/onto.rdf
- benchmarks/221/properties.csv
- benchmarks/221/RA.csv
- benchmarks/221/refalign.html
- benchmarks/221/refalign.rdf
- benchmarks/222/
- benchmarks/222/classes.csv
- benchmarks/222/onto.html
- benchmarks/222/onto.rdf
- benchmarks/222/properties.csv
- benchmarks/222/RA.csv
- benchmarks/222/refalign.html
- benchmarks/222/refalign.rdf
- benchmarks/223/
- benchmarks/223/classes.csv
- benchmarks/223/onto.html
- benchmarks/223/onto.rdf
- benchmarks/223/properties.csv
- benchmarks/223/RA.csv
- benchmarks/223/refalign.html
- benchmarks/223/refalign.rdf
- benchmarks/224/
- benchmarks/224/classes.csv
- benchmarks/224/onto.html
- benchmarks/224/onto.rdf
- benchmarks/224/properties.csv
- benchmarks/224/RA.csv
- benchmarks/224/refalign.html
- benchmarks/224/refalign.rdf
- benchmarks/225/
- benchmarks/225/classes.csv
- benchmarks/225/onto.html
- benchmarks/225/onto.rdf
- benchmarks/225/properties.csv
- benchmarks/225/RA.csv
- benchmarks/225/refalign.html
- benchmarks/225/refalign.rdf
- benchmarks/228/
- benchmarks/228/classes.csv
- benchmarks/228/onto.html
- benchmarks/228/onto.rdf
- benchmarks/228/properties.csv
- benchmarks/228/RA.csv
- benchmarks/228/refalign.html
- benchmarks/228/refalign.rdf
- benchmarks/230/
- benchmarks/230/classes.csv
- benchmarks/230/onto.html
- benchmarks/230/onto.rdf
- benchmarks/230/properties.csv
- benchmarks/230/RA.csv
- benchmarks/230/refalign.html
- benchmarks/230/refalign.rdf
- benchmarks/231/
- benchmarks/231/classes.csv
- benchmarks/231/onto.html
- benchmarks/231/onto.rdf
- benchmarks/231/properties.csv
- benchmarks/231/RA.csv
- benchmarks/231/refalign.html
- benchmarks/231/refalign.rdf
- benchmarks/232/
- benchmarks/232/classes.csv
- benchmarks/232/onto.html
- benchmarks/232/onto.rdf
- benchmarks/232/properties.csv
- benchmarks/232/RA.csv
- benchmarks/232/refalign.html
- benchmarks/232/refalign.rdf
- benchmarks/233/
- benchmarks/233/classes.csv
- benchmarks/233/onto.html
- benchmarks/233/onto.rdf
- benchmarks/233/properties.csv
- benchmarks/233/RA.csv
- benchmarks/233/refalign.html
- benchmarks/233/refalign.rdf
- benchmarks/236/
- benchmarks/236/classes.csv
- benchmarks/236/onto.html
- benchmarks/236/onto.rdf
- benchmarks/236/properties.csv
[truncated: 678 more entries]
