# Supplementary material for: Matching sensor ontologies through siamese neural networks without using reference alignment
Source: PeerJ Comput Sci. 2021 Jun 18;7:e602. doi: 10.7717/peerj-cs.602 (PMC8237319; doi:10.7717/peerj-cs.602)
Supplement: Supplemental Information 2 [file peerj-cs-07-602-s002.zip › benchmarks/101/RA.csv]

onto1	onto2
Academic	Academic
Address	Address
Article	Article
Book	Book
Booklet	Booklet
Chapter	Chapter
Collection	Collection
Conference	Conference
Date	Date
Deliverable	Deliverable
InBook	InBook
InCollection	InCollection
InProceedings	InProceedings
Informal	Informal
Institution	Institution
Journal	Journal
LectureNotes	LectureNotes
Manual	Manual
MastersThesis	MastersThesis
Misc	Misc
Monograph	Monograph
MotionPicture	MotionPicture
PageRange	PageRange
Part	Part
PersonList	PersonList
PhdThesis	PhdThesis
Proceedings	Proceedings
Publisher	Publisher
Reference	Reference
Report	Report
School	School
TechReport	TechReport
Unpublished	Unpublished
abstract	abstract
address	address
affiliation	affiliation
annote	annote
articles	articles
author	author
book	book
chapter	chapter
chapters	chapters
city	city
collection	collection
communications	communications
contents	contents
contract	contract
copyright	copyright
country	country
date	date
day	day
directors	directors
edition	edition
editor	editor
endPage	endPage
event	event
firstPublished	firstPublished
howPublished	howPublished
humanCreator	humanCreator
institution	institution
isPartOf	isPartOf
isbn	isbn
issn	issn
issue	issue
journal	journal
key	key
keywords	keywords
language	language
lastName	lastName
lccn	lccn
location	location
month	month
mrNumber	mrNumber
name	name
note	note
number	number
numberOrVolume	numberOrVolume
organization	organization
organizer	organizer
pages	pages
parts	parts
periodicity	periodicity
price	price
proceedings	proceedings
publisher	publisher
reviewed	reviewed
school	school
series	series
shortName	shortName
size	size
startPage	startPage
state	state
title	title
type	type
url	url
volume	volume
year	year
