# Supplementary material for: Matching sensor ontologies through siamese neural networks without using reference alignment
Source: PeerJ Comput Sci. 2021 Jun 18;7:e602. doi: 10.7717/peerj-cs.602 (PMC8237319; doi:10.7717/peerj-cs.602)
Supplement: Supplemental Information 2 [file peerj-cs-07-602-s002.zip › benchmarks/201-2/data_properties.csv]

property_id	property_label	property_comment	property_domain	property_range	property_father
lastName					owl.DatatypeProperty
dznbaln	dznbaln	The title of the work.	onto.rdf#.sqdsq	<class 'str'>	owl.DatatypeProperty
number	number	The number of a journal, magazine, technical report, or of a work in a series. An issue of a journal or magazine is usually identified by its volume and number; the organization that issues a technical report usually gives it a number; and sometimes books are given numbers in a named series.	onto.rdf#.sqdsq	<class 'str'>	owl.DatatypeProperty
zsbdgz	zsbdgz	The volume of a journal or multivolume book.	onto.rdf#.sqdsq	<class 'int'>	owl.DatatypeProperty
series	series	The name of a series or set of books. When citing an entire book, the the title field gives its title and an optional series field gives the name of a series or multi-volume set in which the book is published.	onto.rdf#.sqdsq	<class 'str'>	owl.DatatypeProperty
edition	edition	The edition of a book (for example, "Second"). This should be an ordinal.	onto.rdf#.Book | onto.rdf#.Manual	<class 'str'>	owl.DatatypeProperty
dsazdjz	dsazdjz	The chapter (or section or whatever) number in which the entry is found.	onto.rdf#.Part	<class 'str'>	owl.DatatypeProperty
zdsnsqdv	zdsnsqdv	Any additional information that can help the reader.	onto.rdf#.sqdsq	<class 'str'>	owl.DatatypeProperty
name	The name of an entity.			<class 'str'>	owl.DatatypeProperty
shortName	The name of an entity.			<class 'str'>	owl.DatatypeProperty
periodicity	Periodicity	The periodicity of a serial publication (yearly, biannual, quarterly, monthly, bimonthly, weekly, biweekly, dayly).	onto.rdf#.Journal	<class 'str'>	owl.DatatypeProperty
firstPublished	First published	When the reference was first published.	onto.rdf#.Chapter	<class 'str'>	owl.DatatypeProperty
issue	Issue	The issue of a conference.	onto.rdf#.sqdsq | onto.rdf#.zqedzbx	<class 'str'>	owl.DatatypeProperty
country	country	Usually in ISO format	onto.rdf#.Address	<class 'str'>	owl.DatatypeProperty
zdnzadh	zdnzadh		onto.rdf#.Address	<class 'str'>	owl.DatatypeProperty
city	city		onto.rdf#.Address	<class 'str'>	owl.DatatypeProperty
startPage	start page	The beginning of a range of pages.	onto.rdf#.PageRange	<class 'int'>	owl.DatatypeProperty
endPage	end page	The end of a range of pages.	onto.rdf#.PageRange	<class 'int'>	owl.DatatypeProperty
year	year		onto.rdf#.Date		owl.DatatypeProperty
month	month		onto.rdf#.Date		owl.DatatypeProperty
day	day		onto.rdf#.Date		owl.DatatypeProperty
key	key	The key for a particular entry. Note that the rdf:ID for each Reference instance could be the key as well, possibly making this property redundant.	onto.rdf#.sqdsq	<class 'str'>	owl.DatatypeProperty
reviewed	howReviewed	The selection process overcome by the publication (full, none, poster, invited are possible values).	onto.rdf#.sqdsq	<class 'str'>	owl.DatatypeProperty
annote	annote	An annotation. It is not used by the standard bibliography styles, but may be used by others that produce an annotated bibliography.	onto.rdf#.sqdsq	<class 'str'>	owl.DatatypeProperty
howPublished	published	How something strange has been published.	onto.rdf#.Misc | onto.rdf#.Booklet	<class 'str'>	owl.DatatypeProperty
type	type	The type of a technical report (for example, "Research Note").	onto.rdf#.Chapter | onto.rdf#.sdcsqhyz | onto.rdf#.Academic	<class 'str'>	owl.DatatypeProperty
affiliation	affiliation	The authors affiliation.	onto.rdf#.sqdsq	<class 'str'>	owl.DatatypeProperty
dsqndsz	dsqndsz	The abstract of the work.	onto.rdf#.sqdsq	<class 'str'>	owl.DatatypeProperty
contents	ontents	The Table of Contents.	onto.rdf#.sqdsq	<class 'str'>	owl.DatatypeProperty
copyright	copyright	The Copyright information.	onto.rdf#.sqdsq	<class 'str'>	owl.DatatypeProperty
isbn	ISBN	The International Standard Book Number.	onto.rdf#.sqdsq	<class 'str'>	owl.DatatypeProperty
issn	ISSN	The International Standard Serial Number. Used to identify a journal.	onto.rdf#.sqdsq	<class 'str'>	owl.DatatypeProperty
zqdszh	zqdszh	Key words used for searching or possibly for annotation (as given by the author or publisher).	onto.rdf#.sqdsq	<class 'str'>	owl.DatatypeProperty
language	language	The language in which the referenced publication is written or performed (use ISO two-letter codes).	onto.rdf#.sqdsq	<class 'owlready2.util.normstr'>	owl.DatatypeProperty
lccn	LCCN	The Library of Congress Call Number (this the Congress of the United State of America).	onto.rdf#.sqdsq	<class 'str'>	owl.DatatypeProperty
mrNumber	MR number	The Mathematical Reviews number.	onto.rdf#.sqdsq	<class 'str'>	owl.DatatypeProperty
dsq	dsq	The price of the document.	onto.rdf#.sqdsq	<class 'str'>	owl.DatatypeProperty
size	size	The physical dimensions of a document.	onto.rdf#.sqdsq	<class 'str'>	owl.DatatypeProperty
url	URL	The Universal Resource Locator that points to the item being referenced.	onto.rdf#.sqdsq	<class 'str'>	owl.DatatypeProperty
numberOrVolume	volume or number	The number of a journal, magazine, technical report, or of a work in a series. An issue of a journal or magazine is usually identified by its volume and number; the organization that issues a technical report usually gives it a number; and sometimes books are given numbers in a named series.	onto.rdf#.sqdsq | onto.rdf#.zqedzbx		owl.DatatypeProperty
