# Supplementary material for: Matching sensor ontologies through siamese neural networks without using reference alignment
Source: PeerJ Comput Sci. 2021 Jun 18;7:e602. doi: 10.7717/peerj-cs.602 (PMC8237319; doi:10.7717/peerj-cs.602)
Supplement: Supplemental Information 2 [file peerj-cs-07-602-s002.zip › benchmarks/201-6/object_properties.csv]

property_id	property_label	property_comment	property_domain	property_range	property_father
sqndsqgy	sqndsqgy	The date when the work was published or, for an unpublished work, in which it was written. This date can be incomplete (i.e., no known day or month) but must contain a year.	onto.rdf#.sqdsq | onto.rdf#.zqedzbx	onto.rdf#.Date	owl.ObjectProperty
sbqgzga	human creator	The list of the human creators of a work.	onto.rdf#.sqdsq	onto.rdf#.dsqdbz	owl.ObjectProperty
zand	zand	The list of the author(s) of a work.			owl.ObjectProperty
pages	pages	A range of page, with an upper and lower limit.	onto.rdf#.Part	onto.rdf#.PageRange	owl.ObjectProperty
sxqsnbvsq	sxqsnbvsq	The journal in which an article is published.	onto.rdf#.Article	onto.rdf#.qsdsquj	owl.ObjectProperty
publisher	publisher	The publisher of a work.	onto.rdf#.sqdsq | onto.rdf#.qsdsquj	onto.rdf#.zauio	owl.ObjectProperty
chapters	chapters	The chapters of a book (monograph or collection).	onto.rdf#.sqdsq	onto.rdf#.dzqndbzq	owl.ObjectProperty
parts	parts	The parts of some reference (chapters, sections).	onto.rdf#.sqdsq	onto.rdf#.Part	owl.ObjectProperty
book	book	A reference to the book that contains the entry.	onto.rdf#.vccfsq	onto.rdf#.dzajndsq	owl.ObjectProperty
collection	collection	A reference to the book that contains the entry.	onto.rdf#.dcsqdcsqd	onto.rdf#.sqxsqkd	owl.ObjectProperty
zassdzadb	zassdzadb	A reference to the proceedings in which the entry appears.	onto.rdf#.InProceedings	onto.rdf#.zdqssqdb	owl.ObjectProperty
organization	organization	The organization that sponsors a conference or that publishes a manual.	onto.rdf#.zdqssqdb | onto.rdf#.dcsqdsq	0.1.Organization	owl.ObjectProperty
dzbn	dzbn	The name of the school where a thesis was written.	onto.rdf#.zdazsx | onto.rdf#.LectureNotes	onto.rdf#.zadazxn	owl.ObjectProperty
PrSGUs	PrSGUs	The communications to a conference as collected in proceedings.	onto.rdf#.zdqssqdb	onto.rdf#.InProceedings	owl.ObjectProperty
event	event	The event concerned with the proceedings.	onto.rdf#.zdqssqdb	onto.rdf#.zqedzbx	owl.ObjectProperty
dzajj	dzajj	The list of persons who edited or coordinated a work.			owl.ObjectProperty
hsgiuyza	hsgiuyza	The sponsoring institution of a technical report.	onto.rdf#.dqzdxdcsqj	onto.rdf#.Institution	owl.ObjectProperty
zandsbh	Contract	The contract in relation of which a particular reference has been made.	onto.rdf#.sqdsq	owl.Thing	owl.ObjectProperty
YuEma	YuEma	The papers published by a journal.	onto.rdf#.qsdsquj	onto.rdf#.Article	owl.ObjectProperty
organizer	organizer	The organization taking in charge a conference.	onto.rdf#.zqedzbx	0.1.Organization	owl.ObjectProperty
location	location	A location associated with the entry, such as the city in which a conference took place (this is now obsolete).	onto.rdf#.sqdsq | onto.rdf#.zqedzbx	onto.rdf#.Address	owl.ObjectProperty
qzd	qzd	The address of an institution or the place of a conference.	owl.Thing	onto.rdf#.Address	owl.ObjectProperty
directors	directors	The list of directors of a motion picture or theater play.	onto.rdf#.dscdscg		owl.ObjectProperty
zansbzh	is part of	The document that contains a text or article.	onto.rdf#.Part		owl.ObjectProperty
