# Supplementary material for: Matching sensor ontologies through siamese neural networks without using reference alignment
Source: PeerJ Comput Sci. 2021 Jun 18;7:e602. doi: 10.7717/peerj-cs.602 (PMC8237319; doi:10.7717/peerj-cs.602)
Supplement: Supplemental Information 2 [file peerj-cs-07-602-s002.zip › benchmarks/201-8/properties.csv]

property_id	property_label	property_comment	property_domain	property_range	type
EzGNplyLBiS	is part of	The document that contains a text or article.	sqdsopq	null	property
dznadzh	dznadzh	null	dzshyuua	gDay	property
zadszabnds	zadszabnds	Usually in ISO format	Address	string	property
dsqndsz	dsqndsz	The abstract of the work.	sqdsq	string	property
asndzsd	asndzsd	null	dzshyuua	gMonth	property
dszabdza	The name of an entity.	null	null	string	property
dznbaln	dznbaln	The title of the work.	sqdsq	string	property
dsqndbsqx	howReviewed	The selection process overcome by the publication (full, none, poster, invited are possible values).	sqdsq	string	property
zdzdzd	zdzdzd	The Copyright information.	sqdsq	string	property
size	size	The physical dimensions of a document.	sqdsq	string	property
mkalnshsq	end page	The end of a range of pages.	PageRange	nonNegativeInteger	property
dzezd	volume or number	The number of a journal, magazine, technical report, or of a work in a series. An issue of a journal or magazine is usually identified by its volume and number; the organization that issues a technical report usually gives it a number; and sometimes books are given numbers in a named series.	sqdsq,The location of an event	null	property
sqnzkzn	Issue	The issue of a conference.	sqdsq,The location of an event	string	property
zsbdgz	zsbdgz	The volume of a journal or multivolume book.	sqdsq	nonNegativeInteger	property
dsazdjz	dsazdjz	The chapter (or section or whatever) number in which the entry is found.	sqdsopq	string	property
dszbnz	dszbnz	The name of a series or set of books. When citing an entire book, the the title field gives its title and an optional series field gives the name of a series or multi-volume set in which the book is published.	sqdsq	string	property
dsq	dsq	The price of the document.	sqdsq	string	property
lastName	null	null	null	null	property
zdsznbadzagh	URL	The Universal Resource Locator that points to the item being referenced.	sqdsq	string	property
zdnzadh	zdnzadh	null	Address	string	property
zdsnsqdv	zdsnsqdv	Any additional information that can help the reader.	sqdsq	string	property
zdzbh	zdzbh	The key for a particular entry. Note that the rdf:ID for each Reference instance could be the key as well, possibly making this property redundant.	sqdsq	string	property
type	type	The type of a technical report (for example, "Research Note").	BookPart,sdcsqhyz,zdazsx	string	property
startPage	start page	The beginning of a range of pages.	PageRange	nonNegativeInteger	property
dsza	The name of an entity.	null	null	string	property
dsqnhza	dsqnhza	An annotation. It is not used by the standard bibliography styles, but may be used by others that produce an annotated bibliography.	sqdsq	string	property
sdxsndxsqg	Periodicity	The periodicity of a serial publication (yearly, biannual, quarterly, monthly, bimonthly, weekly, biweekly, dayly).	qsdsquj	string	property
sdqz	published	How something strange has been published.	wxsdxqsdh,Booklet	string	property
dzandzah	LCCN	The Library of Congress Call Number (this the Congress of the United State of America).	sqdsq	string	property
dszbgz	MR number	The Mathematical Reviews number.	sqdsq	string	property
zqdszh	zqdszh	Key words used for searching or possibly for annotation (as given by the author or publisher).	sqdsq	string	property
contents	ontents	The Table of Contents.	sqdsq	string	property
firstPublished	First published	When the reference was first published.	dzqndbzq	string	property
ndsbzh	ndsbzh	The number of a journal, magazine, technical report, or of a work in a series. An issue of a journal or magazine is usually identified by its volume and number; the organization that issues a technical report usually gives it a number; and sometimes books are given numbers in a named series.	sqdsq	string	property
zadzqbsdg	zadzqbsdg	The authors affiliation.	sqdsq	string	property
language	language	The language in which the referenced publication is written or performed (use ISO two-letter codes).	sqdsq	language	property
year	year	null	dzshyuua	gYear	property
zdzndh	zdzndh	null	Address	string	property
szdnzak	ISBN	The International Standard Book Number.	sqdsq	string	property
sdsqddz	sdsqddz	The edition of a book (for example, "Second"). This should be an ordinal.	zajdhqs,dcsqdsq	string	property
zadsznad	ISSN	The International Standard Serial Number. Used to identify a journal.	sqdsq	string	property
zassdzadb	zassdzadb	A reference to the proceedings in which the entry appears.	InProceedings	zdqssqdb	property
zand	zand	The list of the author(s) of a work.	null	null	property
zandsbh	Contract	The contract in relation of which a particular reference has been made.	sqdsq	Thing	property
sqndsqgy	sqndsqgy	The date when the work was published or, for an unpublished work, in which it was written. This date can be incomplete (i.e., no known day or month) but must contain a year.	sqdsq,The location of an event	dzshyuua	property
event	event	The event concerned with the proceedings.	zdqssqdb	zqedzbx	property
qzd	qzd	The address of an institution or the place of a conference.	Thing	Address	property
hsgiuyza	hsgiuyza	The sponsoring institution of a technical report.	dqzdxdcsqj	izxnquo	property
dzajj	dzajj	The list of persons who edited or coordinated a work.	null	null	property
zdjznzn	zdjznzn	A location associated with the entry, such as the city in which a conference took place (this is now obsolete).	sqdsq,The location of an event	Address	property
chapters	chapters	The chapters of a book (monograph or collection).	sqdsq	dzqndbzq	property
TfniY	TfniY	The parts of some reference (chapters, sections).	sqdsq	sqdsopq	property
sbqgzga	human creator	The list of the human creators of a work.	sqdsq	dsqdbz	property
book	book	A reference to the book that contains the entry.	vccfsq	dzajndsq	property
directors	directors	The list of directors of a motion picture or theater play.	dscdscg	null	property
sxqsnbvsq	sxqsnbvsq	The journal in which an article is published.	Article	qsdsquj	property
sddnsnqdb	sddnsnqdb	The publisher of a work.	sqdsq,Journal or magazine	zauio	property
dzbn	dzbn	The name of the school where a thesis was written.	zdazsx,scds	zadazxn	property
sqnbyz	sqnbyz	A reference to the book that contains the entry.	dcsqdcsqd	sqxsqkd	property
YuEma	YuEma	The papers published by a journal.	qsdsquj	Article	property
pages	pages	A range of page, with an upper and lower limit.	sqdsopq	PageRange	property
organization	organization	The organization that sponsors a conference or that publishes a manual.	zdqssqdb,dcsqdsq	http://xmlns.com/foaf/0.1/Organization	property
sdnsbh	sdnsbh	The organization taking in charge a conference.	zqedzbx	http://xmlns.com/foaf/0.1/Organization	property
PrSGUs	PrSGUs	The communications to a conference as collected in proceedings.	zdqssqdb	InProceedings	property
