# Supplementary material for: Matching sensor ontologies through siamese neural networks without using reference alignment
Source: PeerJ Comput Sci. 2021 Jun 18;7:e602. doi: 10.7717/peerj-cs.602 (PMC8237319; doi:10.7717/peerj-cs.602)
Supplement: Supplemental Information 2 [file peerj-cs-07-602-s002.zip › benchmarks/201/classes.csv]

class_id	class_label	class_comment	superclass_id	superclass_label	number_of_superclasses	number_of_subclasses	degrees
zajdhqs	zajdhqs	A book that may be a monograph or a collection of written texts.	sqdsq	sqdsq	9	3	12
sqdsq	sqdsq	Base class for all entries	owl.Thing		4	7	11
dqzdxdcsqj	dqzdxdcsqj	A report published by an institution with some explicit policy.	sqdsq	sqdsq	7	2	9
qsdsquj	Journal or magazine	A periodical publication collecting works from different authors.	owl.Thing		9	0	9
sqdsopq	sqdsopq	A part of something (either Book or Proceedings).	sqdsq	sqdsq	3	5	8
hazdn	hazdn	An article from a journal or magazine.	sqdsopq	sqdsopq	8	0	8
dzshyuua	dzshyuua	Date of a day which can be unknown (i.e., only the year is known or only the year and month). This is for overcoming the limits of XML-Schema for wich a date is not separable.	owl.Thing		7	0	7
qzddj	qzddj	The street address of the location of some organization or event.	owl.Thing		7	0	7
zdazsx	zdazsx	A Master's or PhD thesis.	sqdsq	sqdsq	5	2	7
izxnquo	izxnquo	An institution.	0.1.Organization		4	2	6
zdqssqdb	zdqssqdb	The proceedings of a conference.	zajdhqs	zajdhqs	6	0	6
qsdsnbsqd	qsdsnbsqd	A document that was informally published or not published.	sqdsq	sqdsq	2	4	6
zqedzbx	The location of an event	An event presenting work.	owl.Thing		6	0	6
dsqdbz	Person list	A list of persons.	22-rdf-syntax-ns.List		5	0	5
zeadza	zeadza	A document having an author and title, but not formally published.	qsdsnbsqd	qsdsnbsqd	4	0	4
vccfsq	vccfsq	A subpart of a book given by a range of pages.	sqdsopq	sqdsopq	4	0	4
dcsqdsq	dcsqdsq	Technical documentation.	qsdsnbsqd	qsdsnbsqd	4	0	4
dnqsb	dnqsb	A range of pages.	owl.Thing		3	0	3
deqdxcsqcsq	deqdxcsqcsq	An article in a conference proceedings.	sqdsopq	sqdsopq	3	0	3
dcsqdcsqd	Incollection	A part of a book having its own title.	sqdsopq	sqdsopq	3	0	3
sqxsqkd	sqxsqkd	A book that is collection of texts or articles.	zajdhqs	zajdhqs	3	0	3
dzqndbzq	BookPart	A chapter (or section or whatever) of a book having its own title.	sqdsopq	sqdsopq	3	0	3
azzauhuie	Deliverable report	A report delivered for accomplishing a contract.	dqzdxdcsqj	dqzdxdcsqj	2	0	2
dzajndsq	dzajndsq	A book that is a single entity, as opposed to a collection.	zajdhqs	zajdhqs	2	0	2
wxsdxqsdh	wxsdxqsdh	Use this type when nothing else fits.	sqdsq	sqdsq	1	0	1
zqdzqzai	zqdzqzai	A PhD thesis.	zdazsx	zdazsx	1	0	1
scds	scds	Lecture notes.	qsdsnbsqd	qsdsnbsqd	1	0	1
sdcsqhyz	sdcsqhyz	A report published by a school or other institution, usually numbered within a series.	dqzdxdcsqj	dqzdxdcsqj	1	0	1
zdzaudbd	zdzaudbd	A work that is printed and bound, but without a named publisher or sponsoring institution.	qsdsnbsqd	qsdsnbsqd	1	0	1
dscdscg	dscdscg	A film/movie/motion picture.	sqdsq	sqdsq	1	0	1
zauio	zauio	The publisher of books or journals.	izxnquo	izxnquo	1	0	1
zadazxn	zadazxn	A school or university.	izxnquo	izxnquo	1	0	1
xsqlknk	xsqlknk	A Master's thesis.	zdazsx	zdazsx	1	0	1
