# Supplementary material for: Matching sensor ontologies through siamese neural networks without using reference alignment
Source: PeerJ Comput Sci. 2021 Jun 18;7:e602. doi: 10.7717/peerj-cs.602 (PMC8237319; doi:10.7717/peerj-cs.602)
Supplement: Supplemental Information 2 [file peerj-cs-07-602-s002.zip › benchmarks/201/data_properties.csv]

property_id	property_label	property_comment	property_domain	property_range	property_father
lastName					owl.DatatypeProperty
dznbaln	dznbaln	The title of the work.	onto.rdf#.sqdsq	<class 'str'>	owl.DatatypeProperty
ndsbzh	ndsbzh	The number of a journal, magazine, technical report, or of a work in a series. An issue of a journal or magazine is usually identified by its volume and number; the organization that issues a technical report usually gives it a number; and sometimes books are given numbers in a named series.	onto.rdf#.sqdsq	<class 'str'>	owl.DatatypeProperty
zsbdgz	zsbdgz	The volume of a journal or multivolume book.	onto.rdf#.sqdsq	<class 'int'>	owl.DatatypeProperty
dszbnz	dszbnz	The name of a series or set of books. When citing an entire book, the the title field gives its title and an optional series field gives the name of a series or multi-volume set in which the book is published.	onto.rdf#.sqdsq	<class 'str'>	owl.DatatypeProperty
sdsqddz	sdsqddz	The edition of a book (for example, "Second"). This should be an ordinal.	onto.rdf#.zajdhqs | onto.rdf#.dcsqdsq	<class 'str'>	owl.DatatypeProperty
dsazdjz	dsazdjz	The chapter (or section or whatever) number in which the entry is found.	onto.rdf#.sqdsopq	<class 'str'>	owl.DatatypeProperty
zdsnsqdv	zdsnsqdv	Any additional information that can help the reader.	onto.rdf#.sqdsq	<class 'str'>	owl.DatatypeProperty
dszabdza	The name of an entity.			<class 'str'>	owl.DatatypeProperty
dsza	The name of an entity.			<class 'str'>	owl.DatatypeProperty
sdxsndxsqg	Periodicity	The periodicity of a serial publication (yearly, biannual, quarterly, monthly, bimonthly, weekly, biweekly, dayly).	onto.rdf#.qsdsquj	<class 'str'>	owl.DatatypeProperty
sqdnbs	First published	When the reference was first published.	onto.rdf#.dzqndbzq	<class 'str'>	owl.DatatypeProperty
sqnzkzn	Issue	The issue of a conference.	onto.rdf#.sqdsq | onto.rdf#.zqedzbx	<class 'str'>	owl.DatatypeProperty
zadszabnds	zadszabnds	Usually in ISO format	onto.rdf#.qzddj	<class 'str'>	owl.DatatypeProperty
zdnzadh	zdnzadh		onto.rdf#.qzddj	<class 'str'>	owl.DatatypeProperty
zdzndh	zdzndh		onto.rdf#.qzddj	<class 'str'>	owl.DatatypeProperty
sqnhdbdj	start page	The beginning of a range of pages.	onto.rdf#.dnqsb	<class 'int'>	owl.DatatypeProperty
mkalnshsq	end page	The end of a range of pages.	onto.rdf#.dnqsb	<class 'int'>	owl.DatatypeProperty
zdsnzsdh	zdsnzsdh		onto.rdf#.dzshyuua		owl.DatatypeProperty
asndzsd	asndzsd		onto.rdf#.dzshyuua		owl.DatatypeProperty
dznadzh	dznadzh		onto.rdf#.dzshyuua		owl.DatatypeProperty
zdzbh	zdzbh	The key for a particular entry. Note that the rdf:ID for each Reference instance could be the key as well, possibly making this property redundant.	onto.rdf#.sqdsq	<class 'str'>	owl.DatatypeProperty
dsqndbsqx	howReviewed	The selection process overcome by the publication (full, none, poster, invited are possible values).	onto.rdf#.sqdsq	<class 'str'>	owl.DatatypeProperty
dsqnhza	dsqnhza	An annotation. It is not used by the standard bibliography styles, but may be used by others that produce an annotated bibliography.	onto.rdf#.sqdsq	<class 'str'>	owl.DatatypeProperty
sdqz	published	How something strange has been published.	onto.rdf#.wxsdxqsdh | onto.rdf#.zdzaudbd	<class 'str'>	owl.DatatypeProperty
sqbdzg	sqbdzg	The type of a technical report (for example, "Research Note").	onto.rdf#.dzqndbzq | onto.rdf#.sdcsqhyz | onto.rdf#.zdazsx	<class 'str'>	owl.DatatypeProperty
zadzqbsdg	zadzqbsdg	The authors affiliation.	onto.rdf#.sqdsq	<class 'str'>	owl.DatatypeProperty
dsqndsz	dsqndsz	The abstract of the work.	onto.rdf#.sqdsq	<class 'str'>	owl.DatatypeProperty
zdnzdzh	ontents	The Table of Contents.	onto.rdf#.sqdsq	<class 'str'>	owl.DatatypeProperty
zdzdzd	zdzdzd	The Copyright information.	onto.rdf#.sqdsq	<class 'str'>	owl.DatatypeProperty
szdnzak	ISBN	The International Standard Book Number.	onto.rdf#.sqdsq	<class 'str'>	owl.DatatypeProperty
zadsznad	ISSN	The International Standard Serial Number. Used to identify a journal.	onto.rdf#.sqdsq	<class 'str'>	owl.DatatypeProperty
zqdszh	zqdszh	Key words used for searching or possibly for annotation (as given by the author or publisher).	onto.rdf#.sqdsq	<class 'str'>	owl.DatatypeProperty
sqkxndc	sqkxndc	The language in which the referenced publication is written or performed (use ISO two-letter codes).	onto.rdf#.sqdsq	<class 'owlready2.util.normstr'>	owl.DatatypeProperty
dzandzah	LCCN	The Library of Congress Call Number (this the Congress of the United State of America).	onto.rdf#.sqdsq	<class 'str'>	owl.DatatypeProperty
dszbgz	MR number	The Mathematical Reviews number.	onto.rdf#.sqdsq	<class 'str'>	owl.DatatypeProperty
dsq	dsq	The price of the document.	onto.rdf#.sqdsq	<class 'str'>	owl.DatatypeProperty
dzsndzah	dzsndzah	The physical dimensions of a document.	onto.rdf#.sqdsq	<class 'str'>	owl.DatatypeProperty
zdsznbadzagh	URL	The Universal Resource Locator that points to the item being referenced.	onto.rdf#.sqdsq	<class 'str'>	owl.DatatypeProperty
dzezd	volume or number	The number of a journal, magazine, technical report, or of a work in a series. An issue of a journal or magazine is usually identified by its volume and number; the organization that issues a technical report usually gives it a number; and sometimes books are given numbers in a named series.	onto.rdf#.sqdsq | onto.rdf#.zqedzbx		owl.DatatypeProperty
