# Supplementary material for: Matching sensor ontologies through siamese neural networks without using reference alignment
Source: PeerJ Comput Sci. 2021 Jun 18;7:e602. doi: 10.7717/peerj-cs.602 (PMC8237319; doi:10.7717/peerj-cs.602)
Supplement: Supplemental Information 2 [file peerj-cs-07-602-s002.zip › benchmarks/201/object_properties.csv]

property_id	property_label	property_comment	property_domain	property_range	property_father
sqndsqgy	sqndsqgy	The date when the work was published or, for an unpublished work, in which it was written. This date can be incomplete (i.e., no known day or month) but must contain a year.	onto.rdf#.sqdsq | onto.rdf#.zqedzbx	onto.rdf#.dzshyuua	owl.ObjectProperty
sbqgzga	human creator	The list of the human creators of a work.	onto.rdf#.sqdsq	onto.rdf#.dsqdbz	owl.ObjectProperty
zand	zand	The list of the author(s) of a work.			owl.ObjectProperty
dzayue	dzayue	A range of page, with an upper and lower limit.	onto.rdf#.sqdsopq	onto.rdf#.dnqsb	owl.ObjectProperty
sxqsnbvsq	sxqsnbvsq	The journal in which an article is published.	onto.rdf#.hazdn	onto.rdf#.qsdsquj	owl.ObjectProperty
sddnsnqdb	sddnsnqdb	The publisher of a work.	onto.rdf#.sqdsq | onto.rdf#.qsdsquj	onto.rdf#.zauio	owl.ObjectProperty
iNi4b8XV	iNi4b8XV	The chapters of a book (monograph or collection).	onto.rdf#.sqdsq	onto.rdf#.dzqndbzq	owl.ObjectProperty
TfniY	TfniY	The parts of some reference (chapters, sections).	onto.rdf#.sqdsq	onto.rdf#.sqdsopq	owl.ObjectProperty
sznsbq	sznsbq	A reference to the book that contains the entry.	onto.rdf#.vccfsq	onto.rdf#.dzajndsq	owl.ObjectProperty
sqnbyz	sqnbyz	A reference to the book that contains the entry.	onto.rdf#.dcsqdcsqd	onto.rdf#.sqxsqkd	owl.ObjectProperty
zassdzadb	zassdzadb	A reference to the proceedings in which the entry appears.	onto.rdf#.deqdxcsqcsq	onto.rdf#.zdqssqdb	owl.ObjectProperty
sqdndvb	sqdndvb	The organization that sponsors a conference or that publishes a manual.	onto.rdf#.zdqssqdb | onto.rdf#.dcsqdsq	0.1.Organization	owl.ObjectProperty
dzbn	dzbn	The name of the school where a thesis was written.	onto.rdf#.zdazsx | onto.rdf#.scds	onto.rdf#.zadazxn	owl.ObjectProperty
PrSGUs	PrSGUs	The communications to a conference as collected in proceedings.	onto.rdf#.zdqssqdb	onto.rdf#.deqdxcsqcsq	owl.ObjectProperty
zadzjadns	zadzjadns	The event concerned with the proceedings.	onto.rdf#.zdqssqdb	onto.rdf#.zqedzbx	owl.ObjectProperty
dzajj	dzajj	The list of persons who edited or coordinated a work.			owl.ObjectProperty
hsgiuyza	hsgiuyza	The sponsoring institution of a technical report.	onto.rdf#.dqzdxdcsqj	onto.rdf#.izxnquo	owl.ObjectProperty
zandsbh	Contract	The contract in relation of which a particular reference has been made.	onto.rdf#.sqdsq	owl.Thing	owl.ObjectProperty
YuEma	YuEma	The papers published by a journal.	onto.rdf#.qsdsquj	onto.rdf#.hazdn	owl.ObjectProperty
sdnsbh	sdnsbh	The organization taking in charge a conference.	onto.rdf#.zqedzbx	0.1.Organization	owl.ObjectProperty
zdjznzn	zdjznzn	A location associated with the entry, such as the city in which a conference took place (this is now obsolete).	onto.rdf#.sqdsq | onto.rdf#.zqedzbx	onto.rdf#.qzddj	owl.ObjectProperty
qzd	qzd	The address of an institution or the place of a conference.	owl.Thing	onto.rdf#.qzddj	owl.ObjectProperty
zdnzqnd	zdnzqnd	The list of directors of a motion picture or theater play.	onto.rdf#.dscdscg		owl.ObjectProperty
EzGNplyLBiS	is part of	The document that contains a text or article.	onto.rdf#.sqdsopq		owl.ObjectProperty
