# Supplementary material for: Matching sensor ontologies through siamese neural networks without using reference alignment
Source: PeerJ Comput Sci. 2021 Jun 18;7:e602. doi: 10.7717/peerj-cs.602 (PMC8237319; doi:10.7717/peerj-cs.602)
Supplement: Supplemental Information 2 [file peerj-cs-07-602-s002.zip › benchmarks/201/RA.csv]

onto1	onto2
Academic	zdazsx
Address	qzddj
Article	hazdn
Book	zajdhqs
Booklet	zdzaudbd
Chapter	dzqndbzq
Collection	sqxsqkd
Conference	zqedzbx
Date	dzshyuua
Deliverable	azzauhuie
InBook	vccfsq
InCollection	dcsqdcsqd
InProceedings	deqdxcsqcsq
Informal	qsdsnbsqd
Institution	izxnquo
Journal	qsdsquj
LectureNotes	scds
Manual	dcsqdsq
MastersThesis	xsqlknk
Misc	wxsdxqsdh
Monograph	dzajndsq
MotionPicture	dscdscg
PageRange	dnqsb
Part	sqdsopq
PersonList	dsqdbz
PhdThesis	zqdzqzai
Proceedings	zdqssqdb
Publisher	zauio
Reference	sqdsq
Report	dqzdxdcsqj
School	zadazxn
TechReport	sdcsqhyz
Unpublished	zeadza
abstract	dsqndsz
address	qzd
affiliation	zadzqbsdg
annote	dsqnhza
articles	YuEma
author	zand
book	sznsbq
chapter	dsazdjz
chapters	iNi4b8XV
city	zdzndh
collection	sqnbyz
communications	PrSGUs
contents	zdnzdzh
contract	zandsbh
copyright	zdzdzd
country	zadszabnds
date	sqndsqgy
day	dznadzh
directors	zdnzqnd
edition	sdsqddz
editor	dzajj
endPage	mkalnshsq
event	zadzjadns
firstPublished	sqdnbs
howPublished	sdqz
humanCreator	sbqgzga
institution	hsgiuyza
isPartOf	EzGNplyLBiS
isbn	szdnzak
issn	zadsznad
issue	sqnzkzn
journal	sxqsnbvsq
key	zdzbh
keywords	zqdszh
language	sqkxndc
lastName	lastName
lccn	dzandzah
location	zdjznzn
month	asndzsd
mrNumber	dszbgz
name	dszabdza
note	zdsnsqdv
number	ndsbzh
numberOrVolume	dzezd
organization	sqdndvb
organizer	sdnsbh
pages	dzayue
parts	TfniY
periodicity	sdxsndxsqg
price	dsq
proceedings	zassdzadb
publisher	sddnsnqdb
reviewed	dsqndbsqx
school	dzbn
series	dszbnz
shortName	dsza
size	dzsndzah
startPage	sqnhdbdj
state	zdnzadh
title	dznbaln
type	sqbdzg
url	zdsznbadzagh
volume	zsbdgz
year	zdsnzsdh
