# Supplementary material for: Matching sensor ontologies through siamese neural networks without using reference alignment
Source: PeerJ Comput Sci. 2021 Jun 18;7:e602. doi: 10.7717/peerj-cs.602 (PMC8237319; doi:10.7717/peerj-cs.602)
Supplement: Supplemental Information 2 [file peerj-cs-07-602-s002.zip › benchmarks/202-2/classes.csv]

class_id	class_label	class_comment	superclass_id	superclass_label	number_of_superclasses	number_of_subclasses	degrees
Book			sqdsq		9	3	12
sqdsq			owl.Thing		4	7	11
Report			sqdsq		7	2	9
Journal			owl.Thing		9	0	9
Part			sqdsq		3	5	8
Article			Part		8	0	8
Date			owl.Thing		7	0	7
Address			owl.Thing		7	0	7
Academic			sqdsq		5	2	7
Institution			0.1.Organization		4	2	6
Proceedings			Book		6	0	6
qsdsnbsqd			sqdsq		2	4	6
zqedzbx			owl.Thing		6	0	6
dsqdbz			22-rdf-syntax-ns.List		5	0	5
Unpublished			qsdsnbsqd		4	0	4
InBook			Part		4	0	4
Manual			qsdsnbsqd		4	0	4
PageRange			owl.Thing		3	0	3
InProceedings			Part		3	0	3
dcsqdcsqd			Part		3	0	3
Collection			Book		3	0	3
Chapter			Part		3	0	3
Deliverable			Report		2	0	2
Monograph			Book		2	0	2
Misc			sqdsq		1	0	1
PhdThesis			Academic		1	0	1
LectureNotes			qsdsnbsqd		1	0	1
sdcsqhyz			Report		1	0	1
Booklet			qsdsnbsqd		1	0	1
MotionPicture			sqdsq		1	0	1
Publisher			Institution		1	0	1
School			Institution		1	0	1
xsqlknk			Academic		1	0	1
