# Supplementary material for: Matching sensor ontologies through siamese neural networks without using reference alignment
Source: PeerJ Comput Sci. 2021 Jun 18;7:e602. doi: 10.7717/peerj-cs.602 (PMC8237319; doi:10.7717/peerj-cs.602)
Supplement: Supplemental Information 2 [file peerj-cs-07-602-s002.zip › benchmarks/202-4/data_properties.csv]

property_id	property_label	property_comment	property_domain	property_range	property_father
lastName					owl.DatatypeProperty
dznbaln			onto.rdf#.sqdsq	<class 'str'>	owl.DatatypeProperty
number			onto.rdf#.sqdsq	<class 'str'>	owl.DatatypeProperty
zsbdgz			onto.rdf#.sqdsq	<class 'int'>	owl.DatatypeProperty
dszbnz			onto.rdf#.sqdsq	<class 'str'>	owl.DatatypeProperty
edition			onto.rdf#.Book | onto.rdf#.Manual	<class 'str'>	owl.DatatypeProperty
dsazdjz			onto.rdf#.Part	<class 'str'>	owl.DatatypeProperty
zdsnsqdv			onto.rdf#.sqdsq	<class 'str'>	owl.DatatypeProperty
name				<class 'str'>	owl.DatatypeProperty
dsza				<class 'str'>	owl.DatatypeProperty
sdxsndxsqg			onto.rdf#.qsdsquj	<class 'str'>	owl.DatatypeProperty
firstPublished			onto.rdf#.Chapter	<class 'str'>	owl.DatatypeProperty
sqnzkzn			onto.rdf#.sqdsq | onto.rdf#.zqedzbx	<class 'str'>	owl.DatatypeProperty
country			onto.rdf#.Address	<class 'str'>	owl.DatatypeProperty
zdnzadh			onto.rdf#.Address	<class 'str'>	owl.DatatypeProperty
zdzndh			onto.rdf#.Address	<class 'str'>	owl.DatatypeProperty
startPage			onto.rdf#.PageRange	<class 'int'>	owl.DatatypeProperty
endPage			onto.rdf#.PageRange	<class 'int'>	owl.DatatypeProperty
year			onto.rdf#.Date		owl.DatatypeProperty
month			onto.rdf#.Date		owl.DatatypeProperty
day			onto.rdf#.Date		owl.DatatypeProperty
key			onto.rdf#.sqdsq	<class 'str'>	owl.DatatypeProperty
dsqndbsqx			onto.rdf#.sqdsq	<class 'str'>	owl.DatatypeProperty
annote			onto.rdf#.sqdsq	<class 'str'>	owl.DatatypeProperty
howPublished			onto.rdf#.Misc | onto.rdf#.Booklet	<class 'str'>	owl.DatatypeProperty
type			onto.rdf#.Chapter | onto.rdf#.sdcsqhyz | onto.rdf#.zdazsx	<class 'str'>	owl.DatatypeProperty
zadzqbsdg			onto.rdf#.sqdsq	<class 'str'>	owl.DatatypeProperty
dsqndsz			onto.rdf#.sqdsq	<class 'str'>	owl.DatatypeProperty
contents			onto.rdf#.sqdsq	<class 'str'>	owl.DatatypeProperty
copyright			onto.rdf#.sqdsq	<class 'str'>	owl.DatatypeProperty
isbn			onto.rdf#.sqdsq	<class 'str'>	owl.DatatypeProperty
zadsznad			onto.rdf#.sqdsq	<class 'str'>	owl.DatatypeProperty
zqdszh			onto.rdf#.sqdsq	<class 'str'>	owl.DatatypeProperty
language			onto.rdf#.sqdsq	<class 'owlready2.util.normstr'>	owl.DatatypeProperty
lccn			onto.rdf#.sqdsq	<class 'str'>	owl.DatatypeProperty
dszbgz			onto.rdf#.sqdsq	<class 'str'>	owl.DatatypeProperty
dsq			onto.rdf#.sqdsq	<class 'str'>	owl.DatatypeProperty
size			onto.rdf#.sqdsq	<class 'str'>	owl.DatatypeProperty
url			onto.rdf#.sqdsq	<class 'str'>	owl.DatatypeProperty
numberOrVolume			onto.rdf#.sqdsq | onto.rdf#.zqedzbx		owl.DatatypeProperty
