# Supplementary material for: Matching sensor ontologies through siamese neural networks without using reference alignment
Source: PeerJ Comput Sci. 2021 Jun 18;7:e602. doi: 10.7717/peerj-cs.602 (PMC8237319; doi:10.7717/peerj-cs.602)
Supplement: Supplemental Information 2 [file peerj-cs-07-602-s002.zip › benchmarks/202-6/object_properties.csv]

property_id	property_label	property_comment	property_domain	property_range	property_father
sqndsqgy			onto.rdf#.sqdsq | onto.rdf#.zqedzbx	onto.rdf#.Date	owl.ObjectProperty
sbqgzga			onto.rdf#.sqdsq	onto.rdf#.dsqdbz	owl.ObjectProperty
zand					owl.ObjectProperty
pages			onto.rdf#.Part	onto.rdf#.PageRange	owl.ObjectProperty
sxqsnbvsq			onto.rdf#.Article	onto.rdf#.qsdsquj	owl.ObjectProperty
publisher			onto.rdf#.sqdsq | onto.rdf#.qsdsquj	onto.rdf#.zauio	owl.ObjectProperty
chapters			onto.rdf#.sqdsq	onto.rdf#.dzqndbzq	owl.ObjectProperty
parts			onto.rdf#.sqdsq	onto.rdf#.Part	owl.ObjectProperty
book			onto.rdf#.vccfsq	onto.rdf#.dzajndsq	owl.ObjectProperty
collection			onto.rdf#.dcsqdcsqd	onto.rdf#.sqxsqkd	owl.ObjectProperty
zassdzadb			onto.rdf#.InProceedings	onto.rdf#.zdqssqdb	owl.ObjectProperty
organization			onto.rdf#.zdqssqdb | onto.rdf#.dcsqdsq	0.1.Organization	owl.ObjectProperty
dzbn			onto.rdf#.zdazsx | onto.rdf#.LectureNotes	onto.rdf#.zadazxn	owl.ObjectProperty
PrSGUs			onto.rdf#.zdqssqdb	onto.rdf#.InProceedings	owl.ObjectProperty
event			onto.rdf#.zdqssqdb	onto.rdf#.zqedzbx	owl.ObjectProperty
dzajj					owl.ObjectProperty
hsgiuyza			onto.rdf#.dqzdxdcsqj	onto.rdf#.Institution	owl.ObjectProperty
zandsbh			onto.rdf#.sqdsq	owl.Thing	owl.ObjectProperty
YuEma			onto.rdf#.qsdsquj	onto.rdf#.Article	owl.ObjectProperty
organizer			onto.rdf#.zqedzbx	0.1.Organization	owl.ObjectProperty
location			onto.rdf#.sqdsq | onto.rdf#.zqedzbx	onto.rdf#.Address	owl.ObjectProperty
qzd			owl.Thing	onto.rdf#.Address	owl.ObjectProperty
directors			onto.rdf#.dscdscg		owl.ObjectProperty
zansbzh			onto.rdf#.Part		owl.ObjectProperty
