# Supplementary material for: Matching sensor ontologies through siamese neural networks without using reference alignment
Source: PeerJ Comput Sci. 2021 Jun 18;7:e602. doi: 10.7717/peerj-cs.602 (PMC8237319; doi:10.7717/peerj-cs.602)
Supplement: Supplemental Information 2 [file peerj-cs-07-602-s002.zip › benchmarks/202-6/properties.csv]

property_id	property_label	property_comment	property_domain	property_range	type
zansbzh	null	null	Part	null	property
firstPublished	null	null	dzqndbzq	string	property
numberOrVolume	null	null	:sqdsq,:zqedzbx	null	property
ndsbzh	null	null	sqdsq	string	property
dszbgz	null	null	sqdsq	string	property
dsqndbsqx	null	null	sqdsq	string	property
type	null	null	:dzqndbzq,:sdcsqhyz,:zdazsx	string	property
dszbnz	null	null	sqdsq	string	property
dznadzh	null	null	Date	gDay	property
edition	null	null	:Book,:dcsqdsq	string	property
mkalnshsq	null	null	PageRange	nonNegativeInteger	property
year	null	null	Date	gYear	property
url	null	null	sqdsq	string	property
month	null	null	Date	gMonth	property
howPublished	null	null	:Misc,:Booklet	string	property
sdxsndxsqg	null	null	qsdsquj	string	property
zdnzadh	null	null	Address	string	property
lastName	null	null	null	null	property
dzandzah	null	null	sqdsq	string	property
dsq	null	null	sqdsq	string	property
dsazdjz	null	null	Part	string	property
sqnzkzn	null	null	:sqdsq,:zqedzbx	string	property
zsbdgz	null	null	sqdsq	nonNegativeInteger	property
dznbaln	null	null	sqdsq	string	property
zqdszh	null	null	sqdsq	string	property
language	null	null	sqdsq	language	property
zdsnsqdv	null	null	sqdsq	string	property
zdzbh	null	null	sqdsq	string	property
country	null	null	Address	string	property
zadsznad	null	null	sqdsq	string	property
dsza	null	null	null	string	property
startPage	null	null	PageRange	nonNegativeInteger	property
dsqndsz	null	null	sqdsq	string	property
dsqnhza	null	null	sqdsq	string	property
copyright	null	null	sqdsq	string	property
szdnzak	null	null	sqdsq	string	property
contents	null	null	sqdsq	string	property
zadzqbsdg	null	null	sqdsq	string	property
size	null	null	sqdsq	string	property
dszabdza	null	null	null	string	property
zdzndh	null	null	Address	string	property
zassdzadb	null	null	InProceedings	zdqssqdb	property
book	null	null	vccfsq	dzajndsq	property
PrSGUs	null	null	zdqssqdb	InProceedings	property
directors	null	null	dscdscg	null	property
sxqsnbvsq	null	null	Article	qsdsquj	property
chapters	null	null	sqdsq	dzqndbzq	property
publisher	null	null	:sqdsq,:qsdsquj	zauio	property
dzbn	null	null	:zdazsx,:LectureNotes	zadazxn	property
qzd	null	null	Thing	Address	property
location	null	null	:sqdsq,:zqedzbx	Address	property
sbqgzga	null	null	sqdsq	dsqdbz	property
hsgiuyza	null	null	dqzdxdcsqj	Institution	property
dzajj	null	null	null	null	property
zandsbh	null	null	sqdsq	Thing	property
organizer	null	null	zqedzbx	http://xmlns.com/foaf/0.1/Organization	property
organization	null	null	:zdqssqdb,:dcsqdsq	http://xmlns.com/foaf/0.1/Organization	property
zand	null	null	null	null	property
parts	null	null	sqdsq	Part	property
event	null	null	zdqssqdb	zqedzbx	property
YuEma	null	null	qsdsquj	Article	property
sqndsqgy	null	null	:sqdsq,:zqedzbx	Date	property
pages	null	null	Part	PageRange	property
collection	null	null	dcsqdcsqd	sqxsqkd	property
