# Supplementary material for: Matching sensor ontologies through siamese neural networks without using reference alignment
Source: PeerJ Comput Sci. 2021 Jun 18;7:e602. doi: 10.7717/peerj-cs.602 (PMC8237319; doi:10.7717/peerj-cs.602)
Supplement: Supplemental Information 2 [file peerj-cs-07-602-s002.zip › benchmarks/202/classes.csv]

class_id	class_label	class_comment	superclass_id	superclass_label	number_of_superclasses	number_of_subclasses	degrees
zajdhqs			sqdsq		9	3	12
sqdsq			owl.Thing		4	7	11
dqzdxdcsqj			sqdsq		7	2	9
qsdsquj			owl.Thing		9	0	9
sqdsopq			sqdsq		3	5	8
hazdn			sqdsopq		8	0	8
dzshyuua			owl.Thing		7	0	7
qzddj			owl.Thing		7	0	7
zdazsx			sqdsq		5	2	7
izxnquo			0.1.Organization		4	2	6
zdqssqdb			zajdhqs		6	0	6
qsdsnbsqd			sqdsq		2	4	6
zqedzbx			owl.Thing		6	0	6
dsqdbz			22-rdf-syntax-ns.List		5	0	5
zeadza			qsdsnbsqd		4	0	4
vccfsq			sqdsopq		4	0	4
dcsqdsq			qsdsnbsqd		4	0	4
dnqsb			owl.Thing		3	0	3
deqdxcsqcsq			sqdsopq		3	0	3
dcsqdcsqd			sqdsopq		3	0	3
sqxsqkd			zajdhqs		3	0	3
dzqndbzq			sqdsopq		3	0	3
azzauhuie			dqzdxdcsqj		2	0	2
dzajndsq			zajdhqs		2	0	2
wxsdxqsdh			sqdsq		1	0	1
zqdzqzai			zdazsx		1	0	1
scds			qsdsnbsqd		1	0	1
sdcsqhyz			dqzdxdcsqj		1	0	1
zdzaudbd			qsdsnbsqd		1	0	1
dscdscg			sqdsq		1	0	1
zauio			izxnquo		1	0	1
zadazxn			izxnquo		1	0	1
xsqlknk			zdazsx		1	0	1
