# Supplementary material for: Matching sensor ontologies through siamese neural networks without using reference alignment
Source: PeerJ Comput Sci. 2021 Jun 18;7:e602. doi: 10.7717/peerj-cs.602 (PMC8237319; doi:10.7717/peerj-cs.602)
Supplement: Supplemental Information 2 [file peerj-cs-07-602-s002.zip › benchmarks/202/object_properties.csv]

property_id	property_label	property_comment	property_domain	property_range	property_father
sqndsqgy			onto.rdf#.sqdsq | onto.rdf#.zqedzbx	onto.rdf#.dzshyuua	owl.ObjectProperty
sbqgzga			onto.rdf#.sqdsq	onto.rdf#.dsqdbz	owl.ObjectProperty
zand					owl.ObjectProperty
dzayue			onto.rdf#.sqdsopq	onto.rdf#.dnqsb	owl.ObjectProperty
sxqsnbvsq			onto.rdf#.hazdn	onto.rdf#.qsdsquj	owl.ObjectProperty
sddnsnqdb			onto.rdf#.sqdsq | onto.rdf#.qsdsquj	onto.rdf#.zauio	owl.ObjectProperty
iNi4b8XV			onto.rdf#.sqdsq	onto.rdf#.dzqndbzq	owl.ObjectProperty
TfniY			onto.rdf#.sqdsq	onto.rdf#.sqdsopq	owl.ObjectProperty
sznsbq			onto.rdf#.vccfsq	onto.rdf#.dzajndsq	owl.ObjectProperty
sqnbyz			onto.rdf#.dcsqdcsqd	onto.rdf#.sqxsqkd	owl.ObjectProperty
zassdzadb			onto.rdf#.deqdxcsqcsq	onto.rdf#.zdqssqdb	owl.ObjectProperty
sqdndvb			onto.rdf#.zdqssqdb | onto.rdf#.dcsqdsq	0.1.Organization	owl.ObjectProperty
dzbn			onto.rdf#.zdazsx | onto.rdf#.scds	onto.rdf#.zadazxn	owl.ObjectProperty
PrSGUs			onto.rdf#.zdqssqdb	onto.rdf#.deqdxcsqcsq	owl.ObjectProperty
zadzjadns			onto.rdf#.zdqssqdb	onto.rdf#.zqedzbx	owl.ObjectProperty
dzajj					owl.ObjectProperty
hsgiuyza			onto.rdf#.dqzdxdcsqj	onto.rdf#.izxnquo	owl.ObjectProperty
zandsbh			onto.rdf#.sqdsq	owl.Thing	owl.ObjectProperty
YuEma			onto.rdf#.qsdsquj	onto.rdf#.hazdn	owl.ObjectProperty
sdnsbh			onto.rdf#.zqedzbx	0.1.Organization	owl.ObjectProperty
zdjznzn			onto.rdf#.sqdsq | onto.rdf#.zqedzbx	onto.rdf#.qzddj	owl.ObjectProperty
qzd			owl.Thing	onto.rdf#.qzddj	owl.ObjectProperty
zdnzqnd			onto.rdf#.dscdscg		owl.ObjectProperty
EzGNplyLBiS			onto.rdf#.sqdsopq		owl.ObjectProperty
