# Supplementary material for: Matching sensor ontologies through siamese neural networks without using reference alignment
Source: PeerJ Comput Sci. 2021 Jun 18;7:e602. doi: 10.7717/peerj-cs.602 (PMC8237319; doi:10.7717/peerj-cs.602)
Supplement: Supplemental Information 2 [file peerj-cs-07-602-s002.zip › benchmarks/203/object_properties.csv]

property_id	property_label	property_comment	property_domain	property_range	property_father
date			onto.rdf#.Reference | onto.rdf#.Conference	onto.rdf#.Date	owl.ObjectProperty
humanCreator			onto.rdf#.Reference	onto.rdf#.PersonList	owl.ObjectProperty
author					owl.ObjectProperty
pages			onto.rdf#.Part	onto.rdf#.PageRange	owl.ObjectProperty
journal			onto.rdf#.Article	onto.rdf#.Journal	owl.ObjectProperty
publisher			onto.rdf#.Reference | onto.rdf#.Journal	onto.rdf#.Publisher	owl.ObjectProperty
chapters			onto.rdf#.Reference	onto.rdf#.Chapter	owl.ObjectProperty
parts			onto.rdf#.Reference	onto.rdf#.Part	owl.ObjectProperty
book			onto.rdf#.InBook	onto.rdf#.Monograph	owl.ObjectProperty
collection			onto.rdf#.InCollection	onto.rdf#.Collection	owl.ObjectProperty
proceedings			onto.rdf#.InProceedings	onto.rdf#.Proceedings	owl.ObjectProperty
organization			onto.rdf#.Proceedings | onto.rdf#.Manual	0.1.Organization	owl.ObjectProperty
school			onto.rdf#.Academic | onto.rdf#.LectureNotes	onto.rdf#.School	owl.ObjectProperty
communications			onto.rdf#.Proceedings	onto.rdf#.InProceedings	owl.ObjectProperty
event			onto.rdf#.Proceedings	onto.rdf#.Conference	owl.ObjectProperty
editor					owl.ObjectProperty
institution			onto.rdf#.Report	onto.rdf#.Institution	owl.ObjectProperty
contract			onto.rdf#.Reference	owl.Thing	owl.ObjectProperty
articles			onto.rdf#.Journal	onto.rdf#.Article	owl.ObjectProperty
organizer			onto.rdf#.Conference	0.1.Organization	owl.ObjectProperty
location			onto.rdf#.Reference | onto.rdf#.Conference	onto.rdf#.Address	owl.ObjectProperty
address			owl.Thing	onto.rdf#.Address	owl.ObjectProperty
directors			onto.rdf#.MotionPicture		owl.ObjectProperty
isPartOf			onto.rdf#.Part		owl.ObjectProperty
