# Supplementary material for: Matching sensor ontologies through siamese neural networks without using reference alignment
Source: PeerJ Comput Sci. 2021 Jun 18;7:e602. doi: 10.7717/peerj-cs.602 (PMC8237319; doi:10.7717/peerj-cs.602)
Supplement: Supplemental Information 2 [file peerj-cs-07-602-s002.zip › benchmarks/203/properties.csv]

property_id	property_label	property_comment	property_domain	property_range	type
isPartOf	null	null	Part	null	property
edition	null	null	:Book,:Manual	string	property
firstPublished	null	null	Chapter	string	property
city	null	null	Address	string	property
numberOrVolume	null	null	:Reference,:Conference	null	property
shortName	null	null	null	string	property
name	null	null	null	string	property
contents	null	null	Reference	string	property
periodicity	null	null	Journal	string	property
endPage	null	null	PageRange	nonNegativeInteger	property
size	null	null	Reference	string	property
lastName	null	null	null	null	property
url	null	null	Reference	string	property
issue	null	null	:Reference,:Conference	string	property
mrNumber	null	null	Reference	string	property
affiliation	null	null	Reference	string	property
issn	null	null	Reference	string	property
title	null	null	Reference	string	property
keywords	null	null	Reference	string	property
lccn	null	null	Reference	string	property
note	null	null	Reference	string	property
language	null	null	Reference	language	property
day	null	null	Date	gDay	property
abstract	null	null	Reference	string	property
howPublished	null	null	:Misc,:Booklet	string	property
startPage	null	null	PageRange	nonNegativeInteger	property
number	null	null	Reference	string	property
month	null	null	Date	gMonth	property
price	null	null	Reference	string	property
state	null	null	Address	string	property
chapter	null	null	Part	string	property
type	null	null	:Chapter,:TechReport,:Academic	string	property
isbn	null	null	Reference	string	property
copyright	null	null	Reference	string	property
reviewed	null	null	Reference	string	property
country	null	null	Address	string	property
annote	null	null	Reference	string	property
series	null	null	Reference	string	property
year	null	null	Date	gYear	property
key	null	null	Reference	string	property
volume	null	null	Reference	nonNegativeInteger	property
directors	null	null	MotionPicture	null	property
contract	null	null	Reference	Thing	property
book	null	null	InBook	Monograph	property
journal	null	null	Article	Journal	property
publisher	null	null	:Reference,:Journal	Publisher	property
institution	null	null	Report	Institution	property
humanCreator	null	null	Reference	PersonList	property
parts	null	null	Reference	Part	property
editor	null	null	null	null	property
articles	null	null	Journal	Article	property
event	null	null	Proceedings	Conference	property
school	null	null	:Academic,:LectureNotes	School	property
organizer	null	null	Conference	http://xmlns.com/foaf/0.1/Organization	property
address	null	null	Thing	Address	property
organization	null	null	:Proceedings,:Manual	http://xmlns.com/foaf/0.1/Organization	property
proceedings	null	null	InProceedings	Proceedings	property
author	null	null	null	null	property
location	null	null	:Reference,:Conference	Address	property
pages	null	null	Part	PageRange	property
collection	null	null	InCollection	Collection	property
communications	null	null	Proceedings	InProceedings	property
date	null	null	:Reference,:Conference	Date	property
chapters	null	null	Reference	Chapter	property
