# Supplementary material for: Matching sensor ontologies through siamese neural networks without using reference alignment
Source: PeerJ Comput Sci. 2021 Jun 18;7:e602. doi: 10.7717/peerj-cs.602 (PMC8237319; doi:10.7717/peerj-cs.602)
Supplement: Supplemental Information 2 [file peerj-cs-07-602-s002.zip › benchmarks/204/classes.csv]

class_id	class_label	class_comment	superclass_id	superclass_label	number_of_superclasses	number_of_subclasses	degrees
Book	Book	A book that may be a monograph or a collection of written texts.	REFERENCE	REFERENCE	9	3	12
REFERENCE	REFERENCE	Base class for all entries	owl.Thing		4	7	11
Report	Report	A report published by an institution with some explicit policy.	REFERENCE	REFERENCE	7	2	9
JOURNAL	Journal or magazine	A periodical publication collecting works from different authors.	owl.Thing		9	0	9
Part	Part	A part of something (either Book or Proceedings).	REFERENCE	REFERENCE	3	5	8
Article	Article	An article from a journal or magazine.	Part	Part	8	0	8
DATE	DATE	Date of a day which can be unknown (i.e., only the year is known or only the year and month). This is for overcoming the limits of XML-Schema for wich a date is not separable.	owl.Thing		7	0	7
ADDRESS	ADDRESS	The street address of the location of some organization or event.	owl.Thing		7	0	7
Academic	Academic	A Master's or PhD thesis.	REFERENCE	REFERENCE	5	2	7
Institution	Institution	An institution.	0.1.Organization		4	2	6
Proc.	Proc.	The proceedings of a conference.	Book	Book	6	0	6
Informal	Informal	A document that was informally published or not published.	REFERENCE	REFERENCE	2	4	6
CONFERENCE	The location of an event	An event presenting work.	owl.Thing		6	0	6
PERSON_LIST	Person list	A list of persons.	22-rdf-syntax-ns.List		5	0	5
Un_published	Un_published	A document having an author and title, but not formally published.	Informal	Informal	4	0	4
In_book	In_book	A subpart of a book given by a range of pages.	Part	Part	4	0	4
Manual	Manual	Technical documentation.	Informal	Informal	4	0	4
PAGE_RANGE	PAGE_RANGE	A range of pages.	owl.Thing		3	0	3
In_proceedings	In_proceedings	An article in a conference proceedings.	Part	Part	3	0	3
In_collection	Incollection	A part of a book having its own title.	Part	Part	3	0	3
Collection	Collection	A book that is collection of texts or articles.	Book	Book	3	0	3
Chapter	BookPart	A chapter (or section or whatever) of a book having its own title.	Part	Part	3	0	3
Deliverable	Deliverable report	A report delivered for accomplishing a contract.	Report	Report	2	0	2
Monograph	Monograph	A book that is a single entity, as opposed to a collection.	Book	Book	2	0	2
Misc.	Misc.	Use this type when nothing else fits.	REFERENCE	REFERENCE	1	0	1
PhD_thesis	PhD_thesis	A PhD thesis.	Academic	Academic	1	0	1
Lecture_notes	Lecture_notes	Lecture notes.	Informal	Informal	1	0	1
Technical_report	Technical_report	A report published by a school or other institution, usually numbered within a series.	Report	Report	1	0	1
Booklet	Booklet	A work that is printed and bound, but without a named publisher or sponsoring institution.	Informal	Informal	1	0	1
Motion_picture	Motion_picture	A film/movie/motion picture.	REFERENCE	REFERENCE	1	0	1
Publisher	Publisher	The publisher of books or journals.	Institution	Institution	1	0	1
School	School	A school or university.	Institution	Institution	1	0	1
MSc_thesis	MSc_thesis	A Master's thesis.	Academic	Academic	1	0	1
