# Supplementary material for: Matching sensor ontologies through siamese neural networks without using reference alignment
Source: PeerJ Comput Sci. 2021 Jun 18;7:e602. doi: 10.7717/peerj-cs.602 (PMC8237319; doi:10.7717/peerj-cs.602)
Supplement: Supplemental Information 2 [file peerj-cs-07-602-s002.zip › benchmarks/204/object_properties.csv]

property_id	property_label	property_comment	property_domain	property_range	property_father
date	date	The date when the work was published or, for an unpublished work, in which it was written. This date can be incomplete (i.e., no known day or month) but must contain a year.	onto.rdf#.REFERENCE | onto.rdf#.CONFERENCE	onto.rdf#.DATE	owl.ObjectProperty
human_creator	human creator	The list of the human creators of a work.	onto.rdf#.REFERENCE	onto.rdf#.PERSON_LIST	owl.ObjectProperty
author	author	The list of the author(s) of a work.			owl.ObjectProperty
pages	pages	A range of page, with an upper and lower limit.	onto.rdf#.Part	onto.rdf#.PAGE_RANGE	owl.ObjectProperty
journal	journal	The journal in which an article is published.	onto.rdf#.Article	onto.rdf#.JOURNAL	owl.ObjectProperty
publisher	publisher	The publisher of a work.	onto.rdf#.REFERENCE | onto.rdf#.JOURNAL	onto.rdf#.Publisher	owl.ObjectProperty
chap	chap	The chapters of a book (monograph or collection).	onto.rdf#.REFERENCE	onto.rdf#.Chapter	owl.ObjectProperty
parts	parts	The parts of some reference (chapters, sections).	onto.rdf#.REFERENCE	onto.rdf#.Part	owl.ObjectProperty
book	book	A reference to the book that contains the entry.	onto.rdf#.In_book	onto.rdf#.Monograph	owl.ObjectProperty
collection	collection	A reference to the book that contains the entry.	onto.rdf#.In_collection	onto.rdf#.Collection	owl.ObjectProperty
proceedings	proceedings	A reference to the proceedings in which the entry appears.	onto.rdf#.In_proceedings	onto.rdf#.Proc.	owl.ObjectProperty
organisation	organisation	The organization that sponsors a conference or that publishes a manual.	onto.rdf#.Proc. | onto.rdf#.Manual	0.1.Organization	owl.ObjectProperty
school	school	The name of the school where a thesis was written.	onto.rdf#.Academic | onto.rdf#.Lecture_notes	onto.rdf#.School	owl.ObjectProperty
com	com	The communications to a conference as collected in proceedings.	onto.rdf#.Proc.	onto.rdf#.In_proceedings	owl.ObjectProperty
event	event	The event concerned with the proceedings.	onto.rdf#.Proc.	onto.rdf#.CONFERENCE	owl.ObjectProperty
editor	editor	The list of persons who edited or coordinated a work.			owl.ObjectProperty
institution	institution	The sponsoring institution of a technical report.	onto.rdf#.Report	onto.rdf#.Institution	owl.ObjectProperty
contract	Contract	The contract in relation of which a particular reference has been made.	onto.rdf#.REFERENCE	owl.Thing	owl.ObjectProperty
art	art	The papers published by a journal.	onto.rdf#.JOURNAL	onto.rdf#.Article	owl.ObjectProperty
organiser	organiser	The organization taking in charge a conference.	onto.rdf#.CONFERENCE	0.1.Organization	owl.ObjectProperty
location	location	A location associated with the entry, such as the city in which a conference took place (this is now obsolete).	onto.rdf#.REFERENCE | onto.rdf#.CONFERENCE	onto.rdf#.ADDRESS	owl.ObjectProperty
address	address	The address of an institution or the place of a conference.	owl.Thing	onto.rdf#.ADDRESS	owl.ObjectProperty
directors	directors	The list of directors of a motion picture or theater play.	onto.rdf#.Motion_picture		owl.ObjectProperty
is_part_of	is part of	The document that contains a text or article.	onto.rdf#.Part		owl.ObjectProperty
