# Supplementary material for: Matching sensor ontologies through siamese neural networks without using reference alignment
Source: PeerJ Comput Sci. 2021 Jun 18;7:e602. doi: 10.7717/peerj-cs.602 (PMC8237319; doi:10.7717/peerj-cs.602)
Supplement: Supplemental Information 2 [file peerj-cs-07-602-s002.zip › benchmarks/204/RA.csv]

onto1	onto2
Academic	Academic
Address	ADDRESS
Article	Article
Book	Book
Booklet	Booklet
Chapter	Chapter
Collection	Collection
Conference	CONFERENCE
Date	DATE
Deliverable	Deliverable
InBook	In_book
InCollection	In_collection
InProceedings	In_proceedings
Informal	Informal
Institution	Institution
Journal	JOURNAL
LectureNotes	Lecture_notes
Manual	Manual
MastersThesis	MSc_thesis
Misc	Misc.
Monograph	Monograph
MotionPicture	Motion_picture
PageRange	PAGE_RANGE
Part	Part
PersonList	PERSON_LIST
PhdThesis	PhD_thesis
Proceedings	Proc.
Publisher	Publisher
Reference	REFERENCE
Report	Report
School	School
TechReport	Technical_report
Unpublished	Un_published
abstract	abstract
address	address
affiliation	affiliation
annote	annote
articles	art
author	author
book	book
chapter	chapter
chapters	chap
city	city
collection	collection
communications	com
contents	contents
contract	contract
copyright	copyright
country	country
date	date
day	day
directors	directors
edition	edition
editor	editor
endPage	end_page
event	event
firstPublished	first_published
howPublished	how_published
humanCreator	human_creator
institution	institution
isPartOf	is_part_of
isbn	I.S.B.N.
issn	I.S.S.N.
issue	issue
journal	journal
key	key
keywords	keywords
language	language
lastName	lastName
lccn	L.C.C.N.
location	location
month	month
mrNumber	M.R.Nb
name	name
note	note
number	number
numberOrVolume	number_or_volume
organization	organisation
organizer	organiser
pages	pages
parts	parts
periodicity	periodicity
price	price
proceedings	proceedings
publisher	publisher
reviewed	reviewed
school	school
series	series
shortName	short_name
size	size
startPage	start_page
state	state
title	title
type	type
url	U.R.L.
volume	volume
year	year
