# Supplementary material for: Matching sensor ontologies through siamese neural networks without using reference alignment
Source: PeerJ Comput Sci. 2021 Jun 18;7:e602. doi: 10.7717/peerj-cs.602 (PMC8237319; doi:10.7717/peerj-cs.602)
Supplement: Supplemental Information 2 [file peerj-cs-07-602-s002.zip › benchmarks/205/classes.csv]

class_id	class_label	class_comment	superclass_id	superclass_label	number_of_superclasses	number_of_subclasses	degrees
Book	Book		Entry	Entry	9	3	12
Entry	Entry		owl.Thing		4	7	11
Report	Report		Entry	Entry	7	2	9
Periodical	Journal or magazine		owl.Thing		9	0	9
Section	Section		Entry	Entry	3	5	8
JournalPaper	JournalPaper		Section	Section	8	0	8
Date	Date		owl.Thing		7	0	7
Directions	Directions		owl.Thing		7	0	7
StudentReport	StudentReport		Entry	Entry	5	2	7
Organization	Organization		0.1.Organization		4	2	6
ConferenceMinutes	ConferenceMinutes		Book	Book	6	0	6
NonFormal	NonFormal		Entry	Entry	2	4	6
Congress	The location of an event		owl.Thing		6	0	6
People	Person list		22-rdf-syntax-ns.List		5	0	5
Manuscript	Manuscript	owl.Thing	NonFormal	NonFormal	4	0	4
Extract	Extract		Section	Section	4	0	4
ReferenceGuide	ReferenceGuide		NonFormal	NonFormal	4	0	4
PageInterval	PageInterval		owl.Thing		3	0	3
Communication	Communication		Section	Section	3	0	3
InCompilation	Incollection		Section	Section	3	0	3
Compilation	Compilation		Book	Book	3	0	3
Chapter	BookPart		Section	Section	3	0	3
Deliverable	Deliverable report		Report	Report	2	0	2
Monography	Monography		Book	Book	2	0	2
Various	Various		Entry	Entry	1	0	1
DoctoralThesis	DoctoralThesis		StudentReport	StudentReport	1	0	1
CourseMaterial	CourseMaterial		NonFormal	NonFormal	1	0	1
TechnicalReport	TechnicalReport		Report	Report	1	0	1
Brochure	Brochure		NonFormal	NonFormal	1	0	1
Movie	Movie		Entry	Entry	1	0	1
PublishingHouse	PublishingHouse		Organization	Organization	1	0	1
University	University		Organization	Organization	1	0	1
MScThesis	MScThesis		StudentReport	StudentReport	1	0	1
