# Supplementary material for: Matching sensor ontologies through siamese neural networks without using reference alignment
Source: PeerJ Comput Sci. 2021 Jun 18;7:e602. doi: 10.7717/peerj-cs.602 (PMC8237319; doi:10.7717/peerj-cs.602)
Supplement: Supplemental Information 2 [file peerj-cs-07-602-s002.zip › benchmarks/205/onto1.rdf]

<?xml version="1.0"?>
<Ontology xmlns="http://www.w3.org/2002/07/owl#"
     xml:base="http://oaei.ontologymatching.org/2011/benchmarks/205/onto.rdf"
     xmlns:rdf="http://www.w3.org/1999/02/22-rdf-syntax-ns#"
     xmlns:xml="http://www.w3.org/XML/1998/namespace"
     xmlns:xsd="http://www.w3.org/2001/XMLSchema#"
     xmlns:rdfs="http://www.w3.org/2000/01/rdf-schema#"
     ontologyIRI="http://oaei.ontologymatching.org/2011/benchmarks/205/onto.rdf">
    <Prefix name="dc" IRI="http://purl.org/dc/elements/1.1/"/>
    <Prefix name="my" IRI="http://oaei.ontologymatching.org/2011/benchmarks/205/onto.rdf#"/>
    <Prefix name="owl" IRI="http://www.w3.org/2002/07/owl#"/>
    <Prefix name="rdf" IRI="http://www.w3.org/1999/02/22-rdf-syntax-ns#"/>
    <Prefix name="wot" IRI="http://xmlns.com/wot/0.1/"/>
    <Prefix name="xml" IRI="http://www.w3.org/XML/1998/namespace"/>
    <Prefix name="xsd" IRI="http://www.w3.org/2001/XMLSchema#"/>
    <Prefix name="foaf" IRI="http://xmlns.com/foaf/0.1/"/>
    <Prefix name="ical" IRI="http://www.w3.org/2002/12/cal/ical#"/>
    <Prefix name="rdfs" IRI="http://www.w3.org/2000/01/rdf-schema#"/>
    <Prefix name="align" IRI="http://knowledgeweb.semanticweb.org/heterogeneity/alignment"/>
    <Prefix name="units" IRI="http://visus.mit.edu/fontomri/0.01/units.owl#"/>
    <Prefix name="dctype" IRI="http://purl.org/dc/dcmitype/"/>
    <Prefix name="dcterms" IRI="http://purl.org/dc/terms/"/>
    <Annotation>
        <AnnotationProperty abbreviatedIRI="rdfs:comment"/>
        <Literal>Possible ontology to describe bibTeX entries.</Literal>
    </Annotation>
    <Annotation>
        <AnnotationProperty abbreviatedIRI="rdfs:label"/>
        <Literal>Bibliographic references</Literal>
    </Annotation>
    <Annotation>
        <AnnotationProperty abbreviatedIRI="owl:versionInfo"/>
        <Literal>$Id: onto.rdf,v 1.30 2008/05/27 14:41:13 euzenat Exp $</Literal>
    </Annotation>
    <Declaration>
        <Class IRI="#Book"/>
    </Declaration>
    <Declaration>
        <Class IRI="#Brochure"/>
    </Declaration>
    <Declaration>
        <Class IRI="#Chapter"/>
    </Declaration>
    <Declaration>
        <Class IRI="#Communication"/>
    </Declaration>
    <Declaration>
        <Class IRI="#Compilation"/>
    </Declaration>
    <Declaration>
        <Class IRI="#ConferenceMinutes"/>
    </Declaration>
    <Declaration>
        <Class IRI="#Congress"/>
    </Declaration>
    <Declaration>
        <Class IRI="#CourseMaterial"/>
    </Declaration>
    <Declaration>
        <Class IRI="#Date"/>
    </Declaration>
    <Declaration>
        <Class IRI="#Deliverable"/>
    </Declaration>
    <Declaration>
        <Class IRI="#Directions"/>
    </Declaration>
    <Declaration>
        <Class IRI="#DoctoralThesis"/>
    </Declaration>
    <Declaration>
        <Class IRI="#Entry"/>
    </Declaration>
    <Declaration>
        <Class IRI="#Extract"/>
    </Declaration>
    <Declaration>
        <Class IRI="#InCompilation"/>
    </Declaration>
    <Declaration>
        <Class IRI="#JournalPaper"/>
    </Declaration>
    <Declaration>
        <Class IRI="#MScThesis"/>
    </Declaration>
    <Declaration>
        <Class IRI="#Manuscript"/>
    </Declaration>
    <Declaration>
        <Class IRI="#Monography"/>
    </Declaration>
    <Declaration>
        <Class IRI="#Movie"/>
    </Declaration>
    <Declaration>
        <Class IRI="#NonFormal"/>
    </Declaration>
    <Declaration>
        <Class IRI="#Organization"/>
    </Declaration>
    <Declaration>
        <Class IRI="#PageInterval"/>
    </Declaration>
    <Declaration>
        <Class IRI="#People"/>
    </Declaration>
    <Declaration>
        <Class IRI="#Periodical"/>
    </Declaration>
    <Declaration>
        <Class IRI="#PublishingHouse"/>
    </Declaration>
    <Declaration>
        <Class IRI="#ReferenceGuide"/>
    </Declaration>
    <Declaration>
        <Class IRI="#Report"/>
    </Declaration>
    <Declaration>
        <Class IRI="#Section"/>
    </Declaration>
    <Declaration>
        <Class IRI="#StudentReport"/>
    </Declaration>
    <Declaration>
        <Class IRI="#TechnicalReport"/>
    </Declaration>
    <Declaration>
        <Class IRI="#University"/>
    </Declaration>
    <Declaration>
        <Class IRI="#Various"/>
    </Declaration>
    <Declaration>
        <Class abbreviatedIRI="rdf:List"/>
    </Declaration>
    <Declaration>
        <Class abbreviatedIRI="foaf:Organization"/>
    </Declaration>
    <Declaration>
        <Class abbreviatedIRI="foaf:Person"/>
    </Declaration>
    <Declaration>
        <ObjectProperty IRI="#componentOf"/>
    </Declaration>
    <Declaration>
        <ObjectProperty IRI="#contract"/>
    </Declaration>
    <Declaration>
        <ObjectProperty IRI="#coordinatedBy"/>
    </Declaration>
    <Declaration>
        <ObjectProperty IRI="#coordinates"/>
    </Declaration>
    <Declaration>
        <ObjectProperty IRI="#createdBy"/>
    </Declaration>
    <Declaration>
        <ObjectProperty IRI="#directedBy"/>
    </Declaration>
    <Declaration>
        <ObjectProperty IRI="#inCompilation"/>
    </Declaration>
    <Declaration>
        <ObjectProperty IRI="#inMinutes"/>
    </Declaration>
    <Declaration>
        <ObjectProperty IRI="#inPeriodical"/>
    </Declaration>
    <Declaration>
        <ObjectProperty IRI="#inVolume"/>
    </Declaration>
    <Declaration>
        <ObjectProperty IRI="#issuedBy"/>
    </Declaration>
    <Declaration>
        <ObjectProperty IRI="#issuer"/>
    </Declaration>
    <Declaration>
        <ObjectProperty IRI="#meeting"/>
    </Declaration>
    <Declaration>
        <ObjectProperty IRI="#organizedBy"/>
    </Declaration>
    <Declaration>
        <ObjectProperty IRI="#pageRange"/>
    </Declaration>
    <Declaration>
        <ObjectProperty IRI="#papers"/>
    </Declaration>
    <Declaration>
        <ObjectProperty IRI="#place"/>
    </Declaration>
    <Declaration>
        <ObjectProperty IRI="#publishedBy"/>
    </Declaration>
    <Declaration>
        <ObjectProperty IRI="#publishingDate"/>
    </Declaration>
    <Declaration>
        <ObjectProperty IRI="#sections"/>
    </Declaration>
    <Declaration>
        <ObjectProperty IRI="#sponsoredBy"/>
    </Declaration>
    <Declaration>
        <ObjectProperty IRI="#talks"/>
    </Declaration>
    <Declaration>
        <ObjectProperty IRI="#tomes"/>
    </Declaration>
    <Declaration>
        <ObjectProperty IRI="#writtenBy"/>
    </Declaration>
    <Declaration>
        <ObjectProperty abbreviatedIRI="rdf:first"/>
    </Declaration>
    <Declaration>
        <ObjectProperty abbreviatedIRI="rdf:rest"/>
    </Declaration>
    <Declaration>
        <DataProperty IRI="#ISBN"/>
    </Declaration>
    <Declaration>
        <DataProperty IRI="#ISSN"/>
    </Declaration>
    <Declaration>
        <DataProperty IRI="#KeyWordsAndPhrases"/>
    </Declaration>
    <Declaration>
        <DataProperty IRI="#LCCN"/>
    </Declaration>
    <Declaration>
        <DataProperty IRI="#MRN"/>
    </Declaration>
    <Declaration>
        <DataProperty IRI="#PublicationDetails"/>
    </Declaration>
    <Declaration>
        <DataProperty IRI="#acronym"/>
    </Declaration>
    <Declaration>
        <DataProperty IRI="#amount"/>
    </Declaration>
    <Declaration>
        <DataProperty IRI="#annotation"/>
    </Declaration>
    <Declaration>
        <DataProperty IRI="#beginning"/>
    </Declaration>
    <Declaration>
        <DataProperty IRI="#comment"/>
    </Declaration>
    <Declaration>
        <DataProperty IRI="#company"/>
    </Declaration>
    <Declaration>
        <DataProperty IRI="#country"/>
    </Declaration>
    <Declaration>
        <DataProperty IRI="#day"/>
    </Declaration>
    <Declaration>
        <DataProperty IRI="#dimensions"/>
    </Declaration>
    <Declaration>
        <DataProperty IRI="#end"/>
    </Declaration>
    <Declaration>
        <DataProperty IRI="#frequency"/>
    </Declaration>
    <Declaration>
        <DataProperty IRI="#heading"/>
    </Declaration>
    <Declaration>
        <DataProperty IRI="#id"/>
    </Declaration>
    <Declaration>
        <DataProperty IRI="#idiom"/>
    </Declaration>
    <Declaration>
        <DataProperty IRI="#inSeries"/>
    </Declaration>
    <Declaration>
        <DataProperty IRI="#issue"/>
    </Declaration>
    <Declaration>
        <DataProperty IRI="#lastName"/>
    </Declaration>
    <Declaration>
        <DataProperty IRI="#link"/>
    </Declaration>
    <Declaration>
        <DataProperty IRI="#month"/>
    </Declaration>
    <Declaration>
        <DataProperty IRI="#number"/>
    </Declaration>
    <Declaration>
        <DataProperty IRI="#numbering"/>
    </Declaration>
    <Declaration>
        <DataProperty IRI="#ref"/>
    </Declaration>
    <Declaration>
        <DataProperty IRI="#rights"/>
    </Declaration>
    <Declaration>
        <DataProperty IRI="#section"/>
    </Declaration>
    <Declaration>
        <DataProperty IRI="#selection"/>
    </Declaration>
    <Declaration>
        <DataProperty IRI="#startDate"/>
    </Declaration>
    <Declaration>
        <DataProperty IRI="#state"/>
    </Declaration>
    <Declaration>
        <DataProperty IRI="#summary"/>
    </Declaration>
    <Declaration>
        <DataProperty IRI="#table"/>
    </Declaration>
    <Declaration>
        <DataProperty IRI="#town"/>
    </Declaration>
    <Declaration>
        <DataProperty IRI="#type"/>
    </Declaration>
    <Declaration>
        <DataProperty IRI="#volume"/>
    </Declaration>
    <Declaration>
        <DataProperty IRI="#year"/>
    </Declaration>
    <Declaration>
        <DataProperty abbreviatedIRI="dc:contributor"/>
    </Declaration>
    <Declaration>
        <DataProperty abbreviatedIRI="dc:creator"/>
    </Declaration>
    <Declaration>
        <DataProperty abbreviatedIRI="dc:date"/>
    </Declaration>
    <Declaration>
        <DataProperty abbreviatedIRI="dc:description"/>
    </Declaration>
    <Declaration>
        <DataProperty abbreviatedIRI="foaf:firstName"/>
    </Declaration>
    <Declaration>
        <DataProperty abbreviatedIRI="foaf:name"/>
    </Declaration>
    <Declaration>
        <NamedIndividual IRI="#a85849488"/>
    </Declaration>
    <Declaration>
        <NamedIndividual IRI="#a85228505"/>
    </Declaration>
    <Declaration>
        <NamedIndividual IRI="#a846015923"/>
    </Declaration>
    <Declaration>
        <NamedIndividual IRI="#a906774044"/>
    </Declaration>
    <Declaration>
        <Class IRI="People"/>
    </Declaration>
    <Declaration>
        <Class IRI="Periodical"/>
    </Declaration>
    <Declaration>
        <AnnotationProperty IRI="inVolume"/>
    </Declaration>
    <Declaration>
        <NamedIndividual IRI="#a04570373"/>
    </Declaration>
    <Declaration>
        <Class IRI="Various"/>
    </Declaration>
    <Declaration>
        <NamedIndividual IRI="#a060097576"/>
    </Declaration>
    <Declaration>
        <AnnotationProperty IRI="inPeriodical"/>
    </Declaration>
    <Declaration>
        <NamedIndividual IRI="#a80299267"/>
    </Declaration>
    <Declaration>
        <NamedIndividual IRI="#a066600210"/>
    </Declaration>
    <Declaration>
        <NamedIndividual IRI="#a11065952"/>
    </Declaration>
    <Declaration>
        <NamedIndividual IRI="#a093016135"/>
    </Declaration>
    <Declaration>
        <NamedIndividual IRI="#a140583454"/>
    </Declaration>
    <Declaration>
        <NamedIndividual IRI="#a71568377"/>
    </Declaration>
    <Declaration>
        <NamedIndividual IRI="#a72192307"/>
    </Declaration>
    <Declaration>
        <Class IRI="Communication"/>
    </Declaration>
    <Declaration>
        <AnnotationProperty IRI="link"/>
    </Declaration>
    <Declaration>
        <NamedIndividual IRI="#a712561038"/>
    </Declaration>
    <Declaration>
        <Datatype abbreviatedIRI="xsd:gDay"/>
    </Declaration>
    <Declaration>
        <NamedIndividual IRI="#a11090777"/>
    </Declaration>
    <Declaration>
        <NamedIndividual IRI="#a131020767"/>
    </Declaration>
    <Declaration>
        <NamedIndividual IRI="#a086379337"/>
    </Declaration>
    <Declaration>
        <NamedIndividual IRI="#a39510672"/>
    </Declaration>
    <Declaration>
        <Class IRI="Directions"/>
    </Declaration>
    <Declaration>
        <Class IRI="PageInterval"/>
    </Declaration>
    <Declaration>
        <NamedIndividual IRI="#a29105611"/>
    </Declaration>
    <Declaration>
        <AnnotationProperty IRI="meeting"/>
    </Declaration>
    <Declaration>
        <AnnotationProperty IRI="year"/>
    </Declaration>
    <Declaration>
        <AnnotationProperty IRI="acronym"/>
    </Declaration>
    <Declaration>
        <NamedIndividual IRI="#a48552212"/>
    </Declaration>
    <Declaration>
        <AnnotationProperty IRI="publishingDate"/>
    </Declaration>
    <Declaration>
        <NamedIndividual abbreviatedIRI="rdf:nil"/>
    </Declaration>
    <Declaration>
        <NamedIndividual IRI="#a362042121"/>
    </Declaration>
    <Declaration>
        <NamedIndividual IRI="#a246119474"/>
    </Declaration>
    <Declaration>
        <AnnotationProperty IRI="publishedBy"/>
    </Declaration>
    <Declaration>
        <NamedIndividual IRI="#a32071928"/>
    </Declaration>
    <Declaration>
        <NamedIndividual IRI="#a43836633"/>
    </Declaration>
    <Declaration>
        <NamedIndividual IRI="#a71003986"/>
    </Declaration>
    <Declaration>
        <NamedIndividual IRI="#a431956276"/>
    </Declaration>
    <Declaration>
        <AnnotationProperty IRI="town"/>
    </Declaration>
    <Declaration>
        <Class IRI="JournalPaper"/>
    </Declaration>
    <Declaration>
        <Class IRI="Congress"/>
    </Declaration>
    <Declaration>
        <AnnotationProperty IRI="month"/>
    </Declaration>
    <Declaration>
        <NamedIndividual IRI="#a64263824"/>
    </Declaration>
    <Declaration>
        <Class IRI="PublishingHouse"/>
    </Declaration>
    <Declaration>
        <AnnotationProperty IRI="inMinutes"/>
    </Declaration>
    <Declaration>
        <NamedIndividual IRI=""/>
    </Declaration>
    <Declaration>
        <NamedIndividual IRI="#a79573306"/>
    </Declaration>
    <Declaration>
        <Datatype abbreviatedIRI="xsd:gMonth"/>
    </Declaration>
    <Declaration>
        <NamedIndividual IRI="#a337716610"/>
    </Declaration>
    <Declaration>
        <AnnotationProperty IRI="coordinates"/>
    </Declaration>
    <Declaration>
        <NamedIndividual IRI="#a467748807"/>
    </Declaration>
    <Declaration>
        <NamedIndividual IRI="#a32071928c"/>
    </Declaration>
    <Declaration>
        <NamedIndividual IRI="#a431956276c"/>
    </Declaration>
    <Declaration>
        <NamedIndividual IRI="#a431956276b"/>
    </Declaration>
    <Declaration>
        <NamedIndividual IRI="#a900366022"/>
    </Declaration>
    <Declaration>
        <Class IRI="Date"/>
    </Declaration>
    <Declaration>
        <NamedIndividual IRI="#a139477786"/>
    </Declaration>
    <Declaration>
        <AnnotationProperty IRI="country"/>
    </Declaration>
    <Declaration>
        <NamedIndividual IRI="#a958684218"/>
    </Declaration>
    <Declaration>
        <Class IRI="ConferenceMinutes"/>
    </Declaration>
    <Declaration>
        <Class IRI="Extract"/>
    </Declaration>
    <Declaration>
        <NamedIndividual IRI="#a70955601"/>
    </Declaration>
    <Declaration>
        <AnnotationProperty IRI="pageRange"/>
    </Declaration>
    <Declaration>
        <AnnotationProperty IRI="writtenBy"/>
    </Declaration>
    <Declaration>
        <NamedIndividual IRI="#spg04"/>
    </Declaration>
    <Declaration>
        <NamedIndividual IRI="#a3105947"/>
    </Declaration>
    <Declaration>
        <NamedIndividual IRI="#a475526642"/>
    </Declaration>
    <Declaration>
        <AnnotationProperty IRI="issue"/>
    </Declaration>
    <Declaration>
        <AnnotationProperty IRI="end"/>
    </Declaration>
    <Declaration>
        <NamedIndividual IRI="#a250331360"/>
    </Declaration>
    <Declaration>
        <NamedIndividual IRI="#a885257047"/>
    </Declaration>
    <Declaration>
        <Datatype abbreviatedIRI="xsd:gYear"/>
    </Declaration>
    <Declaration>
        <AnnotationProperty IRI="beginning"/>
    </Declaration>
    <Declaration>
        <NamedIndividual IRI="#a492378321"/>
    </Declaration>
    <Declaration>
        <NamedIndividual IRI="#a72192307c"/>
    </Declaration>
    <Declaration>
        <NamedIndividual IRI="#a70981683"/>
    </Declaration>
    <Declaration>
        <NamedIndividual IRI="#a108048723"/>
    </Declaration>
    <Declaration>
        <NamedIndividual IRI="#a572406328"/>
    </Declaration>
    <Declaration>
        <NamedIndividual IRI="#a98078619"/>
    </Declaration>
    <Declaration>
        <AnnotationProperty IRI="comment"/>
    </Declaration>
    <Declaration>
        <AnnotationProperty IRI="state"/>
    </Declaration>
    <Declaration>
        <AnnotationProperty IRI="coordinatedBy"/>
    </Declaration>
    <Declaration>
        <AnnotationProperty IRI="heading"/>
    </Declaration>
    <Declaration>
        <Class IRI="Monography"/>
    </Declaration>
    <Declaration>
        <AnnotationProperty IRI="id"/>
    </Declaration>
    <Declaration>
        <NamedIndividual IRI="#a944339054"/>
    </Declaration>
    <Declaration>
        <NamedIndividual IRI="#a971541439"/>
    </Declaration>
    <Declaration>
        <NamedIndividual IRI="#a674639524"/>
    </Declaration>
    <Declaration>
        <NamedIndividual IRI="#a456080390"/>
    </Declaration>
    <Declaration>
        <NamedIndividual IRI="#a74993404"/>
    </Declaration>
    <Declaration>
        <AnnotationProperty IRI="place"/>
    </Declaration>
    <Declaration>
        <AnnotationProperty IRI="lastName"/>
    </Declaration>
    <Declaration>
        <NamedIndividual IRI="#a94533498"/>
    </Declaration>
    <Declaration>
        <NamedIndividual IRI="#a439508789"/>
    </Declaration>
    <SubClassOf>
        <Class IRI="#Book"/>
        <Class IRI="#Entry"/>
    </SubClassOf>
    <SubClassOf>
        <Class IRI="#Book"/>
        <ObjectAllValuesFrom>
            <ObjectProperty IRI="#publishingDate"/>
            <Class IRI="#Date"/>
        </ObjectAllValuesFrom>
    </SubClassOf>
    <SubClassOf>
        <Class IRI="#Book"/>
        <ObjectExactCardinality cardinality="1">
            <ObjectProperty IRI="#publishingDate"/>
        </ObjectExactCardinality>
    </SubClassOf>
    <SubClassOf>
        <Class IRI="#Book"/>
        <ObjectExactCardinality cardinality="1">
            <ObjectProperty IRI="#writtenBy"/>
        </ObjectExactCardinality>
    </SubClassOf>
    <SubClassOf>
        <Class IRI="#Book"/>
        <ObjectMaxCardinality cardinality="1">
            <ObjectProperty IRI="#publishedBy"/>
        </ObjectMaxCardinality>
    </SubClassOf>
    <SubClassOf>
        <Class IRI="#Book"/>
        <DataExactCardinality cardinality="1">
            <DataProperty IRI="#heading"/>
        </DataExactCardinality>
    </SubClassOf>
    <SubClassOf>
        <Class IRI="#Book"/>
        <DataMaxCardinality cardinality="1">
            <DataProperty IRI="#inSeries"/>
        </DataMaxCardinality>
    </SubClassOf>
    <SubClassOf>
        <Class IRI="#Book"/>
        <DataMaxCardinality cardinality="1">
            <DataProperty IRI="#issue"/>
        </DataMaxCardinality>
    </SubClassOf>
    <SubClassOf>
        <Class IRI="#Book"/>
        <DataMaxCardinality cardinality="1">
            <DataProperty IRI="#volume"/>
        </DataMaxCardinality>
    </SubClassOf>
    <SubClassOf>
        <Class IRI="#Brochure"/>
        <Class IRI="#NonFormal"/>
    </SubClassOf>
    <SubClassOf>
        <Class IRI="#Chapter"/>
        <Class IRI="#Section"/>
    </SubClassOf>
    <SubClassOf>
        <Class IRI="#Chapter"/>
        <DataMaxCardinality cardinality="1">
            <DataProperty IRI="#section"/>
        </DataMaxCardinality>
    </SubClassOf>
    <SubClassOf>
        <Class IRI="#Communication"/>
        <Class IRI="#Section"/>
    </SubClassOf>
    <SubClassOf>
        <Class IRI="#Communication"/>
        <ObjectExactCardinality cardinality="1">
            <ObjectProperty IRI="#inMinutes"/>
        </ObjectExactCardinality>
    </SubClassOf>
    <SubClassOf>
        <Class IRI="#Communication"/>
        <ObjectExactCardinality cardinality="1">
            <ObjectProperty IRI="#writtenBy"/>
        </ObjectExactCardinality>
    </SubClassOf>
    <SubClassOf>
        <Class IRI="#Compilation"/>
        <Class IRI="#Book"/>
    </SubClassOf>
    <SubClassOf>
        <Class IRI="#Compilation"/>
        <ObjectAllValuesFrom>
            <ObjectProperty IRI="#sections"/>
            <Class IRI="#Chapter"/>
        </ObjectAllValuesFrom>
    </SubClassOf>
    <SubClassOf>
        <Class IRI="#Compilation"/>
        <ObjectAllValuesFrom>
            <ObjectProperty IRI="#tomes"/>
            <Class IRI="#InCompilation"/>
        </ObjectAllValuesFrom>
    </SubClassOf>
    <SubClassOf>
        <Class IRI="#ConferenceMinutes"/>
        <Class IRI="#Book"/>
    </SubClassOf>
    <SubClassOf>
        <Class IRI="#ConferenceMinutes"/>
        <ObjectAllValuesFrom>
            <ObjectProperty IRI="#meeting"/>
            <Class IRI="#Congress"/>
        </ObjectAllValuesFrom>
    </SubClassOf>
    <SubClassOf>
        <Class IRI="#ConferenceMinutes"/>
        <ObjectAllValuesFrom>
            <ObjectProperty IRI="#talks"/>
            <Class IRI="#Communication"/>
        </ObjectAllValuesFrom>
    </SubClassOf>
    <SubClassOf>
        <Class IRI="#ConferenceMinutes"/>
        <ObjectMaxCardinality cardinality="1">
            <ObjectProperty IRI="#coordinatedBy"/>
        </ObjectMaxCardinality>
    </SubClassOf>
    <SubClassOf>
        <Class IRI="#ConferenceMinutes"/>
        <ObjectMaxCardinality cardinality="1">
            <ObjectProperty IRI="#meeting"/>
        </ObjectMaxCardinality>
    </SubClassOf>
    <SubClassOf>
        <Class IRI="#ConferenceMinutes"/>
        <ObjectMaxCardinality cardinality="1">
            <ObjectProperty IRI="#sponsoredBy"/>
        </ObjectMaxCardinality>
    </SubClassOf>
    <SubClassOf>
        <Class IRI="#Congress"/>
        <ObjectAllValuesFrom>
            <ObjectProperty IRI="#organizedBy"/>
            <Class IRI="#Organization"/>
        </ObjectAllValuesFrom>
    </SubClassOf>
    <SubClassOf>
        <Class IRI="#Congress"/>
        <ObjectMaxCardinality cardinality="1">
            <ObjectProperty IRI="#place"/>
        </ObjectMaxCardinality>
    </SubClassOf>
    <SubClassOf>
        <Class IRI="#Congress"/>
        <DataExactCardinality cardinality="1">
            <DataProperty IRI="#id"/>
        </DataExactCardinality>
    </SubClassOf>
    <SubClassOf>
        <Class IRI="#Congress"/>
        <DataMaxCardinality cardinality="1">
            <DataProperty IRI="#acronym"/>
        </DataMaxCardinality>
    </SubClassOf>
    <SubClassOf>
        <Class IRI="#Congress"/>
        <DataMaxCardinality cardinality="1">
            <DataProperty IRI="#issue"/>
        </DataMaxCardinality>
    </SubClassOf>
    <SubClassOf>
        <Class IRI="#CourseMaterial"/>
        <Class IRI="#NonFormal"/>
    </SubClassOf>
    <SubClassOf>
        <Class IRI="#Date"/>
        <DataAllValuesFrom>
            <DataProperty IRI="#day"/>
            <Datatype abbreviatedIRI="xsd:gDay"/>
        </DataAllValuesFrom>
    </SubClassOf>
    <SubClassOf>
        <Class IRI="#Date"/>
        <DataAllValuesFrom>
            <DataProperty IRI="#month"/>
            <Datatype abbreviatedIRI="xsd:gMonth"/>
        </DataAllValuesFrom>
    </SubClassOf>
    <SubClassOf>
        <Class IRI="#Date"/>
        <DataAllValuesFrom>
            <DataProperty IRI="#year"/>
            <Datatype abbreviatedIRI="xsd:gYear"/>
        </DataAllValuesFrom>
    </SubClassOf>
    <SubClassOf>
        <Class IRI="#Date"/>
        <DataExactCardinality cardinality="1">
            <DataProperty IRI="#year"/>
        </DataExactCardinality>
    </SubClassOf>
    <SubClassOf>
        <Class IRI="#Date"/>
        <DataMaxCardinality cardinality="1">
            <DataProperty IRI="#day"/>
        </DataMaxCardinality>
    </SubClassOf>
    <SubClassOf>
        <Class IRI="#Date"/>
        <DataMaxCardinality cardinality="1">
            <DataProperty IRI="#month"/>
        </DataMaxCardinality>
    </SubClassOf>
    <SubClassOf>
        <Class IRI="#Deliverable"/>
        <Class IRI="#Report"/>
    </SubClassOf>
    <SubClassOf>
        <Class IRI="#Deliverable"/>
        <ObjectMaxCardinality cardinality="1">
            <ObjectProperty IRI="#contract"/>
        </ObjectMaxCardinality>
    </SubClassOf>
    <SubClassOf>
        <Class IRI="#Directions"/>
        <DataAllValuesFrom>
            <DataProperty IRI="#country"/>
            <Datatype abbreviatedIRI="xsd:string"/>
        </DataAllValuesFrom>
    </SubClassOf>
    <SubClassOf>
        <Class IRI="#Directions"/>
        <DataAllValuesFrom>
            <DataProperty IRI="#state"/>
            <Datatype abbreviatedIRI="xsd:string"/>
        </DataAllValuesFrom>
    </SubClassOf>
    <SubClassOf>
        <Class IRI="#Directions"/>
        <DataAllValuesFrom>
            <DataProperty IRI="#town"/>
            <Datatype abbreviatedIRI="xsd:string"/>
        </DataAllValuesFrom>
    </SubClassOf>
    <SubClassOf>
        <Class IRI="#Directions"/>
        <DataMaxCardinality cardinality="1">
            <DataProperty IRI="#country"/>
        </DataMaxCardinality>
    </SubClassOf>
    <SubClassOf>
        <Class IRI="#Directions"/>
        <DataMaxCardinality cardinality="1">
            <DataProperty IRI="#state"/>
        </DataMaxCardinality>
    </SubClassOf>
    <SubClassOf>
        <Class IRI="#Directions"/>
        <DataMaxCardinality cardinality="1">
            <DataProperty IRI="#town"/>
        </DataMaxCardinality>
    </SubClassOf>
    <SubClassOf>
        <Class IRI="#DoctoralThesis"/>
        <Class IRI="#StudentReport"/>
    </SubClassOf>
    <SubClassOf>
        <Class IRI="#Entry"/>
        <ObjectMaxCardinality cardinality="1">
            <ObjectProperty IRI="#createdBy"/>
        </ObjectMaxCardinality>
    </SubClassOf>
    <SubClassOf>
        <Class IRI="#Entry"/>
        <ObjectMaxCardinality cardinality="1">
            <ObjectProperty IRI="#publishingDate"/>
        </ObjectMaxCardinality>
    </SubClassOf>
    <SubClassOf>
        <Class IRI="#Entry"/>
        <DataMaxCardinality cardinality="1">
            <DataProperty IRI="#heading"/>
        </DataMaxCardinality>
    </SubClassOf>
    <SubClassOf>
        <Class IRI="#Extract"/>
        <Class IRI="#Section"/>
    </SubClassOf>
    <SubClassOf>
        <Class IRI="#Extract"/>
        <ObjectMinCardinality cardinality="1">
            <ObjectProperty IRI="#pageRange"/>
        </ObjectMinCardinality>
    </SubClassOf>
    <SubClassOf>
        <Class IRI="#Extract"/>
        <ObjectExactCardinality cardinality="1">
            <ObjectProperty IRI="#inVolume"/>
        </ObjectExactCardinality>
    </SubClassOf>
    <SubClassOf>
        <Class IRI="#Extract"/>
        <ObjectExactCardinality cardinality="1">
            <ObjectProperty IRI="#writtenBy"/>
        </ObjectExactCardinality>
    </SubClassOf>
    <SubClassOf>
        <Class IRI="#InCompilation"/>
        <Class IRI="#Section"/>
    </SubClassOf>
    <SubClassOf>
        <Class IRI="#InCompilation"/>
        <ObjectExactCardinality cardinality="1">
            <ObjectProperty IRI="#inCompilation"/>
        </ObjectExactCardinality>
    </SubClassOf>
    <SubClassOf>
        <Class IRI="#InCompilation"/>
        <ObjectExactCardinality cardinality="1">
            <ObjectProperty IRI="#writtenBy"/>
        </ObjectExactCardinality>
    </SubClassOf>
    <SubClassOf>
        <Class IRI="#JournalPaper"/>
        <Class IRI="#Section"/>
    </SubClassOf>
    <SubClassOf>
        <Class IRI="#JournalPaper"/>
        <ObjectAllValuesFrom>
            <ObjectProperty IRI="#publishingDate"/>
            <Class IRI="#Date"/>
        </ObjectAllValuesFrom>
    </SubClassOf>
    <SubClassOf>
        <Class IRI="#JournalPaper"/>
        <ObjectExactCardinality cardinality="1">
            <ObjectProperty IRI="#inPeriodical"/>
        </ObjectExactCardinality>
    </SubClassOf>
    <SubClassOf>
        <Class IRI="#JournalPaper"/>
        <ObjectExactCardinality cardinality="1">
            <ObjectProperty IRI="#pageRange"/>
        </ObjectExactCardinality>
    </SubClassOf>
    <SubClassOf>
        <Class IRI="#JournalPaper"/>
        <ObjectExactCardinality cardinality="1">
            <ObjectProperty IRI="#publishingDate"/>
        </ObjectExactCardinality>
    </SubClassOf>
    <SubClassOf>
        <Class IRI="#JournalPaper"/>
        <ObjectExactCardinality cardinality="1">
            <ObjectProperty IRI="#writtenBy"/>
        </ObjectExactCardinality>
    </SubClassOf>
    <SubClassOf>
        <Class IRI="#JournalPaper"/>
        <DataMaxCardinality cardinality="1">
            <DataProperty IRI="#number"/>
        </DataMaxCardinality>
    </SubClassOf>
    <SubClassOf>
        <Class IRI="#JournalPaper"/>
        <DataMaxCardinality cardinality="1">
            <DataProperty IRI="#volume"/>
        </DataMaxCardinality>
    </SubClassOf>
    <SubClassOf>
        <Class IRI="#MScThesis"/>
        <Class IRI="#StudentReport"/>
    </SubClassOf>
    <SubClassOf>
        <Class IRI="#Manuscript"/>
        <Class IRI="#NonFormal"/>
    </SubClassOf>
    <SubClassOf>
        <Class IRI="#Manuscript"/>
        <ObjectExactCardinality cardinality="1">
            <ObjectProperty IRI="#writtenBy"/>
        </ObjectExactCardinality>
    </SubClassOf>
    <SubClassOf>
        <Class IRI="#Manuscript"/>
        <DataMinCardinality cardinality="1">
            <DataProperty IRI="#comment"/>
        </DataMinCardinality>
    </SubClassOf>
    <SubClassOf>
        <Class IRI="#Manuscript"/>
        <DataExactCardinality cardinality="1">
            <DataProperty IRI="#heading"/>
        </DataExactCardinality>
    </SubClassOf>
    <SubClassOf>
        <Class IRI="#Monography"/>
        <Class IRI="#Book"/>
    </SubClassOf>
    <SubClassOf>
        <Class IRI="#Monography"/>
        <ObjectAllValuesFrom>
            <ObjectProperty IRI="#sections"/>
            <Class IRI="#Chapter"/>
        </ObjectAllValuesFrom>
    </SubClassOf>
    <SubClassOf>
        <Class IRI="#Movie"/>
        <Class IRI="#Entry"/>
    </SubClassOf>
    <SubClassOf>
        <Class IRI="#NonFormal"/>
        <Class IRI="#Entry"/>
    </SubClassOf>
    <SubClassOf>
        <Class IRI="#NonFormal"/>
        <DataExactCardinality cardinality="1">
            <DataProperty IRI="#heading"/>
        </DataExactCardinality>
    </SubClassOf>
    <SubClassOf>
        <Class IRI="#Organization"/>
        <Class abbreviatedIRI="foaf:Organization"/>
    </SubClassOf>
    <SubClassOf>
        <Class IRI="#Organization"/>
        <ObjectMaxCardinality cardinality="1">
            <ObjectProperty IRI="#coordinates"/>
        </ObjectMaxCardinality>
    </SubClassOf>
    <SubClassOf>
        <Class IRI="#Organization"/>
        <DataExactCardinality cardinality="1">
            <DataProperty IRI="#acronym"/>
        </DataExactCardinality>
    </SubClassOf>
    <SubClassOf>
        <Class IRI="#Organization"/>
        <DataExactCardinality cardinality="1">
            <DataProperty IRI="#id"/>
        </DataExactCardinality>
    </SubClassOf>
    <SubClassOf>
        <Class IRI="#PageInterval"/>
        <DataExactCardinality cardinality="1">
            <DataProperty IRI="#beginning"/>
        </DataExactCardinality>
    </SubClassOf>
    <SubClassOf>
        <Class IRI="#PageInterval"/>
        <DataExactCardinality cardinality="1">
            <DataProperty IRI="#end"/>
        </DataExactCardinality>
    </SubClassOf>
    <SubClassOf>
        <Class IRI="#People"/>
        <Class abbreviatedIRI="rdf:List"/>
    </SubClassOf>
    <SubClassOf>
        <Class IRI="#People"/>
        <ObjectAllValuesFrom>
            <ObjectProperty abbreviatedIRI="rdf:first"/>
            <Class abbreviatedIRI="foaf:Person"/>
        </ObjectAllValuesFrom>
    </SubClassOf>
    <SubClassOf>
        <Class IRI="#People"/>
        <ObjectAllValuesFrom>
            <ObjectProperty abbreviatedIRI="rdf:rest"/>
            <ObjectUnionOf>
                <Class IRI="#People"/>
                <ObjectOneOf>
                    <NamedIndividual abbreviatedIRI="rdf:nil"/>
                </ObjectOneOf>
            </ObjectUnionOf>
        </ObjectAllValuesFrom>
    </SubClassOf>
    <SubClassOf>
        <Class IRI="#People"/>
        <ObjectExactCardinality cardinality="1">
            <ObjectProperty abbreviatedIRI="rdf:first"/>
        </ObjectExactCardinality>
    </SubClassOf>
    <SubClassOf>
        <Class IRI="#People"/>
        <ObjectExactCardinality cardinality="1">
            <ObjectProperty abbreviatedIRI="rdf:rest"/>
        </ObjectExactCardinality>
    </SubClassOf>
    <SubClassOf>
        <Class IRI="#Periodical"/>
        <ObjectAllValuesFrom>
            <ObjectProperty IRI="#papers"/>
            <Class IRI="#JournalPaper"/>
        </ObjectAllValuesFrom>
    </SubClassOf>
    <SubClassOf>
        <Class IRI="#Periodical"/>
        <ObjectMaxCardinality cardinality="1">
            <ObjectProperty IRI="#publishedBy"/>
        </ObjectMaxCardinality>
    </SubClassOf>
    <SubClassOf>
        <Class IRI="#Periodical"/>
        <DataAllValuesFrom>
            <DataProperty IRI="#acronym"/>
            <Datatype abbreviatedIRI="xsd:string"/>
        </DataAllValuesFrom>
    </SubClassOf>
    <SubClassOf>
        <Class IRI="#Periodical"/>
        <DataAllValuesFrom>
            <DataProperty IRI="#frequency"/>
            <Datatype abbreviatedIRI="xsd:string"/>
        </DataAllValuesFrom>
    </SubClassOf>
    <SubClassOf>
        <Class IRI="#Periodical"/>
        <DataAllValuesFrom>
            <DataProperty IRI="#id"/>
            <Datatype abbreviatedIRI="xsd:string"/>
        </DataAllValuesFrom>
    </SubClassOf>
    <SubClassOf>
        <Class IRI="#Periodical"/>
        <DataExactCardinality cardinality="1">
            <DataProperty IRI="#id"/>
        </DataExactCardinality>
    </SubClassOf>
    <SubClassOf>
        <Class IRI="#Periodical"/>
        <DataMaxCardinality cardinality="1">
            <DataProperty IRI="#inSeries"/>
        </DataMaxCardinality>
    </SubClassOf>
    <SubClassOf>
        <Class IRI="#Periodical"/>
        <DataMaxCardinality cardinality="1">
            <DataProperty IRI="#startDate"/>
        </DataMaxCardinality>
    </SubClassOf>
    <SubClassOf>
        <Class IRI="#PublishingHouse"/>
        <Class IRI="#Organization"/>
    </SubClassOf>
    <SubClassOf>
        <Class IRI="#ReferenceGuide"/>
        <Class IRI="#NonFormal"/>
    </SubClassOf>
    <SubClassOf>
        <Class IRI="#ReferenceGuide"/>
        <ObjectMaxCardinality cardinality="1">
            <ObjectProperty IRI="#sponsoredBy"/>
        </ObjectMaxCardinality>
    </SubClassOf>
    <SubClassOf>
        <Class IRI="#ReferenceGuide"/>
        <DataExactCardinality cardinality="1">
            <DataProperty IRI="#heading"/>
        </DataExactCardinality>
    </SubClassOf>
    <SubClassOf>
        <Class IRI="#ReferenceGuide"/>
        <DataMaxCardinality cardinality="1">
            <DataProperty IRI="#issue"/>
        </DataMaxCardinality>
    </SubClassOf>
    <SubClassOf>
        <Class IRI="#Report"/>
        <Class IRI="#Entry"/>
    </SubClassOf>
    <SubClassOf>
        <Class IRI="#Report"/>
        <ObjectAllValuesFrom>
            <ObjectProperty IRI="#publishingDate"/>
            <Class IRI="#Date"/>
        </ObjectAllValuesFrom>
    </SubClassOf>
    <SubClassOf>
        <Class IRI="#Report"/>
        <ObjectExactCardinality cardinality="1">
            <ObjectProperty IRI="#issuedBy"/>
        </ObjectExactCardinality>
    </SubClassOf>
    <SubClassOf>
        <Class IRI="#Report"/>
        <ObjectExactCardinality cardinality="1">
            <ObjectProperty IRI="#publishingDate"/>
        </ObjectExactCardinality>
    </SubClassOf>
    <SubClassOf>
        <Class IRI="#Report"/>
        <ObjectExactCardinality cardinality="1">
            <ObjectProperty IRI="#writtenBy"/>
        </ObjectExactCardinality>
    </SubClassOf>
    <SubClassOf>
        <Class IRI="#Report"/>
        <DataExactCardinality cardinality="1">
            <DataProperty IRI="#heading"/>
        </DataExactCardinality>
    </SubClassOf>
    <SubClassOf>
        <Class IRI="#Report"/>
        <DataMaxCardinality cardinality="1">
            <DataProperty IRI="#number"/>
        </DataMaxCardinality>
    </SubClassOf>
    <SubClassOf>
        <Class IRI="#Section"/>
        <Class IRI="#Entry"/>
    </SubClassOf>
    <SubClassOf>
        <Class IRI="#Section"/>
        <ObjectMaxCardinality cardinality="1">
            <ObjectProperty IRI="#pageRange"/>
        </ObjectMaxCardinality>
    </SubClassOf>
    <SubClassOf>
        <Class IRI="#Section"/>
        <DataExactCardinality cardinality="1">
            <DataProperty IRI="#heading"/>
        </DataExactCardinality>
    </SubClassOf>
    <SubClassOf>
        <Class IRI="#StudentReport"/>
        <Class IRI="#Entry"/>
    </SubClassOf>
    <SubClassOf>
        <Class IRI="#StudentReport"/>
        <ObjectExactCardinality cardinality="1">
            <ObjectProperty IRI="#issuer"/>
        </ObjectExactCardinality>
    </SubClassOf>
    <SubClassOf>
        <Class IRI="#StudentReport"/>
        <ObjectExactCardinality cardinality="1">
            <ObjectProperty IRI="#publishingDate"/>
        </ObjectExactCardinality>
    </SubClassOf>
    <SubClassOf>
        <Class IRI="#StudentReport"/>
        <ObjectExactCardinality cardinality="1">
            <ObjectProperty IRI="#writtenBy"/>
        </ObjectExactCardinality>
    </SubClassOf>
    <SubClassOf>
        <Class IRI="#StudentReport"/>
        <DataExactCardinality cardinality="1">
            <DataProperty IRI="#heading"/>
        </DataExactCardinality>
    </SubClassOf>
    <SubClassOf>
        <Class IRI="#TechnicalReport"/>
        <Class IRI="#Report"/>
    </SubClassOf>
    <SubClassOf>
        <Class IRI="#University"/>
        <Class IRI="#Organization"/>
    </SubClassOf>
    <SubClassOf>
        <Class IRI="#Various"/>
        <Class IRI="#Entry"/>
    </SubClassOf>
    <ClassAssertion>
        <Class abbreviatedIRI="foaf:Person"/>
        <NamedIndividual IRI="#a04570373"/>
    </ClassAssertion>
    <ClassAssertion>
        <Class IRI="ConferenceMinutes"/>
        <NamedIndividual IRI="#a060097576"/>
    </ClassAssertion>
    <ClassAssertion>
        <Class abbreviatedIRI="foaf:Person"/>
        <NamedIndividual IRI="#a066600210"/>
    </ClassAssertion>
    <ClassAssertion>
        <Class abbreviatedIRI="foaf:Person"/>
        <NamedIndividual IRI="#a086379337"/>
    </ClassAssertion>
    <ClassAssertion>
        <Class abbreviatedIRI="foaf:Person"/>
        <NamedIndividual IRI="#a093016135"/>
    </ClassAssertion>
    <ClassAssertion>
        <Class IRI="Monography"/>
        <NamedIndividual IRI="#a108048723"/>
    </ClassAssertion>
    <ClassAssertion>
        <Class IRI="Communication"/>
        <NamedIndividual IRI="#a11065952"/>
    </ClassAssertion>
    <ClassAssertion>
        <Class abbreviatedIRI="foaf:Person"/>
        <NamedIndividual IRI="#a11090777"/>
    </ClassAssertion>
    <ClassAssertion>
        <Class IRI="PublishingHouse"/>
        <NamedIndividual IRI="#a131020767"/>
    </ClassAssertion>
    <ClassAssertion>
        <Class abbreviatedIRI="foaf:Person"/>
        <NamedIndividual IRI="#a139477786"/>
    </ClassAssertion>
    <ClassAssertion>
        <Class IRI="Various"/>
        <NamedIndividual IRI="#a140583454"/>
    </ClassAssertion>
    <ClassAssertion>
        <Class IRI="Periodical"/>
        <NamedIndividual IRI="#a246119474"/>
    </ClassAssertion>
    <ClassAssertion>
        <Class abbreviatedIRI="foaf:Person"/>
        <NamedIndividual IRI="#a250331360"/>
    </ClassAssertion>
    <ClassAssertion>
        <Class abbreviatedIRI="foaf:Person"/>
        <NamedIndividual IRI="#a29105611"/>
    </ClassAssertion>
    <ClassAssertion>
        <Class abbreviatedIRI="foaf:Person"/>
        <NamedIndividual IRI="#a3105947"/>
    </ClassAssertion>
    <ClassAssertion>
        <Class IRI="ConferenceMinutes"/>
        <NamedIndividual IRI="#a32071928"/>
    </ClassAssertion>
    <ClassAssertion>
        <Class IRI="Congress"/>
        <NamedIndividual IRI="#a32071928c"/>
    </ClassAssertion>
    <ClassAssertion>
        <Class abbreviatedIRI="foaf:Person"/>
        <NamedIndividual IRI="#a337716610"/>
    </ClassAssertion>
    <ClassAssertion>
        <Class IRI="Periodical"/>
        <NamedIndividual IRI="#a362042121"/>
    </ClassAssertion>
    <ClassAssertion>
        <Class abbreviatedIRI="foaf:Person"/>
        <NamedIndividual IRI="#a39510672"/>
    </ClassAssertion>
    <ClassAssertion>
        <Class abbreviatedIRI="foaf:Person"/>
        <NamedIndividual IRI="#a431956276"/>
    </ClassAssertion>
    <ClassAssertion>
        <Class abbreviatedIRI="foaf:Person"/>
        <NamedIndividual IRI="#a431956276b"/>
    </ClassAssertion>
    <ClassAssertion>
        <Class abbreviatedIRI="foaf:Person"/>
        <NamedIndividual IRI="#a431956276c"/>
    </ClassAssertion>
    <ClassAssertion>
        <Class abbreviatedIRI="foaf:Person"/>
        <NamedIndividual IRI="#a43836633"/>
    </ClassAssertion>
    <ClassAssertion>
        <Class IRI="Communication"/>
        <NamedIndividual IRI="#a439508789"/>
    </ClassAssertion>
    <ClassAssertion>
        <Class IRI="JournalPaper"/>
        <NamedIndividual IRI="#a456080390"/>
    </ClassAssertion>
    <ClassAssertion>
        <Class abbreviatedIRI="foaf:Person"/>
        <NamedIndividual IRI="#a467748807"/>
    </ClassAssertion>
    <ClassAssertion>
        <Class IRI="JournalPaper"/>
        <NamedIndividual IRI="#a475526642"/>
    </ClassAssertion>
    <ClassAssertion>
        <Class abbreviatedIRI="foaf:Person"/>
        <NamedIndividual IRI="#a48552212"/>
    </ClassAssertion>
    <ClassAssertion>
        <Class IRI="JournalPaper"/>
        <NamedIndividual IRI="#a492378321"/>
    </ClassAssertion>
    <ClassAssertion>
        <Class abbreviatedIRI="foaf:Person"/>
        <NamedIndividual IRI="#a572406328"/>
    </ClassAssertion>
    <ClassAssertion>
        <Class IRI="Communication"/>
        <NamedIndividual IRI="#a64263824"/>
    </ClassAssertion>
    <ClassAssertion>
        <Class IRI="Periodical"/>
        <NamedIndividual IRI="#a674639524"/>
    </ClassAssertion>
    <ClassAssertion>
        <Class abbreviatedIRI="foaf:Person"/>
        <NamedIndividual IRI="#a70955601"/>
    </ClassAssertion>
    <ClassAssertion>
        <Class IRI="Periodical"/>
        <NamedIndividual IRI="#a70981683"/>
    </ClassAssertion>
    <ClassAssertion>
        <Class abbreviatedIRI="foaf:Person"/>
        <NamedIndividual IRI="#a71003986"/>
    </ClassAssertion>
    <ClassAssertion>
        <Class abbreviatedIRI="foaf:Person"/>
        <NamedIndividual IRI="#a712561038"/>
    </ClassAssertion>
    <ClassAssertion>
        <Class IRI="Extract"/>
        <NamedIndividual IRI="#a71568377"/>
    </ClassAssertion>
    <ClassAssertion>
        <Class IRI="ConferenceMinutes"/>
        <NamedIndividual IRI="#a72192307"/>
    </ClassAssertion>
    <ClassAssertion>
        <Class IRI="Congress"/>
        <NamedIndividual IRI="#a72192307c"/>
    </ClassAssertion>
    <ClassAssertion>
        <Class abbreviatedIRI="foaf:Person"/>
        <NamedIndividual IRI="#a74993404"/>
    </ClassAssertion>
    <ClassAssertion>
        <Class abbreviatedIRI="foaf:Person"/>
        <NamedIndividual IRI="#a79573306"/>
    </ClassAssertion>
    <ClassAssertion>
        <Class IRI="JournalPaper"/>
        <NamedIndividual IRI="#a80299267"/>
    </ClassAssertion>
    <ClassAssertion>
        <Class IRI="JournalPaper"/>
        <NamedIndividual IRI="#a846015923"/>
    </ClassAssertion>
    <ClassAssertion>
        <Class abbreviatedIRI="foaf:Person"/>
        <NamedIndividual IRI="#a85228505"/>
    </ClassAssertion>
    <ClassAssertion>
        <Class IRI="PublishingHouse"/>
        <NamedIndividual IRI="#a85849488"/>
    </ClassAssertion>
    <ClassAssertion>
        <Class abbreviatedIRI="foaf:Person"/>
        <NamedIndividual IRI="#a885257047"/>
    </ClassAssertion>
    <ClassAssertion>
        <Class abbreviatedIRI="foaf:Person"/>
        <NamedIndividual IRI="#a900366022"/>
    </ClassAssertion>
    <ClassAssertion>
        <Class IRI="Periodical"/>
        <NamedIndividual IRI="#a906774044"/>
    </ClassAssertion>
    <ClassAssertion>
        <Class abbreviatedIRI="foaf:Person"/>
        <NamedIndividual IRI="#a944339054"/>
    </ClassAssertion>
    <ClassAssertion>
        <Class abbreviatedIRI="foaf:Person"/>
        <NamedIndividual IRI="#a94533498"/>
    </ClassAssertion>
    <ClassAssertion>
        <Class abbreviatedIRI="foaf:Person"/>
        <NamedIndividual IRI="#a958684218"/>
    </ClassAssertion>
    <ClassAssertion>
        <Class abbreviatedIRI="foaf:Person"/>
        <NamedIndividual IRI="#a971541439"/>
    </ClassAssertion>
    <ClassAssertion>
        <Class abbreviatedIRI="foaf:Person"/>
        <NamedIndividual IRI="#a98078619"/>
    </ClassAssertion>
    <ClassAssertion>
        <Class IRI="Congress"/>
        <NamedIndividual IRI="#spg04"/>
    </ClassAssertion>
    <ClassAssertion>
        <Class IRI="Directions"/>
        <AnonymousIndividual nodeID="_:genid2147484011"/>
    </ClassAssertion>
    <ClassAssertion>
        <Class IRI="Directions"/>
        <AnonymousIndividual nodeID="_:genid2147484013"/>
    </ClassAssertion>
    <ClassAssertion>
        <Class IRI="Directions"/>
        <AnonymousIndividual nodeID="_:genid2147484015"/>
    </ClassAssertion>
    <ClassAssertion>
        <Class IRI="Date"/>
        <AnonymousIndividual nodeID="_:genid2147484017"/>
    </ClassAssertion>
    <ClassAssertion>
        <Class IRI="Date"/>
        <AnonymousIndividual nodeID="_:genid2147484019"/>
    </ClassAssertion>
    <ClassAssertion>
        <Class IRI="Directions"/>
        <AnonymousIndividual nodeID="_:genid2147484021"/>
    </ClassAssertion>
    <ClassAssertion>
        <Class IRI="Date"/>
        <AnonymousIndividual nodeID="_:genid2147484023"/>
    </ClassAssertion>
    <ClassAssertion>
        <Class IRI="Date"/>
        <AnonymousIndividual nodeID="_:genid2147484025"/>
    </ClassAssertion>
    <ClassAssertion>
        <Class IRI="People"/>
        <AnonymousIndividual nodeID="_:genid2147484027"/>
    </ClassAssertion>
    <ClassAssertion>
        <Class IRI="People"/>
        <AnonymousIndividual nodeID="_:genid2147484029"/>
    </ClassAssertion>
    <ClassAssertion>
        <Class IRI="People"/>
        <AnonymousIndividual nodeID="_:genid2147484031"/>
    </ClassAssertion>
    <ClassAssertion>
        <Class IRI="People"/>
        <AnonymousIndividual nodeID="_:genid2147484033"/>
    </ClassAssertion>
    <ClassAssertion>
        <Class IRI="People"/>
        <AnonymousIndividual nodeID="_:genid2147484035"/>
    </ClassAssertion>
    <ClassAssertion>
        <Class IRI="People"/>
        <AnonymousIndividual nodeID="_:genid2147484037"/>
    </ClassAssertion>
    <ClassAssertion>
        <Class IRI="People"/>
        <AnonymousIndividual nodeID="_:genid2147484039"/>
    </ClassAssertion>
    <ClassAssertion>
        <Class IRI="People"/>
        <AnonymousIndividual nodeID="_:genid2147484041"/>
    </ClassAssertion>
    <ClassAssertion>
        <Class IRI="People"/>
        <AnonymousIndividual nodeID="_:genid2147484043"/>
    </ClassAssertion>
    <ClassAssertion>
        <Class IRI="People"/>
        <AnonymousIndividual nodeID="_:genid2147484045"/>
    </ClassAssertion>
    <ClassAssertion>
        <Class IRI="People"/>
        <AnonymousIndividual nodeID="_:genid2147484047"/>
    </ClassAssertion>
    <ClassAssertion>
        <Class IRI="People"/>
        <AnonymousIndividual nodeID="_:genid2147484049"/>
    </ClassAssertion>
    <ClassAssertion>
        <Class IRI="People"/>
        <AnonymousIndividual nodeID="_:genid2147484051"/>
    </ClassAssertion>
    <ClassAssertion>
        <Class IRI="People"/>
        <AnonymousIndividual nodeID="_:genid2147484053"/>
    </ClassAssertion>
    <ClassAssertion>
        <Class IRI="People"/>
        <AnonymousIndividual nodeID="_:genid2147484055"/>
    </ClassAssertion>
    <ClassAssertion>
        <Class IRI="People"/>
        <AnonymousIndividual nodeID="_:genid2147484057"/>
    </ClassAssertion>
    <ClassAssertion>
        <Class IRI="People"/>
        <AnonymousIndividual nodeID="_:genid2147484059"/>
    </ClassAssertion>
    <ClassAssertion>
        <Class IRI="Date"/>
        <AnonymousIndividual nodeID="_:genid2147484061"/>
    </ClassAssertion>
    <ClassAssertion>
        <Class IRI="People"/>
        <AnonymousIndividual nodeID="_:genid2147484063"/>
    </ClassAssertion>
    <ClassAssertion>
        <Class IRI="Date"/>
        <AnonymousIndividual nodeID="_:genid2147484065"/>
    </ClassAssertion>
    <ClassAssertion>
        <Class IRI="People"/>
        <AnonymousIndividual nodeID="_:genid2147484067"/>
    </ClassAssertion>
    <ClassAssertion>
        <Class IRI="People"/>
        <AnonymousIndividual nodeID="_:genid2147484069"/>
    </ClassAssertion>
    <ClassAssertion>
        <Class IRI="People"/>
        <AnonymousIndividual nodeID="_:genid2147484071"/>
    </ClassAssertion>
    <ClassAssertion>
        <Class IRI="People"/>
        <AnonymousIndividual nodeID="_:genid2147484073"/>
    </ClassAssertion>
    <ClassAssertion>
        <Class IRI="People"/>
        <AnonymousIndividual nodeID="_:genid2147484075"/>
    </ClassAssertion>
    <ClassAssertion>
        <Class IRI="Date"/>
        <AnonymousIndividual nodeID="_:genid2147484077"/>
    </ClassAssertion>
    <ClassAssertion>
        <Class IRI="Date"/>
        <AnonymousIndividual nodeID="_:genid2147484079"/>
    </ClassAssertion>
    <ClassAssertion>
        <Class IRI="People"/>
        <AnonymousIndividual nodeID="_:genid2147484081"/>
    </ClassAssertion>
    <ClassAssertion>
        <Class IRI="People"/>
        <AnonymousIndividual nodeID="_:genid2147484083"/>
    </ClassAssertion>
    <ClassAssertion>
        <Class IRI="Date"/>
        <AnonymousIndividual nodeID="_:genid2147484085"/>
    </ClassAssertion>
    <ClassAssertion>
        <Class IRI="People"/>
        <AnonymousIndividual nodeID="_:genid2147484087"/>
    </ClassAssertion>
    <ClassAssertion>
        <Class IRI="People"/>
        <AnonymousIndividual nodeID="_:genid2147484089"/>
    </ClassAssertion>
    <ClassAssertion>
        <Class IRI="People"/>
        <AnonymousIndividual nodeID="_:genid2147484091"/>
    </ClassAssertion>
    <ClassAssertion>
        <Class IRI="People"/>
        <AnonymousIndividual nodeID="_:genid2147484093"/>
    </ClassAssertion>
    <ClassAssertion>
        <Class IRI="People"/>
        <AnonymousIndividual nodeID="_:genid2147484095"/>
    </ClassAssertion>
    <ClassAssertion>
        <Class IRI="Date"/>
        <AnonymousIndividual nodeID="_:genid2147484097"/>
    </ClassAssertion>
    <ClassAssertion>
        <Class IRI="Date"/>
        <AnonymousIndividual nodeID="_:genid2147484099"/>
    </ClassAssertion>
    <ClassAssertion>
        <Class IRI="People"/>
        <AnonymousIndividual nodeID="_:genid2147484101"/>
    </ClassAssertion>
    <ClassAssertion>
        <Class IRI="People"/>
        <AnonymousIndividual nodeID="_:genid2147484103"/>
    </ClassAssertion>
    <ClassAssertion>
        <Class IRI="People"/>
        <AnonymousIndividual nodeID="_:genid2147484105"/>
    </ClassAssertion>
    <ClassAssertion>
        <Class IRI="People"/>
        <AnonymousIndividual nodeID="_:genid2147484107"/>
    </ClassAssertion>
    <ClassAssertion>
        <Class IRI="PageInterval"/>
        <AnonymousIndividual nodeID="_:genid2147484109"/>
    </ClassAssertion>
    <ClassAssertion>
        <Class IRI="Date"/>
        <AnonymousIndividual nodeID="_:genid2147484111"/>
    </ClassAssertion>
    <ClassAssertion>
        <Class IRI="People"/>
        <AnonymousIndividual nodeID="_:genid2147484113"/>
    </ClassAssertion>
    <ClassAssertion>
        <Class IRI="People"/>
        <AnonymousIndividual nodeID="_:genid2147484115"/>
    </ClassAssertion>
    <ClassAssertion>
        <Class IRI="People"/>
        <AnonymousIndividual nodeID="_:genid2147484117"/>
    </ClassAssertion>
    <ClassAssertion>
        <Class IRI="People"/>
        <AnonymousIndividual nodeID="_:genid2147484119"/>
    </ClassAssertion>
    <ClassAssertion>
        <Class IRI="Date"/>
        <AnonymousIndividual nodeID="_:genid2147484121"/>
    </ClassAssertion>
    <DataPropertyAssertion>
        <DataProperty abbreviatedIRI="dc:contributor"/>
        <NamedIndividual IRI=""/>
        <Literal>Antoine Zimmermann &lt;antoine.zimmermann@inrialpes.fr&gt;</Literal>
    </DataPropertyAssertion>
    <DataPropertyAssertion>
        <DataProperty abbreviatedIRI="dc:contributor"/>
        <NamedIndividual IRI=""/>
        <Literal>Jérôme Euzenat</Literal>
    </DataPropertyAssertion>
    <DataPropertyAssertion>
        <DataProperty abbreviatedIRI="dc:creator"/>
        <NamedIndividual IRI=""/>
        <Literal>Nick Knouf &lt;nknouf@mit.edu&gt;</Literal>
    </DataPropertyAssertion>
    <DataPropertyAssertion>
        <DataProperty abbreviatedIRI="dc:date"/>
        <NamedIndividual IRI=""/>
        <Literal>08/06/2005</Literal>
    </DataPropertyAssertion>
    <DataPropertyAssertion>
        <DataProperty abbreviatedIRI="dc:description"/>
        <NamedIndividual IRI=""/>
        <Literal>Bibliographic references in OWL</Literal>
    </DataPropertyAssertion>
    <DataPropertyAssertion>
        <DataProperty abbreviatedIRI="foaf:firstName"/>
        <NamedIndividual IRI="#a04570373"/>
        <Literal>John-Jules</Literal>
    </DataPropertyAssertion>
    <DataPropertyAssertion>
        <DataProperty abbreviatedIRI="foaf:name"/>
        <NamedIndividual IRI="#a04570373"/>
        <Literal>John-Jules Meyer</Literal>
    </DataPropertyAssertion>
    <DataPropertyAssertion>
        <DataProperty abbreviatedIRI="foaf:firstName"/>
        <NamedIndividual IRI="#a066600210"/>
        <Literal>Danilo</Literal>
    </DataPropertyAssertion>
    <DataPropertyAssertion>
        <DataProperty abbreviatedIRI="foaf:name"/>
        <NamedIndividual IRI="#a066600210"/>
        <Literal>Danilo Montesi</Literal>
    </DataPropertyAssertion>
    <DataPropertyAssertion>
        <DataProperty abbreviatedIRI="foaf:firstName"/>
        <NamedIndividual IRI="#a086379337"/>
        <Literal>Wiebe</Literal>
    </DataPropertyAssertion>
    <DataPropertyAssertion>
        <DataProperty abbreviatedIRI="foaf:name"/>
        <NamedIndividual IRI="#a086379337"/>
        <Literal>Wiebe Hoek</Literal>
    </DataPropertyAssertion>
    <DataPropertyAssertion>
        <DataProperty abbreviatedIRI="foaf:firstName"/>
        <NamedIndividual IRI="#a093016135"/>
        <Literal>Rogier</Literal>
    </DataPropertyAssertion>
    <DataPropertyAssertion>
        <DataProperty abbreviatedIRI="foaf:name"/>
        <NamedIndividual IRI="#a093016135"/>
        <Literal>Rogier Eijk</Literal>
    </DataPropertyAssertion>
    <DataPropertyAssertion>
        <DataProperty abbreviatedIRI="foaf:firstName"/>
        <NamedIndividual IRI="#a11090777"/>
        <Literal>Christine</Literal>
    </DataPropertyAssertion>
    <DataPropertyAssertion>
        <DataProperty abbreviatedIRI="foaf:name"/>
        <NamedIndividual IRI="#a11090777"/>
        <Literal>Christine Parent</Literal>
    </DataPropertyAssertion>
    <DataPropertyAssertion>
        <DataProperty abbreviatedIRI="foaf:firstName"/>
        <NamedIndividual IRI="#a139477786"/>
        <Literal>Maarten</Literal>
    </DataPropertyAssertion>
    <DataPropertyAssertion>
        <DataProperty abbreviatedIRI="foaf:name"/>
        <NamedIndividual IRI="#a139477786"/>
        <Literal>Maarten Menken</Literal>
    </DataPropertyAssertion>
    <DataPropertyAssertion>
        <DataProperty abbreviatedIRI="foaf:name"/>
        <NamedIndividual IRI="#a246119474"/>
        <Literal>Journal of Web Semantics</Literal>
    </DataPropertyAssertion>
    <DataPropertyAssertion>
        <DataProperty abbreviatedIRI="foaf:firstName"/>
        <NamedIndividual IRI="#a250331360"/>
        <Literal>R.</Literal>
    </DataPropertyAssertion>
    <DataPropertyAssertion>
        <DataProperty abbreviatedIRI="foaf:name"/>
        <NamedIndividual IRI="#a250331360"/>
        <Literal>R. Schmidt</Literal>
    </DataPropertyAssertion>
    <DataPropertyAssertion>
        <DataProperty abbreviatedIRI="foaf:firstName"/>
        <NamedIndividual IRI="#a29105611"/>
        <Literal>Karl</Literal>
    </DataPropertyAssertion>
    <DataPropertyAssertion>
        <DataProperty abbreviatedIRI="foaf:name"/>
        <NamedIndividual IRI="#a29105611"/>
        <Literal>Karl Aberer</Literal>
    </DataPropertyAssertion>
    <DataPropertyAssertion>
        <DataProperty abbreviatedIRI="foaf:firstName"/>
        <NamedIndividual IRI="#a3105947"/>
        <Literal>Ronny</Literal>
    </DataPropertyAssertion>
    <DataPropertyAssertion>
        <DataProperty abbreviatedIRI="foaf:name"/>
        <NamedIndividual IRI="#a3105947"/>
        <Literal>Ronny Siebes</Literal>
    </DataPropertyAssertion>
    <DataPropertyAssertion>
        <DataProperty abbreviatedIRI="foaf:firstName"/>
        <NamedIndividual IRI="#a337716610"/>
        <Literal>Manfred</Literal>
    </DataPropertyAssertion>
    <DataPropertyAssertion>
        <DataProperty abbreviatedIRI="foaf:name"/>
        <NamedIndividual IRI="#a337716610"/>
        <Literal>Manfred Hauswirth</Literal>
    </DataPropertyAssertion>
    <DataPropertyAssertion>
        <DataProperty abbreviatedIRI="foaf:firstName"/>
        <NamedIndividual IRI="#a39510672"/>
        <Literal>Z.</Literal>
    </DataPropertyAssertion>
    <DataPropertyAssertion>
        <DataProperty abbreviatedIRI="foaf:name"/>
        <NamedIndividual IRI="#a39510672"/>
        <Literal>Z. Despotovic</Literal>
    </DataPropertyAssertion>
    <DataPropertyAssertion>
        <DataProperty abbreviatedIRI="foaf:firstName"/>
        <NamedIndividual IRI="#a431956276"/>
        <Literal>Stefano</Literal>
    </DataPropertyAssertion>
    <DataPropertyAssertion>
        <DataProperty abbreviatedIRI="foaf:name"/>
        <NamedIndividual IRI="#a431956276"/>
        <Literal>Stefano Spaccapietra</Literal>
    </DataPropertyAssertion>
    <DataPropertyAssertion>
        <DataProperty abbreviatedIRI="foaf:firstName"/>
        <NamedIndividual IRI="#a431956276b"/>
        <Literal>Mike</Literal>
    </DataPropertyAssertion>
    <DataPropertyAssertion>
        <DataProperty abbreviatedIRI="foaf:name"/>
        <NamedIndividual IRI="#a431956276b"/>
        <Literal>Mike Papazoglou</Literal>
    </DataPropertyAssertion>
    <DataPropertyAssertion>
        <DataProperty abbreviatedIRI="foaf:firstName"/>
        <NamedIndividual IRI="#a431956276c"/>
        <Literal>Zahir</Literal>
    </DataPropertyAssertion>
    <DataPropertyAssertion>
        <DataProperty abbreviatedIRI="foaf:name"/>
        <NamedIndividual IRI="#a431956276c"/>
        <Literal>Zahir Tari</Literal>
    </DataPropertyAssertion>
    <DataPropertyAssertion>
        <DataProperty abbreviatedIRI="foaf:firstName"/>
        <NamedIndividual IRI="#a43836633"/>
        <Literal>Jeen</Literal>
    </DataPropertyAssertion>
    <DataPropertyAssertion>
        <DataProperty abbreviatedIRI="foaf:name"/>
        <NamedIndividual IRI="#a43836633"/>
        <Literal>Jeen Broekstra</Literal>
    </DataPropertyAssertion>
    <DataPropertyAssertion>
        <DataProperty abbreviatedIRI="foaf:firstName"/>
        <NamedIndividual IRI="#a467748807"/>
        <Literal>Ateret</Literal>
    </DataPropertyAssertion>
    <DataPropertyAssertion>
        <DataProperty abbreviatedIRI="foaf:name"/>
        <NamedIndividual IRI="#a467748807"/>
        <Literal>Ateret Anaby-Tavor</Literal>
    </DataPropertyAssertion>
    <DataPropertyAssertion>
        <DataProperty abbreviatedIRI="foaf:firstName"/>
        <NamedIndividual IRI="#a48552212"/>
        <Literal>Björn</Literal>
    </DataPropertyAssertion>
    <DataPropertyAssertion>
        <DataProperty abbreviatedIRI="foaf:name"/>
        <NamedIndividual IRI="#a48552212"/>
        <Literal>Björn Schnizler</Literal>
    </DataPropertyAssertion>
    <DataPropertyAssertion>
        <DataProperty abbreviatedIRI="foaf:firstName"/>
        <NamedIndividual IRI="#a572406328"/>
        <Literal>Frank</Literal>
    </DataPropertyAssertion>
    <DataPropertyAssertion>
        <DataProperty abbreviatedIRI="foaf:name"/>
        <NamedIndividual IRI="#a572406328"/>
        <Literal>Frank Boer</Literal>
    </DataPropertyAssertion>
    <DataPropertyAssertion>
        <DataProperty abbreviatedIRI="foaf:firstName"/>
        <NamedIndividual IRI="#a70955601"/>
        <Literal>A.</Literal>
    </DataPropertyAssertion>
    <DataPropertyAssertion>
        <DataProperty abbreviatedIRI="foaf:name"/>
        <NamedIndividual IRI="#a70955601"/>
        <Literal>A. Datta</Literal>
    </DataPropertyAssertion>
    <DataPropertyAssertion>
        <DataProperty abbreviatedIRI="foaf:firstName"/>
        <NamedIndividual IRI="#a71003986"/>
        <Literal>Steffen</Literal>
    </DataPropertyAssertion>
    <DataPropertyAssertion>
        <DataProperty abbreviatedIRI="foaf:name"/>
        <NamedIndividual IRI="#a71003986"/>
        <Literal>Steffen Staab</Literal>
    </DataPropertyAssertion>
    <DataPropertyAssertion>
        <DataProperty abbreviatedIRI="foaf:firstName"/>
        <NamedIndividual IRI="#a712561038"/>
        <Literal>Marc</Literal>
    </DataPropertyAssertion>
    <DataPropertyAssertion>
        <DataProperty abbreviatedIRI="foaf:name"/>
        <NamedIndividual IRI="#a712561038"/>
        <Literal>Marc Ehrig</Literal>
    </DataPropertyAssertion>
    <DataPropertyAssertion>
        <DataProperty abbreviatedIRI="foaf:firstName"/>
        <NamedIndividual IRI="#a74993404"/>
        <Literal>I. V.</Literal>
    </DataPropertyAssertion>
    <DataPropertyAssertion>
        <DataProperty abbreviatedIRI="foaf:name"/>
        <NamedIndividual IRI="#a74993404"/>
        <Literal>I. V. Levenshtein</Literal>
    </DataPropertyAssertion>
    <DataPropertyAssertion>
        <DataProperty abbreviatedIRI="foaf:firstName"/>
        <NamedIndividual IRI="#a79573306"/>
        <Literal>York</Literal>
    </DataPropertyAssertion>
    <DataPropertyAssertion>
        <DataProperty abbreviatedIRI="foaf:name"/>
        <NamedIndividual IRI="#a79573306"/>
        <Literal>York Sure</Literal>
    </DataPropertyAssertion>
    <DataPropertyAssertion>
        <DataProperty abbreviatedIRI="foaf:firstName"/>
        <NamedIndividual IRI="#a85228505"/>
        <Literal>Alexander</Literal>
    </DataPropertyAssertion>
    <DataPropertyAssertion>
        <DataProperty abbreviatedIRI="foaf:name"/>
        <NamedIndividual IRI="#a85228505"/>
        <Literal>Alexander Mädche</Literal>
    </DataPropertyAssertion>
    <DataPropertyAssertion>
        <DataProperty abbreviatedIRI="foaf:firstName"/>
        <NamedIndividual IRI="#a885257047"/>
        <Literal>M.</Literal>
    </DataPropertyAssertion>
    <DataPropertyAssertion>
        <DataProperty abbreviatedIRI="foaf:name"/>
        <NamedIndividual IRI="#a885257047"/>
        <Literal>M. Punceva</Literal>
    </DataPropertyAssertion>
    <DataPropertyAssertion>
        <DataProperty abbreviatedIRI="foaf:firstName"/>
        <NamedIndividual IRI="#a900366022"/>
        <Literal>Avigdor</Literal>
    </DataPropertyAssertion>
    <DataPropertyAssertion>
        <DataProperty abbreviatedIRI="foaf:name"/>
        <NamedIndividual IRI="#a900366022"/>
        <Literal>Avigdor Gal</Literal>
    </DataPropertyAssertion>
    <DataPropertyAssertion>
        <DataProperty abbreviatedIRI="foaf:firstName"/>
        <NamedIndividual IRI="#a944339054"/>
        <Literal>Frank</Literal>
    </DataPropertyAssertion>
    <DataPropertyAssertion>
        <DataProperty abbreviatedIRI="foaf:name"/>
        <NamedIndividual IRI="#a944339054"/>
        <Literal>Frank van Harmelen</Literal>
    </DataPropertyAssertion>
    <DataPropertyAssertion>
        <DataProperty abbreviatedIRI="foaf:firstName"/>
        <NamedIndividual IRI="#a94533498"/>
        <Literal>Peter</Literal>
    </DataPropertyAssertion>
    <DataPropertyAssertion>
        <DataProperty abbreviatedIRI="foaf:name"/>
        <NamedIndividual IRI="#a94533498"/>
        <Literal>Peter Haase</Literal>
    </DataPropertyAssertion>
    <DataPropertyAssertion>
        <DataProperty abbreviatedIRI="foaf:firstName"/>
        <NamedIndividual IRI="#a958684218"/>
        <Literal>Peter</Literal>
    </DataPropertyAssertion>
    <DataPropertyAssertion>
        <DataProperty abbreviatedIRI="foaf:name"/>
        <NamedIndividual IRI="#a958684218"/>
        <Literal>Peter Mika</Literal>
    </DataPropertyAssertion>
    <DataPropertyAssertion>
        <DataProperty abbreviatedIRI="foaf:firstName"/>
        <NamedIndividual IRI="#a971541439"/>
        <Literal>Alberto</Literal>
    </DataPropertyAssertion>
    <DataPropertyAssertion>
        <DataProperty abbreviatedIRI="foaf:name"/>
        <NamedIndividual IRI="#a971541439"/>
        <Literal>Alberto Trombetta</Literal>
    </DataPropertyAssertion>
    <DataPropertyAssertion>
        <DataProperty abbreviatedIRI="foaf:firstName"/>
        <NamedIndividual IRI="#a98078619"/>
        <Literal>Philippe</Literal>
    </DataPropertyAssertion>
    <DataPropertyAssertion>
        <DataProperty abbreviatedIRI="foaf:name"/>
        <NamedIndividual IRI="#a98078619"/>
        <Literal>Philippe Cudré-Mauroux</Literal>
    </DataPropertyAssertion>
    <SubObjectPropertyOf>
        <ObjectProperty IRI="#coordinatedBy"/>
        <ObjectProperty IRI="#createdBy"/>
    </SubObjectPropertyOf>
    <SubObjectPropertyOf>
        <ObjectProperty IRI="#directedBy"/>
        <ObjectProperty IRI="#createdBy"/>
    </SubObjectPropertyOf>
    <SubObjectPropertyOf>
        <ObjectProperty IRI="#inCompilation"/>
        <ObjectProperty IRI="#componentOf"/>
    </SubObjectPropertyOf>
    <SubObjectPropertyOf>
        <ObjectProperty IRI="#inMinutes"/>
        <ObjectProperty IRI="#componentOf"/>
    </SubObjectPropertyOf>
    <SubObjectPropertyOf>
        <ObjectProperty IRI="#inPeriodical"/>
        <ObjectProperty IRI="#componentOf"/>
    </SubObjectPropertyOf>
    <SubObjectPropertyOf>
        <ObjectProperty IRI="#inVolume"/>
        <ObjectProperty IRI="#componentOf"/>
    </SubObjectPropertyOf>
    <SubObjectPropertyOf>
        <ObjectProperty IRI="#writtenBy"/>
        <ObjectProperty IRI="#createdBy"/>
    </SubObjectPropertyOf>
    <TransitiveObjectProperty>
        <ObjectProperty IRI="#componentOf"/>
    </TransitiveObjectProperty>
    <ObjectPropertyDomain>
        <ObjectProperty IRI="#componentOf"/>
        <Class IRI="#Section"/>
    </ObjectPropertyDomain>
    <ObjectPropertyDomain>
        <ObjectProperty IRI="#contract"/>
        <Class IRI="#Entry"/>
    </ObjectPropertyDomain>
    <ObjectPropertyDomain>
        <ObjectProperty IRI="#coordinates"/>
        <Class abbreviatedIRI="owl:Thing"/>
    </ObjectPropertyDomain>
    <ObjectPropertyDomain>
        <ObjectProperty IRI="#createdBy"/>
        <Class IRI="#Entry"/>
    </ObjectPropertyDomain>
    <ObjectPropertyDomain>
        <ObjectProperty IRI="#directedBy"/>
        <Class IRI="#Movie"/>
    </ObjectPropertyDomain>
    <ObjectPropertyDomain>
        <ObjectProperty IRI="#inCompilation"/>
        <Class IRI="#InCompilation"/>
    </ObjectPropertyDomain>
    <ObjectPropertyDomain>
        <ObjectProperty IRI="#inMinutes"/>
        <Class IRI="#Communication"/>
    </ObjectPropertyDomain>
    <ObjectPropertyDomain>
        <ObjectProperty IRI="#inPeriodical"/>
        <Class IRI="#JournalPaper"/>
    </ObjectPropertyDomain>
    <ObjectPropertyDomain>
        <ObjectProperty IRI="#inVolume"/>
        <Class IRI="#Extract"/>
    </ObjectPropertyDomain>
    <ObjectPropertyDomain>
        <ObjectProperty IRI="#issuedBy"/>
        <Class IRI="#Report"/>
    </ObjectPropertyDomain>
    <ObjectPropertyDomain>
        <ObjectProperty IRI="#issuer"/>
        <ObjectUnionOf>
            <Class IRI="#CourseMaterial"/>
            <Class IRI="#StudentReport"/>
        </ObjectUnionOf>
    </ObjectPropertyDomain>
    <ObjectPropertyDomain>
        <ObjectProperty IRI="#meeting"/>
        <Class IRI="#ConferenceMinutes"/>
    </ObjectPropertyDomain>
    <ObjectPropertyDomain>
        <ObjectProperty IRI="#organizedBy"/>
        <Class IRI="#Congress"/>
    </ObjectPropertyDomain>
    <ObjectPropertyDomain>
        <ObjectProperty IRI="#pageRange"/>
        <Class IRI="#Section"/>
    </ObjectPropertyDomain>
    <ObjectPropertyDomain>
        <ObjectProperty IRI="#papers"/>
        <Class IRI="#Periodical"/>
    </ObjectPropertyDomain>
    <ObjectPropertyDomain>
        <ObjectProperty IRI="#place"/>
        <ObjectUnionOf>
            <Class IRI="#Congress"/>
            <Class IRI="#Entry"/>
        </ObjectUnionOf>
    </ObjectPropertyDomain>
    <ObjectPropertyDomain>
        <ObjectProperty IRI="#publishedBy"/>
        <ObjectUnionOf>
            <Class IRI="#Entry"/>
            <Class IRI="#Periodical"/>
        </ObjectUnionOf>
    </ObjectPropertyDomain>
    <ObjectPropertyDomain>
        <ObjectProperty IRI="#publishingDate"/>
        <ObjectUnionOf>
            <Class IRI="#Congress"/>
            <Class IRI="#Entry"/>
        </ObjectUnionOf>
    </ObjectPropertyDomain>
    <ObjectPropertyDomain>
        <ObjectProperty IRI="#sections"/>
        <Class IRI="#Entry"/>
    </ObjectPropertyDomain>
    <ObjectPropertyDomain>
        <ObjectProperty IRI="#sponsoredBy"/>
        <ObjectUnionOf>
            <Class IRI="#ConferenceMinutes"/>
            <Class IRI="#ReferenceGuide"/>
        </ObjectUnionOf>
    </ObjectPropertyDomain>
    <ObjectPropertyDomain>
        <ObjectProperty IRI="#talks"/>
        <Class IRI="#ConferenceMinutes"/>
    </ObjectPropertyDomain>
    <ObjectPropertyDomain>
        <ObjectProperty IRI="#tomes"/>
        <Class IRI="#Entry"/>
    </ObjectPropertyDomain>
    <ObjectPropertyDomain>
        <ObjectProperty abbreviatedIRI="rdf:first"/>
        <Class abbreviatedIRI="rdf:List"/>
    </ObjectPropertyDomain>
    <ObjectPropertyDomain>
        <ObjectProperty abbreviatedIRI="rdf:rest"/>
        <Class abbreviatedIRI="rdf:List"/>
    </ObjectPropertyDomain>
    <ObjectPropertyRange>
        <ObjectProperty IRI="#contract"/>
        <Class abbreviatedIRI="owl:Thing"/>
    </ObjectPropertyRange>
    <ObjectPropertyRange>
        <ObjectProperty IRI="#coordinates"/>
        <Class IRI="#Directions"/>
    </ObjectPropertyRange>
    <ObjectPropertyRange>
        <ObjectProperty IRI="#createdBy"/>
        <Class IRI="#People"/>
    </ObjectPropertyRange>
    <ObjectPropertyRange>
        <ObjectProperty IRI="#inCompilation"/>
        <Class IRI="#Compilation"/>
    </ObjectPropertyRange>
    <ObjectPropertyRange>
        <ObjectProperty IRI="#inMinutes"/>
        <Class IRI="#ConferenceMinutes"/>
    </ObjectPropertyRange>
    <ObjectPropertyRange>
        <ObjectProperty IRI="#inPeriodical"/>
        <Class IRI="#Periodical"/>
    </ObjectPropertyRange>
    <ObjectPropertyRange>
        <ObjectProperty IRI="#inVolume"/>
        <Class IRI="#Monography"/>
    </ObjectPropertyRange>
    <ObjectPropertyRange>
        <ObjectProperty IRI="#issuedBy"/>
        <Class IRI="#Organization"/>
    </ObjectPropertyRange>
    <ObjectPropertyRange>
        <ObjectProperty IRI="#issuer"/>
        <Class IRI="#University"/>
    </ObjectPropertyRange>
    <ObjectPropertyRange>
        <ObjectProperty IRI="#meeting"/>
        <Class IRI="#Congress"/>
    </ObjectPropertyRange>
    <ObjectPropertyRange>
        <ObjectProperty IRI="#organizedBy"/>
        <Class abbreviatedIRI="foaf:Organization"/>
    </ObjectPropertyRange>
    <ObjectPropertyRange>
        <ObjectProperty IRI="#pageRange"/>
        <Class IRI="#PageInterval"/>
    </ObjectPropertyRange>
    <ObjectPropertyRange>
        <ObjectProperty IRI="#papers"/>
        <Class IRI="#JournalPaper"/>
    </ObjectPropertyRange>
    <ObjectPropertyRange>
        <ObjectProperty IRI="#place"/>
        <Class IRI="#Directions"/>
    </ObjectPropertyRange>
    <ObjectPropertyRange>
        <ObjectProperty IRI="#publishedBy"/>
        <Class IRI="#PublishingHouse"/>
    </ObjectPropertyRange>
    <ObjectPropertyRange>
        <ObjectProperty IRI="#publishingDate"/>
        <Class IRI="#Date"/>
    </ObjectPropertyRange>
    <ObjectPropertyRange>
        <ObjectProperty IRI="#sections"/>
        <Class IRI="#Chapter"/>
    </ObjectPropertyRange>
    <ObjectPropertyRange>
        <ObjectProperty IRI="#sponsoredBy"/>
        <Class abbreviatedIRI="foaf:Organization"/>
    </ObjectPropertyRange>
    <ObjectPropertyRange>
        <ObjectProperty IRI="#talks"/>
        <Class IRI="#Communication"/>
    </ObjectPropertyRange>
    <ObjectPropertyRange>
        <ObjectProperty IRI="#tomes"/>
        <Class IRI="#Section"/>
    </ObjectPropertyRange>
    <ObjectPropertyRange>
        <ObjectProperty abbreviatedIRI="rdf:rest"/>
        <Class abbreviatedIRI="rdf:List"/>
    </ObjectPropertyRange>
    <SubDataPropertyOf>
        <DataProperty IRI="#issue"/>
        <DataProperty IRI="#numbering"/>
    </SubDataPropertyOf>
    <SubDataPropertyOf>
        <DataProperty IRI="#number"/>
        <DataProperty IRI="#numbering"/>
    </SubDataPropertyOf>
    <SubDataPropertyOf>
        <DataProperty IRI="#volume"/>
        <DataProperty IRI="#numbering"/>
    </SubDataPropertyOf>
    <DataPropertyDomain>
        <DataProperty IRI="#ISBN"/>
        <Class IRI="#Entry"/>
    </DataPropertyDomain>
    <DataPropertyDomain>
        <DataProperty IRI="#ISSN"/>
        <Class IRI="#Entry"/>
    </DataPropertyDomain>
    <DataPropertyDomain>
        <DataProperty IRI="#KeyWordsAndPhrases"/>
        <Class IRI="#Entry"/>
    </DataPropertyDomain>
    <DataPropertyDomain>
        <DataProperty IRI="#LCCN"/>
        <Class IRI="#Entry"/>
    </DataPropertyDomain>
    <DataPropertyDomain>
        <DataProperty IRI="#MRN"/>
        <Class IRI="#Entry"/>
    </DataPropertyDomain>
    <DataPropertyDomain>
        <DataProperty IRI="#PublicationDetails"/>
        <ObjectUnionOf>
            <Class IRI="#Brochure"/>
            <Class IRI="#Various"/>
        </ObjectUnionOf>
    </DataPropertyDomain>
    <DataPropertyDomain>
        <DataProperty IRI="#amount"/>
        <Class IRI="#Entry"/>
    </DataPropertyDomain>
    <DataPropertyDomain>
        <DataProperty IRI="#annotation"/>
        <Class IRI="#Entry"/>
    </DataPropertyDomain>
    <DataPropertyDomain>
        <DataProperty IRI="#beginning"/>
        <Class IRI="#PageInterval"/>
    </DataPropertyDomain>
    <DataPropertyDomain>
        <DataProperty IRI="#comment"/>
        <Class IRI="#Entry"/>
    </DataPropertyDomain>
    <DataPropertyDomain>
        <DataProperty IRI="#company"/>
        <Class IRI="#Entry"/>
    </DataPropertyDomain>
    <DataPropertyDomain>
        <DataProperty IRI="#country"/>
        <Class IRI="#Directions"/>
    </DataPropertyDomain>
    <DataPropertyDomain>
        <DataProperty IRI="#day"/>
        <Class IRI="#Date"/>
    </DataPropertyDomain>
    <DataPropertyDomain>
        <DataProperty IRI="#dimensions"/>
        <Class IRI="#Entry"/>
    </DataPropertyDomain>
    <DataPropertyDomain>
        <DataProperty IRI="#end"/>
        <Class IRI="#PageInterval"/>
    </DataPropertyDomain>
    <DataPropertyDomain>
        <DataProperty IRI="#frequency"/>
        <Class IRI="#Periodical"/>
    </DataPropertyDomain>
    <DataPropertyDomain>
        <DataProperty IRI="#heading"/>
        <Class IRI="#Entry"/>
    </DataPropertyDomain>
    <DataPropertyDomain>
        <DataProperty IRI="#idiom"/>
        <Class IRI="#Entry"/>
    </DataPropertyDomain>
    <DataPropertyDomain>
        <DataProperty IRI="#inSeries"/>
        <Class IRI="#Entry"/>
    </DataPropertyDomain>
    <DataPropertyDomain>
        <DataProperty IRI="#issue"/>
        <ObjectUnionOf>
            <Class IRI="#Book"/>
            <Class IRI="#ReferenceGuide"/>
        </ObjectUnionOf>
    </DataPropertyDomain>
    <DataPropertyDomain>
        <DataProperty IRI="#issue"/>
        <ObjectUnionOf>
            <Class IRI="#Congress"/>
            <Class IRI="#Entry"/>
        </ObjectUnionOf>
    </DataPropertyDomain>
    <DataPropertyDomain>
        <DataProperty IRI="#link"/>
        <Class IRI="#Entry"/>
    </DataPropertyDomain>
    <DataPropertyDomain>
        <DataProperty IRI="#month"/>
        <Class IRI="#Date"/>
    </DataPropertyDomain>
    <DataPropertyDomain>
        <DataProperty IRI="#number"/>
        <Class IRI="#Entry"/>
    </DataPropertyDomain>
    <DataPropertyDomain>
        <DataProperty IRI="#numbering"/>
        <ObjectUnionOf>
            <Class IRI="#Congress"/>
            <Class IRI="#Entry"/>
        </ObjectUnionOf>
    </DataPropertyDomain>
    <DataPropertyDomain>
        <DataProperty IRI="#ref"/>
        <Class IRI="#Entry"/>
    </DataPropertyDomain>
    <DataPropertyDomain>
        <DataProperty IRI="#rights"/>
        <Class IRI="#Entry"/>
    </DataPropertyDomain>
    <DataPropertyDomain>
        <DataProperty IRI="#section"/>
        <Class IRI="#Section"/>
    </DataPropertyDomain>
    <DataPropertyDomain>
        <DataProperty IRI="#selection"/>
        <Class IRI="#Entry"/>
    </DataPropertyDomain>
    <DataPropertyDomain>
        <DataProperty IRI="#startDate"/>
        <Class IRI="#Chapter"/>
    </DataPropertyDomain>
    <DataPropertyDomain>
        <DataProperty IRI="#state"/>
        <Class IRI="#Directions"/>
    </DataPropertyDomain>
    <DataPropertyDomain>
        <DataProperty IRI="#summary"/>
        <Class IRI="#Entry"/>
    </DataPropertyDomain>
    <DataPropertyDomain>
        <DataProperty IRI="#table"/>
        <Class IRI="#Entry"/>
    </DataPropertyDomain>
    <DataPropertyDomain>
        <DataProperty IRI="#town"/>
        <Class IRI="#Directions"/>
    </DataPropertyDomain>
    <DataPropertyDomain>
        <DataProperty IRI="#type"/>
        <ObjectUnionOf>
            <Class IRI="#Chapter"/>
            <Class IRI="#StudentReport"/>
            <Class IRI="#TechnicalReport"/>
        </ObjectUnionOf>
    </DataPropertyDomain>
    <DataPropertyDomain>
        <DataProperty IRI="#volume"/>
        <Class IRI="#Entry"/>
    </DataPropertyDomain>
    <DataPropertyDomain>
        <DataProperty IRI="#year"/>
        <Class IRI="#Date"/>
    </DataPropertyDomain>
    <DataPropertyRange>
        <DataProperty IRI="#ISBN"/>
        <Datatype abbreviatedIRI="xsd:string"/>
    </DataPropertyRange>
    <DataPropertyRange>
        <DataProperty IRI="#ISSN"/>
        <Datatype abbreviatedIRI="xsd:string"/>
    </DataPropertyRange>
    <DataPropertyRange>
        <DataProperty IRI="#KeyWordsAndPhrases"/>
        <Datatype abbreviatedIRI="xsd:string"/>
    </DataPropertyRange>
    <DataPropertyRange>
        <DataProperty IRI="#LCCN"/>
        <Datatype abbreviatedIRI="xsd:string"/>
    </DataPropertyRange>
    <DataPropertyRange>
        <DataProperty IRI="#MRN"/>
        <Datatype abbreviatedIRI="xsd:string"/>
    </DataPropertyRange>
    <DataPropertyRange>
        <DataProperty IRI="#PublicationDetails"/>
        <Datatype abbreviatedIRI="xsd:string"/>
    </DataPropertyRange>
    <DataPropertyRange>
        <DataProperty IRI="#acronym"/>
        <Datatype abbreviatedIRI="xsd:string"/>
    </DataPropertyRange>
    <DataPropertyRange>
        <DataProperty IRI="#amount"/>
        <Datatype abbreviatedIRI="xsd:string"/>
    </DataPropertyRange>
    <DataPropertyRange>
        <DataProperty IRI="#annotation"/>
        <Datatype abbreviatedIRI="xsd:string"/>
    </DataPropertyRange>
    <DataPropertyRange>
        <DataProperty IRI="#beginning"/>
        <Datatype abbreviatedIRI="xsd:nonNegativeInteger"/>
    </DataPropertyRange>
    <DataPropertyRange>
        <DataProperty IRI="#comment"/>
        <Datatype abbreviatedIRI="xsd:string"/>
    </DataPropertyRange>
    <DataPropertyRange>
        <DataProperty IRI="#company"/>
        <Datatype abbreviatedIRI="xsd:string"/>
    </DataPropertyRange>
    <DataPropertyRange>
        <DataProperty IRI="#country"/>
        <Datatype abbreviatedIRI="xsd:string"/>
    </DataPropertyRange>
    <DataPropertyRange>
        <DataProperty IRI="#day"/>
        <Datatype abbreviatedIRI="xsd:gDay"/>
    </DataPropertyRange>
    <DataPropertyRange>
        <DataProperty IRI="#dimensions"/>
        <Datatype abbreviatedIRI="xsd:string"/>
    </DataPropertyRange>
    <DataPropertyRange>
        <DataProperty IRI="#end"/>
        <Datatype abbreviatedIRI="xsd:nonNegativeInteger"/>
    </DataPropertyRange>
    <DataPropertyRange>
        <DataProperty IRI="#frequency"/>
        <Datatype abbreviatedIRI="xsd:string"/>
    </DataPropertyRange>
    <DataPropertyRange>
        <DataProperty IRI="#heading"/>
        <Datatype abbreviatedIRI="xsd:string"/>
    </DataPropertyRange>
    <DataPropertyRange>
        <DataProperty IRI="#id"/>
        <Datatype abbreviatedIRI="xsd:string"/>
    </DataPropertyRange>
    <DataPropertyRange>
        <DataProperty IRI="#idiom"/>
        <Datatype abbreviatedIRI="xsd:language"/>
    </DataPropertyRange>
    <DataPropertyRange>
        <DataProperty IRI="#inSeries"/>
        <Datatype abbreviatedIRI="xsd:string"/>
    </DataPropertyRange>
    <DataPropertyRange>
        <DataProperty IRI="#issue"/>
        <Datatype abbreviatedIRI="xsd:string"/>
    </DataPropertyRange>
    <DataPropertyRange>
        <DataProperty IRI="#link"/>
        <Datatype abbreviatedIRI="xsd:string"/>
    </DataPropertyRange>
    <DataPropertyRange>
        <DataProperty IRI="#month"/>
        <Datatype abbreviatedIRI="xsd:gMonth"/>
    </DataPropertyRange>
    <DataPropertyRange>
        <DataProperty IRI="#number"/>
        <Datatype abbreviatedIRI="xsd:string"/>
    </DataPropertyRange>
    <DataPropertyRange>
        <DataProperty IRI="#ref"/>
        <Datatype abbreviatedIRI="xsd:string"/>
    </DataPropertyRange>
    <DataPropertyRange>
        <DataProperty IRI="#rights"/>
        <Datatype abbreviatedIRI="xsd:string"/>
    </DataPropertyRange>
    <DataPropertyRange>
        <DataProperty IRI="#section"/>
        <Datatype abbreviatedIRI="xsd:string"/>
    </DataPropertyRange>
    <DataPropertyRange>
        <DataProperty IRI="#selection"/>
        <Datatype abbreviatedIRI="xsd:string"/>
    </DataPropertyRange>
    <DataPropertyRange>
        <DataProperty IRI="#startDate"/>
        <Datatype abbreviatedIRI="xsd:string"/>
    </DataPropertyRange>
    <DataPropertyRange>
        <DataProperty IRI="#state"/>
        <Datatype abbreviatedIRI="xsd:string"/>
    </DataPropertyRange>
    <DataPropertyRange>
        <DataProperty IRI="#summary"/>
        <Datatype abbreviatedIRI="xsd:string"/>
    </DataPropertyRange>
    <DataPropertyRange>
        <DataProperty IRI="#table"/>
        <Datatype abbreviatedIRI="xsd:string"/>
    </DataPropertyRange>
    <DataPropertyRange>
        <DataProperty IRI="#town"/>
        <Datatype abbreviatedIRI="xsd:string"/>
    </DataPropertyRange>
    <DataPropertyRange>
        <DataProperty IRI="#type"/>
        <Datatype abbreviatedIRI="xsd:string"/>
    </DataPropertyRange>
    <DataPropertyRange>
        <DataProperty IRI="#volume"/>
        <Datatype abbreviatedIRI="xsd:nonNegativeInteger"/>
    </DataPropertyRange>
    <DataPropertyRange>
        <DataProperty IRI="#year"/>
        <Datatype abbreviatedIRI="xsd:gYear"/>
    </DataPropertyRange>
    <AnnotationAssertion>
        <AnnotationProperty abbreviatedIRI="rdfs:comment"/>
        <IRI>#Book</IRI>
        <Literal xml:lang="en">A book that may be a monograph or a collection of written texts.</Literal>
    </AnnotationAssertion>
    <AnnotationAssertion>
        <AnnotationProperty abbreviatedIRI="rdfs:label"/>
        <IRI>#Book</IRI>
        <Literal xml:lang="en">Book</Literal>
    </AnnotationAssertion>
    <AnnotationAssertion>
        <AnnotationProperty abbreviatedIRI="rdfs:comment"/>
        <IRI>#Brochure</IRI>
        <Literal xml:lang="en">A work that is printed and bound, but without a named publisher or sponsoring institution.</Literal>
    </AnnotationAssertion>
    <AnnotationAssertion>
        <AnnotationProperty abbreviatedIRI="rdfs:label"/>
        <IRI>#Brochure</IRI>
        <Literal xml:lang="en">Brochure</Literal>
    </AnnotationAssertion>
    <AnnotationAssertion>
        <AnnotationProperty abbreviatedIRI="rdfs:comment"/>
        <IRI>#Chapter</IRI>
        <Literal xml:lang="en">A chapter (or section or whatever) of a book having its own title.</Literal>
    </AnnotationAssertion>
    <AnnotationAssertion>
        <AnnotationProperty abbreviatedIRI="rdfs:label"/>
        <IRI>#Chapter</IRI>
        <Literal xml:lang="en">BookPart</Literal>
    </AnnotationAssertion>
    <AnnotationAssertion>
        <AnnotationProperty abbreviatedIRI="rdfs:comment"/>
        <IRI>#Communication</IRI>
        <Literal xml:lang="en">An article in a conference proceedings.</Literal>
    </AnnotationAssertion>
    <AnnotationAssertion>
        <AnnotationProperty abbreviatedIRI="rdfs:label"/>
        <IRI>#Communication</IRI>
        <Literal xml:lang="en">Communication</Literal>
    </AnnotationAssertion>
    <AnnotationAssertion>
        <AnnotationProperty abbreviatedIRI="rdfs:comment"/>
        <IRI>#Compilation</IRI>
        <Literal xml:lang="en">A book that is collection of texts or articles.</Literal>
    </AnnotationAssertion>
    <AnnotationAssertion>
        <AnnotationProperty abbreviatedIRI="rdfs:label"/>
        <IRI>#Compilation</IRI>
        <Literal xml:lang="en">Compilation</Literal>
    </AnnotationAssertion>
    <AnnotationAssertion>
        <AnnotationProperty abbreviatedIRI="rdfs:comment"/>
        <IRI>#ConferenceMinutes</IRI>
        <Literal xml:lang="en">A proceedings may be implicitly defined with an inproceedings.</Literal>
    </AnnotationAssertion>
    <AnnotationAssertion>
        <AnnotationProperty abbreviatedIRI="rdfs:comment"/>
        <IRI>#ConferenceMinutes</IRI>
        <Literal xml:lang="en">The proceedings of a conference.</Literal>
    </AnnotationAssertion>
    <AnnotationAssertion>
        <AnnotationProperty abbreviatedIRI="rdfs:label"/>
        <IRI>#ConferenceMinutes</IRI>
        <Literal xml:lang="en">ConferenceMinutes</Literal>
    </AnnotationAssertion>
    <AnnotationAssertion>
        <AnnotationProperty abbreviatedIRI="rdfs:comment"/>
        <IRI>#Congress</IRI>
        <Literal xml:lang="en">An event presenting work.</Literal>
    </AnnotationAssertion>
    <AnnotationAssertion>
        <AnnotationProperty abbreviatedIRI="rdfs:label"/>
        <IRI>#Congress</IRI>
        <Literal xml:lang="en">The location of an event</Literal>
    </AnnotationAssertion>
    <AnnotationAssertion>
        <AnnotationProperty abbreviatedIRI="rdfs:comment"/>
        <IRI>#CourseMaterial</IRI>
        <Literal xml:lang="en">Lecture notes.</Literal>
    </AnnotationAssertion>
    <AnnotationAssertion>
        <AnnotationProperty abbreviatedIRI="rdfs:label"/>
        <IRI>#CourseMaterial</IRI>
        <Literal xml:lang="en">CourseMaterial</Literal>
    </AnnotationAssertion>
    <AnnotationAssertion>
        <AnnotationProperty abbreviatedIRI="rdfs:comment"/>
        <IRI>#Date</IRI>
        <Literal xml:lang="en">Date of a day which can be unknown (i.e., only the year is known or only the year and month). This is for overcoming the limits of XML-Schema for wich a date is not separable.</Literal>
    </AnnotationAssertion>
    <AnnotationAssertion>
        <AnnotationProperty abbreviatedIRI="rdfs:label"/>
        <IRI>#Date</IRI>
        <Literal xml:lang="en">Date</Literal>
    </AnnotationAssertion>
    <AnnotationAssertion>
        <AnnotationProperty abbreviatedIRI="rdfs:comment"/>
        <IRI>#Deliverable</IRI>
        <Literal xml:lang="en">A report delivered for accomplishing a contract.</Literal>
    </AnnotationAssertion>
    <AnnotationAssertion>
        <AnnotationProperty abbreviatedIRI="rdfs:label"/>
        <IRI>#Deliverable</IRI>
        <Literal xml:lang="en">Deliverable report</Literal>
    </AnnotationAssertion>
    <AnnotationAssertion>
        <AnnotationProperty abbreviatedIRI="rdfs:comment"/>
        <IRI>#Directions</IRI>
        <Literal xml:lang="en">The street address of the location of some organization or event.</Literal>
    </AnnotationAssertion>
    <AnnotationAssertion>
        <AnnotationProperty abbreviatedIRI="rdfs:label"/>
        <IRI>#Directions</IRI>
        <Literal xml:lang="en">Directions</Literal>
    </AnnotationAssertion>
    <AnnotationAssertion>
        <AnnotationProperty abbreviatedIRI="rdfs:comment"/>
        <IRI>#DoctoralThesis</IRI>
        <Literal xml:lang="en">A PhD thesis.</Literal>
    </AnnotationAssertion>
    <AnnotationAssertion>
        <AnnotationProperty abbreviatedIRI="rdfs:label"/>
        <IRI>#DoctoralThesis</IRI>
        <Literal xml:lang="en">DoctoralThesis</Literal>
    </AnnotationAssertion>
    <AnnotationAssertion>
        <AnnotationProperty abbreviatedIRI="rdfs:comment"/>
        <IRI>#Entry</IRI>
        <Literal xml:lang="en">Base class for all entries</Literal>
    </AnnotationAssertion>
    <AnnotationAssertion>
        <AnnotationProperty abbreviatedIRI="rdfs:label"/>
        <IRI>#Entry</IRI>
        <Literal xml:lang="en">Entry</Literal>
    </AnnotationAssertion>
    <AnnotationAssertion>
        <AnnotationProperty abbreviatedIRI="rdfs:comment"/>
        <IRI>#Extract</IRI>
        <Literal xml:lang="en">A subpart of a book given by a range of pages.</Literal>
    </AnnotationAssertion>
    <AnnotationAssertion>
        <AnnotationProperty abbreviatedIRI="rdfs:label"/>
        <IRI>#Extract</IRI>
        <Literal xml:lang="en">Extract</Literal>
    </AnnotationAssertion>
    <AnnotationAssertion>
        <AnnotationProperty abbreviatedIRI="rdfs:comment"/>
        <IRI>#ISBN</IRI>
        <Literal xml:lang="en">The International Standard Book Number.</Literal>
    </AnnotationAssertion>
    <AnnotationAssertion>
        <AnnotationProperty abbreviatedIRI="rdfs:label"/>
        <IRI>#ISBN</IRI>
        <Literal xml:lang="en">ISBN</Literal>
    </AnnotationAssertion>
    <AnnotationAssertion>
        <AnnotationProperty abbreviatedIRI="rdfs:comment"/>
        <IRI>#ISSN</IRI>
        <Literal xml:lang="en">The International Standard Serial Number. Used to identify a journal.</Literal>
    </AnnotationAssertion>
    <AnnotationAssertion>
        <AnnotationProperty abbreviatedIRI="rdfs:label"/>
        <IRI>#ISSN</IRI>
        <Literal xml:lang="en">ISSN</Literal>
    </AnnotationAssertion>
    <AnnotationAssertion>
        <AnnotationProperty abbreviatedIRI="rdfs:comment"/>
        <IRI>#InCompilation</IRI>
        <Literal xml:lang="en">A part of a book having its own title.</Literal>
    </AnnotationAssertion>
    <AnnotationAssertion>
        <AnnotationProperty abbreviatedIRI="rdfs:label"/>
        <IRI>#InCompilation</IRI>
        <Literal xml:lang="en">Incollection</Literal>
    </AnnotationAssertion>
    <AnnotationAssertion>
        <AnnotationProperty abbreviatedIRI="rdfs:comment"/>
        <IRI>#JournalPaper</IRI>
        <Literal xml:lang="en">An article from a journal or magazine.</Literal>
    </AnnotationAssertion>
    <AnnotationAssertion>
        <AnnotationProperty abbreviatedIRI="rdfs:label"/>
        <IRI>#JournalPaper</IRI>
        <Literal xml:lang="en">JournalPaper</Literal>
    </AnnotationAssertion>
    <AnnotationAssertion>
        <AnnotationProperty abbreviatedIRI="rdfs:comment"/>
        <IRI>#KeyWordsAndPhrases</IRI>
        <Literal xml:lang="en">Key words used for searching or possibly for annotation (as given by the author or publisher).</Literal>
    </AnnotationAssertion>
    <AnnotationAssertion>
        <AnnotationProperty abbreviatedIRI="rdfs:label"/>
        <IRI>#KeyWordsAndPhrases</IRI>
        <Literal xml:lang="en">KeyWordsAndPhrases</Literal>
    </AnnotationAssertion>
    <AnnotationAssertion>
        <AnnotationProperty abbreviatedIRI="rdfs:comment"/>
        <IRI>#LCCN</IRI>
        <Literal xml:lang="en">The Library of Congress Call Number (this the Congress of the United State of America).</Literal>
    </AnnotationAssertion>
    <AnnotationAssertion>
        <AnnotationProperty abbreviatedIRI="rdfs:label"/>
        <IRI>#LCCN</IRI>
        <Literal xml:lang="en">LCCN</Literal>
    </AnnotationAssertion>
    <AnnotationAssertion>
        <AnnotationProperty abbreviatedIRI="rdfs:comment"/>
        <IRI>#MRN</IRI>
        <Literal xml:lang="en">The Mathematical Reviews number.</Literal>
    </AnnotationAssertion>
    <AnnotationAssertion>
        <AnnotationProperty abbreviatedIRI="rdfs:label"/>
        <IRI>#MRN</IRI>
        <Literal xml:lang="en">MR number</Literal>
    </AnnotationAssertion>
    <AnnotationAssertion>
        <AnnotationProperty abbreviatedIRI="rdfs:comment"/>
        <IRI>#MScThesis</IRI>
        <Literal xml:lang="en">A Master&apos;s thesis.</Literal>
    </AnnotationAssertion>
    <AnnotationAssertion>
        <AnnotationProperty abbreviatedIRI="rdfs:label"/>
        <IRI>#MScThesis</IRI>
        <Literal xml:lang="en">MScThesis</Literal>
    </AnnotationAssertion>
    <AnnotationAssertion>
        <AnnotationProperty abbreviatedIRI="rdfs:comment"/>
        <IRI>#Manuscript</IRI>
        <Literal xml:lang="en">A document having an author and title, but not formally published.</Literal>
    </AnnotationAssertion>
    <AnnotationAssertion>
        <AnnotationProperty abbreviatedIRI="rdfs:label"/>
        <IRI>#Manuscript</IRI>
        <Literal xml:lang="en">Manuscript</Literal>
    </AnnotationAssertion>
    <AnnotationAssertion>
        <AnnotationProperty abbreviatedIRI="rdfs:comment"/>
        <IRI>#Monography</IRI>
        <Literal xml:lang="en">A book that is a single entity, as opposed to a collection.</Literal>
    </AnnotationAssertion>
    <AnnotationAssertion>
        <AnnotationProperty abbreviatedIRI="rdfs:label"/>
        <IRI>#Monography</IRI>
        <Literal xml:lang="en">Monography</Literal>
    </AnnotationAssertion>
    <AnnotationAssertion>
        <AnnotationProperty abbreviatedIRI="rdfs:comment"/>
        <IRI>#Movie</IRI>
        <Literal xml:lang="en">A film/movie/motion picture.</Literal>
    </AnnotationAssertion>
    <AnnotationAssertion>
        <AnnotationProperty abbreviatedIRI="rdfs:label"/>
        <IRI>#Movie</IRI>
        <Literal xml:lang="en">Movie</Literal>
    </AnnotationAssertion>
    <AnnotationAssertion>
        <AnnotationProperty abbreviatedIRI="rdfs:comment"/>
        <IRI>#NonFormal</IRI>
        <Literal xml:lang="en">A document that was informally published or not published.</Literal>
    </AnnotationAssertion>
    <AnnotationAssertion>
        <AnnotationProperty abbreviatedIRI="rdfs:label"/>
        <IRI>#NonFormal</IRI>
        <Literal xml:lang="en">NonFormal</Literal>
    </AnnotationAssertion>
    <AnnotationAssertion>
        <AnnotationProperty abbreviatedIRI="rdfs:comment"/>
        <IRI>#Organization</IRI>
        <Literal xml:lang="en">An institution.</Literal>
    </AnnotationAssertion>
    <AnnotationAssertion>
        <AnnotationProperty abbreviatedIRI="rdfs:label"/>
        <IRI>#Organization</IRI>
        <Literal xml:lang="en">Organization</Literal>
    </AnnotationAssertion>
    <AnnotationAssertion>
        <AnnotationProperty abbreviatedIRI="rdfs:comment"/>
        <IRI>#PageInterval</IRI>
        <Literal xml:lang="en">A range of pages.</Literal>
    </AnnotationAssertion>
    <AnnotationAssertion>
        <AnnotationProperty abbreviatedIRI="rdfs:label"/>
        <IRI>#PageInterval</IRI>
        <Literal xml:lang="en">PageInterval</Literal>
    </AnnotationAssertion>
    <AnnotationAssertion>
        <AnnotationProperty abbreviatedIRI="rdfs:comment"/>
        <IRI>#People</IRI>
        <Literal xml:lang="en">A list of persons.</Literal>
    </AnnotationAssertion>
    <AnnotationAssertion>
        <AnnotationProperty abbreviatedIRI="rdfs:label"/>
        <IRI>#People</IRI>
        <Literal xml:lang="en">Person list</Literal>
    </AnnotationAssertion>
    <AnnotationAssertion>
        <AnnotationProperty abbreviatedIRI="rdfs:comment"/>
        <IRI>#Periodical</IRI>
        <Literal xml:lang="en">A periodical publication collecting works from different authors.</Literal>
    </AnnotationAssertion>
    <AnnotationAssertion>
        <AnnotationProperty abbreviatedIRI="rdfs:label"/>
        <IRI>#Periodical</IRI>
        <Literal xml:lang="en">Journal or magazine</Literal>
    </AnnotationAssertion>
    <AnnotationAssertion>
        <AnnotationProperty abbreviatedIRI="rdfs:comment"/>
        <IRI>#PublicationDetails</IRI>
        <Literal xml:lang="en">How something strange has been published.</Literal>
    </AnnotationAssertion>
    <AnnotationAssertion>
        <AnnotationProperty abbreviatedIRI="rdfs:label"/>
        <IRI>#PublicationDetails</IRI>
        <Literal xml:lang="en">published</Literal>
    </AnnotationAssertion>
    <AnnotationAssertion>
        <AnnotationProperty abbreviatedIRI="rdfs:comment"/>
        <IRI>#PublishingHouse</IRI>
        <Literal xml:lang="en">The publisher of books or journals.</Literal>
    </AnnotationAssertion>
    <AnnotationAssertion>
        <AnnotationProperty abbreviatedIRI="rdfs:label"/>
        <IRI>#PublishingHouse</IRI>
        <Literal xml:lang="en">PublishingHouse</Literal>
    </AnnotationAssertion>
    <AnnotationAssertion>
        <AnnotationProperty abbreviatedIRI="rdfs:comment"/>
        <IRI>#ReferenceGuide</IRI>
        <Literal xml:lang="en">Technical documentation.</Literal>
    </AnnotationAssertion>
    <AnnotationAssertion>
        <AnnotationProperty abbreviatedIRI="rdfs:label"/>
        <IRI>#ReferenceGuide</IRI>
        <Literal xml:lang="en">ReferenceGuide</Literal>
    </AnnotationAssertion>
    <AnnotationAssertion>
        <AnnotationProperty abbreviatedIRI="rdfs:comment"/>
        <IRI>#Report</IRI>
        <Literal xml:lang="en">A report published by an institution with some explicit policy.</Literal>
    </AnnotationAssertion>
    <AnnotationAssertion>
        <AnnotationProperty abbreviatedIRI="rdfs:label"/>
        <IRI>#Report</IRI>
        <Literal xml:lang="en">Report</Literal>
    </AnnotationAssertion>
    <AnnotationAssertion>
        <AnnotationProperty abbreviatedIRI="rdfs:comment"/>
        <IRI>#Section</IRI>
        <Literal xml:lang="en">A part of something (either Book or Proceedings).</Literal>
    </AnnotationAssertion>
    <AnnotationAssertion>
        <AnnotationProperty abbreviatedIRI="rdfs:label"/>
        <IRI>#Section</IRI>
        <Literal xml:lang="en">Section</Literal>
    </AnnotationAssertion>
    <AnnotationAssertion>
        <AnnotationProperty abbreviatedIRI="rdfs:comment"/>
        <IRI>#StudentReport</IRI>
        <Literal xml:lang="en">A Master&apos;s or PhD thesis.</Literal>
    </AnnotationAssertion>
    <AnnotationAssertion>
        <AnnotationProperty abbreviatedIRI="rdfs:label"/>
        <IRI>#StudentReport</IRI>
        <Literal xml:lang="en">StudentReport</Literal>
    </AnnotationAssertion>
    <AnnotationAssertion>
        <AnnotationProperty abbreviatedIRI="rdfs:comment"/>
        <IRI>#TechnicalReport</IRI>
        <Literal xml:lang="en">A report published by a school or other institution, usually numbered within a series.</Literal>
    </AnnotationAssertion>
    <AnnotationAssertion>
        <AnnotationProperty abbreviatedIRI="rdfs:label"/>
        <IRI>#TechnicalReport</IRI>
        <Literal xml:lang="en">TechnicalReport</Literal>
    </AnnotationAssertion>
    <AnnotationAssertion>
        <AnnotationProperty abbreviatedIRI="rdfs:comment"/>
        <IRI>#University</IRI>
        <Literal xml:lang="en">A school or university.</Literal>
    </AnnotationAssertion>
    <AnnotationAssertion>
        <AnnotationProperty abbreviatedIRI="rdfs:label"/>
        <IRI>#University</IRI>
        <Literal xml:lang="en">University</Literal>
    </AnnotationAssertion>
    <AnnotationAssertion>
        <AnnotationProperty abbreviatedIRI="rdfs:comment"/>
        <IRI>#Various</IRI>
        <Literal xml:lang="en">Use this type when nothing else fits.</Literal>
    </AnnotationAssertion>
    <AnnotationAssertion>
        <AnnotationProperty abbreviatedIRI="rdfs:label"/>
        <IRI>#Various</IRI>
        <Literal xml:lang="en">Various</Literal>
    </AnnotationAssertion>
    <AnnotationAssertion>
        <AnnotationProperty IRI="lastName"/>
        <IRI>#a04570373</IRI>
        <Literal>Meyer</Literal>
    </AnnotationAssertion>
    <AnnotationAssertion>
        <AnnotationProperty abbreviatedIRI="rdfs:label"/>
        <IRI>#a04570373</IRI>
        <Literal>John-Jules Meyer</Literal>
    </AnnotationAssertion>
    <AnnotationAssertion>
        <AnnotationProperty IRI="heading"/>
        <IRI>#a060097576</IRI>
        <Literal>Proceedings of the SemPGrid 04 Workshop</Literal>
    </AnnotationAssertion>
    <AnnotationAssertion>
        <AnnotationProperty IRI="meeting"/>
        <IRI>#a060097576</IRI>
        <IRI>#spg04</IRI>
    </AnnotationAssertion>
    <AnnotationAssertion>
        <AnnotationProperty IRI="publishingDate"/>
        <IRI>#a060097576</IRI>
        <AnonymousIndividual nodeID="_:genid2147484025"/>
    </AnnotationAssertion>
    <AnnotationAssertion>
        <AnnotationProperty abbreviatedIRI="rdfs:label"/>
        <IRI>#a060097576</IRI>
        <Literal>Proceedings of the SemPGrid 04 Workshop</Literal>
    </AnnotationAssertion>
    <AnnotationAssertion>
        <AnnotationProperty IRI="lastName"/>
        <IRI>#a066600210</IRI>
        <Literal>Montesi</Literal>
    </AnnotationAssertion>
    <AnnotationAssertion>
        <AnnotationProperty abbreviatedIRI="rdfs:label"/>
        <IRI>#a066600210</IRI>
        <Literal>Danilo Montesi</Literal>
    </AnnotationAssertion>
    <AnnotationAssertion>
        <AnnotationProperty IRI="lastName"/>
        <IRI>#a086379337</IRI>
        <Literal>Hoek</Literal>
    </AnnotationAssertion>
    <AnnotationAssertion>
        <AnnotationProperty abbreviatedIRI="rdfs:label"/>
        <IRI>#a086379337</IRI>
        <Literal>Wiebe Hoek</Literal>
    </AnnotationAssertion>
    <AnnotationAssertion>
        <AnnotationProperty IRI="lastName"/>
        <IRI>#a093016135</IRI>
        <Literal>Eijk</Literal>
    </AnnotationAssertion>
    <AnnotationAssertion>
        <AnnotationProperty abbreviatedIRI="rdfs:label"/>
        <IRI>#a093016135</IRI>
        <Literal>Rogier Eijk</Literal>
    </AnnotationAssertion>
    <AnnotationAssertion>
        <AnnotationProperty IRI="heading"/>
        <IRI>#a108048723</IRI>
        <Literal>Object-Oriented Data Modeling</Literal>
    </AnnotationAssertion>
    <AnnotationAssertion>
        <AnnotationProperty IRI="publishedBy"/>
        <IRI>#a108048723</IRI>
        <IRI>#a85849488</IRI>
    </AnnotationAssertion>
    <AnnotationAssertion>
        <AnnotationProperty IRI="publishingDate"/>
        <IRI>#a108048723</IRI>
        <AnonymousIndividual nodeID="_:genid2147484099"/>
    </AnnotationAssertion>
    <AnnotationAssertion>
        <AnnotationProperty abbreviatedIRI="rdfs:label"/>
        <IRI>#a108048723</IRI>
        <Literal>Object-Oriented Data Modeling</Literal>
    </AnnotationAssertion>
    <AnnotationAssertion>
        <AnnotationProperty IRI="heading"/>
        <IRI>#a11065952</IRI>
        <Literal>Ontology Mapping - An Integrated Approach</Literal>
    </AnnotationAssertion>
    <AnnotationAssertion>
        <AnnotationProperty IRI="inMinutes"/>
        <IRI>#a11065952</IRI>
        <IRI>#a32071928</IRI>
    </AnnotationAssertion>
    <AnnotationAssertion>
        <AnnotationProperty IRI="link"/>
        <IRI>#a11065952</IRI>
        <Literal>http://www.aifb.uni-karlsruhe.de/WBS/meh/publications/ehrig04ontology_ESWS04.pdf</Literal>
    </AnnotationAssertion>
    <AnnotationAssertion>
        <AnnotationProperty IRI="writtenBy"/>
        <IRI>#a11065952</IRI>
        <AnonymousIndividual nodeID="_:genid2147484087"/>
    </AnnotationAssertion>
    <AnnotationAssertion>
        <AnnotationProperty abbreviatedIRI="rdfs:label"/>
        <IRI>#a11065952</IRI>
        <Literal>Ontology Mapping - An Integrated Approach</Literal>
    </AnnotationAssertion>
    <AnnotationAssertion>
        <AnnotationProperty IRI="lastName"/>
        <IRI>#a11090777</IRI>
        <Literal>Parent</Literal>
    </AnnotationAssertion>
    <AnnotationAssertion>
        <AnnotationProperty abbreviatedIRI="rdfs:label"/>
        <IRI>#a11090777</IRI>
        <Literal>Christine Parent</Literal>
    </AnnotationAssertion>
    <AnnotationAssertion>
        <AnnotationProperty IRI="coordinates"/>
        <IRI>#a131020767</IRI>
        <AnonymousIndividual nodeID="_:genid2147484011"/>
    </AnnotationAssertion>
    <AnnotationAssertion>
        <AnnotationProperty IRI="id"/>
        <IRI>#a131020767</IRI>
        <Literal>Springer-Verlag</Literal>
    </AnnotationAssertion>
    <AnnotationAssertion>
        <AnnotationProperty abbreviatedIRI="rdfs:label"/>
        <IRI>#a131020767</IRI>
        <Literal>Springer-Verlag</Literal>
    </AnnotationAssertion>
    <AnnotationAssertion>
        <AnnotationProperty IRI="lastName"/>
        <IRI>#a139477786</IRI>
        <Literal>Menken</Literal>
    </AnnotationAssertion>
    <AnnotationAssertion>
        <AnnotationProperty abbreviatedIRI="rdfs:label"/>
        <IRI>#a139477786</IRI>
        <Literal>Maarten Menken</Literal>
    </AnnotationAssertion>
    <AnnotationAssertion>
        <AnnotationProperty IRI="comment"/>
        <IRI>#a140583454</IRI>
        <Literal>submitted to the ISWC 04</Literal>
    </AnnotationAssertion>
    <AnnotationAssertion>
        <AnnotationProperty IRI="heading"/>
        <IRI>#a140583454</IRI>
        <Literal>{QOM} - Quick Ontology Mapping</Literal>
    </AnnotationAssertion>
    <AnnotationAssertion>
        <AnnotationProperty IRI="publishingDate"/>
        <IRI>#a140583454</IRI>
        <AnonymousIndividual nodeID="_:genid2147484085"/>
    </AnnotationAssertion>
    <AnnotationAssertion>
        <AnnotationProperty IRI="writtenBy"/>
        <IRI>#a140583454</IRI>
        <AnonymousIndividual nodeID="_:genid2147484081"/>
    </AnnotationAssertion>
    <AnnotationAssertion>
        <AnnotationProperty abbreviatedIRI="rdfs:label"/>
        <IRI>#a140583454</IRI>
        <Literal>{QOM} - Quick Ontology Mapping</Literal>
    </AnnotationAssertion>
    <AnnotationAssertion>
        <AnnotationProperty IRI="acronym"/>
        <IRI>#a246119474</IRI>
        <Literal>JWS</Literal>
    </AnnotationAssertion>
    <AnnotationAssertion>
        <AnnotationProperty abbreviatedIRI="rdfs:label"/>
        <IRI>#a246119474</IRI>
        <Literal>Journal of Web Semantics</Literal>
    </AnnotationAssertion>
    <AnnotationAssertion>
        <AnnotationProperty IRI="lastName"/>
        <IRI>#a250331360</IRI>
        <Literal>Schmidt</Literal>
    </AnnotationAssertion>
    <AnnotationAssertion>
        <AnnotationProperty abbreviatedIRI="rdfs:label"/>
        <IRI>#a250331360</IRI>
        <Literal>R. Schmidt</Literal>
    </AnnotationAssertion>
    <AnnotationAssertion>
        <AnnotationProperty IRI="lastName"/>
        <IRI>#a29105611</IRI>
        <Literal>Aberer</Literal>
    </AnnotationAssertion>
    <AnnotationAssertion>
        <AnnotationProperty abbreviatedIRI="rdfs:label"/>
        <IRI>#a29105611</IRI>
        <Literal>Karl Aberer</Literal>
    </AnnotationAssertion>
    <AnnotationAssertion>
        <AnnotationProperty IRI="lastName"/>
        <IRI>#a3105947</IRI>
        <Literal>Siebes</Literal>
    </AnnotationAssertion>
    <AnnotationAssertion>
        <AnnotationProperty abbreviatedIRI="rdfs:label"/>
        <IRI>#a3105947</IRI>
        <Literal>Ronny Siebes</Literal>
    </AnnotationAssertion>
    <AnnotationAssertion>
        <AnnotationProperty IRI="heading"/>
        <IRI>#a32071928</IRI>
        <Literal>Proceedings of the First European Semantic Web Symposium</Literal>
    </AnnotationAssertion>
    <AnnotationAssertion>
        <AnnotationProperty IRI="meeting"/>
        <IRI>#a32071928</IRI>
        <IRI>#a32071928c</IRI>
    </AnnotationAssertion>
    <AnnotationAssertion>
        <AnnotationProperty IRI="publishedBy"/>
        <IRI>#a32071928</IRI>
        <IRI>#a131020767</IRI>
    </AnnotationAssertion>
    <AnnotationAssertion>
        <AnnotationProperty IRI="publishingDate"/>
        <IRI>#a32071928</IRI>
        <AnonymousIndividual nodeID="_:genid2147484079"/>
    </AnnotationAssertion>
    <AnnotationAssertion>
        <AnnotationProperty abbreviatedIRI="rdfs:label"/>
        <IRI>#a32071928</IRI>
        <Literal>Proceedings of the First European Semantic Web Symposium</Literal>
    </AnnotationAssertion>
    <AnnotationAssertion>
        <AnnotationProperty IRI="acronym"/>
        <IRI>#a32071928c</IRI>
        <Literal>ESWS</Literal>
    </AnnotationAssertion>
    <AnnotationAssertion>
        <AnnotationProperty IRI="id"/>
        <IRI>#a32071928c</IRI>
        <Literal>European Semantic Web Symposium</Literal>
    </AnnotationAssertion>
    <AnnotationAssertion>
        <AnnotationProperty IRI="issue"/>
        <IRI>#a32071928c</IRI>
        <Literal>1</Literal>
    </AnnotationAssertion>
    <AnnotationAssertion>
        <AnnotationProperty IRI="place"/>
        <IRI>#a32071928c</IRI>
        <AnonymousIndividual nodeID="_:genid2147484021"/>
    </AnnotationAssertion>
    <AnnotationAssertion>
        <AnnotationProperty IRI="publishingDate"/>
        <IRI>#a32071928c</IRI>
        <AnonymousIndividual nodeID="_:genid2147484023"/>
    </AnnotationAssertion>
    <AnnotationAssertion>
        <AnnotationProperty abbreviatedIRI="rdfs:label"/>
        <IRI>#a32071928c</IRI>
        <Literal>First European Semantic Web Symposium</Literal>
    </AnnotationAssertion>
    <AnnotationAssertion>
        <AnnotationProperty IRI="lastName"/>
        <IRI>#a337716610</IRI>
        <Literal>Hauswirth</Literal>
    </AnnotationAssertion>
    <AnnotationAssertion>
        <AnnotationProperty abbreviatedIRI="rdfs:label"/>
        <IRI>#a337716610</IRI>
        <Literal>Manfred Hauswirth</Literal>
    </AnnotationAssertion>
    <AnnotationAssertion>
        <AnnotationProperty IRI="acronym"/>
        <IRI>#a362042121</IRI>
        <Literal>IJIS</Literal>
    </AnnotationAssertion>
    <AnnotationAssertion>
        <AnnotationProperty IRI="id"/>
        <IRI>#a362042121</IRI>
        <Literal>International journal of intelligent system</Literal>
    </AnnotationAssertion>
    <AnnotationAssertion>
        <AnnotationProperty abbreviatedIRI="rdfs:label"/>
        <IRI>#a362042121</IRI>
        <Literal>International journal of intelligent system</Literal>
    </AnnotationAssertion>
    <AnnotationAssertion>
        <AnnotationProperty IRI="lastName"/>
        <IRI>#a39510672</IRI>
        <Literal>Despotovic</Literal>
    </AnnotationAssertion>
    <AnnotationAssertion>
        <AnnotationProperty abbreviatedIRI="rdfs:label"/>
        <IRI>#a39510672</IRI>
        <Literal>Z. Despotovic</Literal>
    </AnnotationAssertion>
    <AnnotationAssertion>
        <AnnotationProperty IRI="lastName"/>
        <IRI>#a431956276</IRI>
        <Literal>Spaccapietra</Literal>
    </AnnotationAssertion>
    <AnnotationAssertion>
        <AnnotationProperty abbreviatedIRI="rdfs:label"/>
        <IRI>#a431956276</IRI>
        <Literal>Stefano Spaccapietra</Literal>
    </AnnotationAssertion>
    <AnnotationAssertion>
        <AnnotationProperty IRI="lastName"/>
        <IRI>#a431956276b</IRI>
        <Literal>Papazoglou</Literal>
    </AnnotationAssertion>
    <AnnotationAssertion>
        <AnnotationProperty abbreviatedIRI="rdfs:label"/>
        <IRI>#a431956276b</IRI>
        <Literal>Mike Papazoglou</Literal>
    </AnnotationAssertion>
    <AnnotationAssertion>
        <AnnotationProperty IRI="lastName"/>
        <IRI>#a431956276c</IRI>
        <Literal>Tari</Literal>
    </AnnotationAssertion>
    <AnnotationAssertion>
        <AnnotationProperty abbreviatedIRI="rdfs:label"/>
        <IRI>#a431956276c</IRI>
        <Literal>Zahir Tari</Literal>
    </AnnotationAssertion>
    <AnnotationAssertion>
        <AnnotationProperty IRI="lastName"/>
        <IRI>#a43836633</IRI>
        <Literal>Broekstra</Literal>
    </AnnotationAssertion>
    <AnnotationAssertion>
        <AnnotationProperty abbreviatedIRI="rdfs:label"/>
        <IRI>#a43836633</IRI>
        <Literal>Jeen Broekstra</Literal>
    </AnnotationAssertion>
    <AnnotationAssertion>
        <AnnotationProperty IRI="heading"/>
        <IRI>#a439508789</IRI>
        <Literal>Measuring Similarity between Ontologies</Literal>
    </AnnotationAssertion>
    <AnnotationAssertion>
        <AnnotationProperty IRI="inMinutes"/>
        <IRI>#a439508789</IRI>
        <IRI>#a72192307</IRI>
    </AnnotationAssertion>
    <AnnotationAssertion>
        <AnnotationProperty IRI="writtenBy"/>
        <IRI>#a439508789</IRI>
        <AnonymousIndividual nodeID="_:genid2147484043"/>
    </AnnotationAssertion>
    <AnnotationAssertion>
        <AnnotationProperty abbreviatedIRI="rdfs:label"/>
        <IRI>#a439508789</IRI>
        <Literal>Measuring Similarity between Ontologies</Literal>
    </AnnotationAssertion>
    <AnnotationAssertion>
        <AnnotationProperty IRI="heading"/>
        <IRI>#a456080390</IRI>
        <Literal>On dynamically generated ontology translators in agent communication</Literal>
    </AnnotationAssertion>
    <AnnotationAssertion>
        <AnnotationProperty IRI="inPeriodical"/>
        <IRI>#a456080390</IRI>
        <IRI>#a362042121</IRI>
    </AnnotationAssertion>
    <AnnotationAssertion>
        <AnnotationProperty IRI="pageRange"/>
        <IRI>#a456080390</IRI>
        <AnonymousIndividual nodeID="_:genid2147484109"/>
    </AnnotationAssertion>
    <AnnotationAssertion>
        <AnnotationProperty IRI="publishingDate"/>
        <IRI>#a456080390</IRI>
        <AnonymousIndividual nodeID="_:genid2147484111"/>
    </AnnotationAssertion>
    <AnnotationAssertion>
        <AnnotationProperty IRI="writtenBy"/>
        <IRI>#a456080390</IRI>
        <AnonymousIndividual nodeID="_:genid2147484101"/>
    </AnnotationAssertion>
    <AnnotationAssertion>
        <AnnotationProperty abbreviatedIRI="rdfs:label"/>
        <IRI>#a456080390</IRI>
        <Literal>On dynamically generated ontology translators in agent communication</Literal>
    </AnnotationAssertion>
    <AnnotationAssertion>
        <AnnotationProperty IRI="lastName"/>
        <IRI>#a467748807</IRI>
        <Literal>Anaby-Tavor</Literal>
    </AnnotationAssertion>
    <AnnotationAssertion>
        <AnnotationProperty abbreviatedIRI="rdfs:label"/>
        <IRI>#a467748807</IRI>
        <Literal>Ateret Anaby-Tavor</Literal>
    </AnnotationAssertion>
    <AnnotationAssertion>
        <AnnotationProperty IRI="heading"/>
        <IRI>#a475526642</IRI>
        <Literal>Binary Codes capable of correcting deletions, insertions, and reversals</Literal>
    </AnnotationAssertion>
    <AnnotationAssertion>
        <AnnotationProperty IRI="inPeriodical"/>
        <IRI>#a475526642</IRI>
        <IRI>#a70981683</IRI>
    </AnnotationAssertion>
    <AnnotationAssertion>
        <AnnotationProperty IRI="publishingDate"/>
        <IRI>#a475526642</IRI>
        <AnonymousIndividual nodeID="_:genid2147484065"/>
    </AnnotationAssertion>
    <AnnotationAssertion>
        <AnnotationProperty IRI="writtenBy"/>
        <IRI>#a475526642</IRI>
        <AnonymousIndividual nodeID="_:genid2147484063"/>
    </AnnotationAssertion>
    <AnnotationAssertion>
        <AnnotationProperty abbreviatedIRI="rdfs:label"/>
        <IRI>#a475526642</IRI>
        <Literal>Binary Codes capable of correcting deletions, insertions, and reversals</Literal>
    </AnnotationAssertion>
    <AnnotationAssertion>
        <AnnotationProperty IRI="lastName"/>
        <IRI>#a48552212</IRI>
        <Literal>Schnizler</Literal>
    </AnnotationAssertion>
    <AnnotationAssertion>
        <AnnotationProperty abbreviatedIRI="rdfs:label"/>
        <IRI>#a48552212</IRI>
        <Literal>Björn Schnizler</Literal>
    </AnnotationAssertion>
    <AnnotationAssertion>
        <AnnotationProperty IRI="heading"/>
        <IRI>#a492378321</IRI>
        <Literal>{P-Grid}: A Self-organizing Structured P2P System</Literal>
    </AnnotationAssertion>
    <AnnotationAssertion>
        <AnnotationProperty IRI="inPeriodical"/>
        <IRI>#a492378321</IRI>
        <IRI>#a674639524</IRI>
    </AnnotationAssertion>
    <AnnotationAssertion>
        <AnnotationProperty IRI="publishingDate"/>
        <IRI>#a492378321</IRI>
        <AnonymousIndividual nodeID="_:genid2147484061"/>
    </AnnotationAssertion>
    <AnnotationAssertion>
        <AnnotationProperty IRI="writtenBy"/>
        <IRI>#a492378321</IRI>
        <AnonymousIndividual nodeID="_:genid2147484047"/>
    </AnnotationAssertion>
    <AnnotationAssertion>
        <AnnotationProperty abbreviatedIRI="rdfs:label"/>
        <IRI>#a492378321</IRI>
        <Literal>{P-Grid: A Self-organizing Structured P2P System}</Literal>
    </AnnotationAssertion>
    <AnnotationAssertion>
        <AnnotationProperty IRI="lastName"/>
        <IRI>#a572406328</IRI>
        <Literal>Boer</Literal>
    </AnnotationAssertion>
    <AnnotationAssertion>
        <AnnotationProperty abbreviatedIRI="rdfs:label"/>
        <IRI>#a572406328</IRI>
        <Literal>Frank Boer</Literal>
    </AnnotationAssertion>
    <AnnotationAssertion>
        <AnnotationProperty IRI="heading"/>
        <IRI>#a64263824</IRI>
        <Literal>Bibster - A Semantics-Based Bibliographic Peer-to-Peer System</Literal>
    </AnnotationAssertion>
    <AnnotationAssertion>
        <AnnotationProperty IRI="inMinutes"/>
        <IRI>#a64263824</IRI>
        <IRI>#a060097576</IRI>
    </AnnotationAssertion>
    <AnnotationAssertion>
        <AnnotationProperty IRI="writtenBy"/>
        <IRI>#a64263824</IRI>
        <AnonymousIndividual nodeID="_:genid2147484027"/>
    </AnnotationAssertion>
    <AnnotationAssertion>
        <AnnotationProperty abbreviatedIRI="rdfs:label"/>
        <IRI>#a64263824</IRI>
        <Literal>Bibster - A Semantics-Based Bibliographic Peer-to-Peer System</Literal>
    </AnnotationAssertion>
    <AnnotationAssertion>
        <AnnotationProperty IRI="id"/>
        <IRI>#a674639524</IRI>
        <Literal>ACM SIGMOD Record</Literal>
    </AnnotationAssertion>
    <AnnotationAssertion>
        <AnnotationProperty abbreviatedIRI="rdfs:label"/>
        <IRI>#a674639524</IRI>
        <Literal>ACM SIGMOD Record</Literal>
    </AnnotationAssertion>
    <AnnotationAssertion>
        <AnnotationProperty IRI="lastName"/>
        <IRI>#a70955601</IRI>
        <Literal>Datta</Literal>
    </AnnotationAssertion>
    <AnnotationAssertion>
        <AnnotationProperty abbreviatedIRI="rdfs:label"/>
        <IRI>#a70955601</IRI>
        <Literal>A. Datta</Literal>
    </AnnotationAssertion>
    <AnnotationAssertion>
        <AnnotationProperty IRI="id"/>
        <IRI>#a70981683</IRI>
        <Literal>Cybernetics and Control Theory</Literal>
    </AnnotationAssertion>
    <AnnotationAssertion>
        <AnnotationProperty abbreviatedIRI="rdfs:label"/>
        <IRI>#a70981683</IRI>
        <Literal>Cybernetics and Control Theory</Literal>
    </AnnotationAssertion>
    <AnnotationAssertion>
        <AnnotationProperty IRI="lastName"/>
        <IRI>#a71003986</IRI>
        <Literal>Staab</Literal>
    </AnnotationAssertion>
    <AnnotationAssertion>
        <AnnotationProperty abbreviatedIRI="rdfs:label"/>
        <IRI>#a71003986</IRI>
        <Literal>Steffen Staab</Literal>
    </AnnotationAssertion>
    <AnnotationAssertion>
        <AnnotationProperty IRI="lastName"/>
        <IRI>#a712561038</IRI>
        <Literal>Ehrig</Literal>
    </AnnotationAssertion>
    <AnnotationAssertion>
        <AnnotationProperty abbreviatedIRI="rdfs:label"/>
        <IRI>#a712561038</IRI>
        <Literal>Marc Ehrig</Literal>
    </AnnotationAssertion>
    <AnnotationAssertion>
        <AnnotationProperty IRI="coordinatedBy"/>
        <IRI>#a71568377</IRI>
        <AnonymousIndividual nodeID="_:genid2147484071"/>
    </AnnotationAssertion>
    <AnnotationAssertion>
        <AnnotationProperty IRI="heading"/>
        <IRI>#a71568377</IRI>
        <Literal>Database integration: the key to data interoperability</Literal>
    </AnnotationAssertion>
    <AnnotationAssertion>
        <AnnotationProperty IRI="inVolume"/>
        <IRI>#a71568377</IRI>
        <IRI>#a108048723</IRI>
    </AnnotationAssertion>
    <AnnotationAssertion>
        <AnnotationProperty IRI="writtenBy"/>
        <IRI>#a71568377</IRI>
        <AnonymousIndividual nodeID="_:genid2147484067"/>
    </AnnotationAssertion>
    <AnnotationAssertion>
        <AnnotationProperty abbreviatedIRI="rdfs:label"/>
        <IRI>#a71568377</IRI>
        <Literal>Database integration: the key to data interoperability</Literal>
    </AnnotationAssertion>
    <AnnotationAssertion>
        <AnnotationProperty IRI="heading"/>
        <IRI>#a72192307</IRI>
        <Literal>Proc. Of the 13th Int. Conference on Knowledge Engineering and Management (EKAW-2002)</Literal>
    </AnnotationAssertion>
    <AnnotationAssertion>
        <AnnotationProperty IRI="meeting"/>
        <IRI>#a72192307</IRI>
        <IRI>#a72192307c</IRI>
    </AnnotationAssertion>
    <AnnotationAssertion>
        <AnnotationProperty IRI="publishedBy"/>
        <IRI>#a72192307</IRI>
        <IRI>#a131020767</IRI>
    </AnnotationAssertion>
    <AnnotationAssertion>
        <AnnotationProperty IRI="publishingDate"/>
        <IRI>#a72192307</IRI>
        <AnonymousIndividual nodeID="_:genid2147484077"/>
    </AnnotationAssertion>
    <AnnotationAssertion>
        <AnnotationProperty abbreviatedIRI="rdfs:label"/>
        <IRI>#a72192307</IRI>
        <Literal>Proc. Of the 13th Int. Conference on Knowledge Engineering and Management (EKAW-2002)</Literal>
    </AnnotationAssertion>
    <AnnotationAssertion>
        <AnnotationProperty IRI="acronym"/>
        <IRI>#a72192307c</IRI>
        <Literal>EKAW</Literal>
    </AnnotationAssertion>
    <AnnotationAssertion>
        <AnnotationProperty IRI="id"/>
        <IRI>#a72192307c</IRI>
        <Literal>Int. Conference on Knowledge Engineering and Management</Literal>
    </AnnotationAssertion>
    <AnnotationAssertion>
        <AnnotationProperty IRI="issue"/>
        <IRI>#a72192307c</IRI>
        <Literal>13</Literal>
    </AnnotationAssertion>
    <AnnotationAssertion>
        <AnnotationProperty IRI="publishingDate"/>
        <IRI>#a72192307c</IRI>
        <AnonymousIndividual nodeID="_:genid2147484019"/>
    </AnnotationAssertion>
    <AnnotationAssertion>
        <AnnotationProperty abbreviatedIRI="rdfs:label"/>
        <IRI>#a72192307c</IRI>
        <Literal>13th Int. Conference on Knowledge Engineering and Management (EKAW-2002)</Literal>
    </AnnotationAssertion>
    <AnnotationAssertion>
        <AnnotationProperty IRI="lastName"/>
        <IRI>#a74993404</IRI>
        <Literal>Levenshtein</Literal>
    </AnnotationAssertion>
    <AnnotationAssertion>
        <AnnotationProperty abbreviatedIRI="rdfs:label"/>
        <IRI>#a74993404</IRI>
        <Literal>I. V. Levenshtein</Literal>
    </AnnotationAssertion>
    <AnnotationAssertion>
        <AnnotationProperty IRI="lastName"/>
        <IRI>#a79573306</IRI>
        <Literal>Sure</Literal>
    </AnnotationAssertion>
    <AnnotationAssertion>
        <AnnotationProperty abbreviatedIRI="rdfs:label"/>
        <IRI>#a79573306</IRI>
        <Literal>York Sure</Literal>
    </AnnotationAssertion>
    <AnnotationAssertion>
        <AnnotationProperty IRI="heading"/>
        <IRI>#a80299267</IRI>
        <Literal>Start making sense: The Chatty Web approach for global semantic agreements</Literal>
    </AnnotationAssertion>
    <AnnotationAssertion>
        <AnnotationProperty IRI="inPeriodical"/>
        <IRI>#a80299267</IRI>
        <IRI>#a246119474</IRI>
    </AnnotationAssertion>
    <AnnotationAssertion>
        <AnnotationProperty IRI="publishingDate"/>
        <IRI>#a80299267</IRI>
        <AnonymousIndividual nodeID="_:genid2147484097"/>
    </AnnotationAssertion>
    <AnnotationAssertion>
        <AnnotationProperty IRI="writtenBy"/>
        <IRI>#a80299267</IRI>
        <AnonymousIndividual nodeID="_:genid2147484091"/>
    </AnnotationAssertion>
    <AnnotationAssertion>
        <AnnotationProperty abbreviatedIRI="rdfs:label"/>
        <IRI>#a80299267</IRI>
        <Literal>Start making sense: The Chatty Web approach for global semantic agreements</Literal>
    </AnnotationAssertion>
    <AnnotationAssertion>
        <AnnotationProperty IRI="comment"/>
        <IRI>#a846015923</IRI>
        <Literal>to appear</Literal>
    </AnnotationAssertion>
    <AnnotationAssertion>
        <AnnotationProperty IRI="heading"/>
        <IRI>#a846015923</IRI>
        <Literal>A Framework for Modeling and Evaluating Automatic Semantic Reconciliation</Literal>
    </AnnotationAssertion>
    <AnnotationAssertion>
        <AnnotationProperty IRI="inPeriodical"/>
        <IRI>#a846015923</IRI>
        <IRI>#a906774044</IRI>
    </AnnotationAssertion>
    <AnnotationAssertion>
        <AnnotationProperty IRI="publishingDate"/>
        <IRI>#a846015923</IRI>
        <AnonymousIndividual nodeID="_:genid2147484121"/>
    </AnnotationAssertion>
    <AnnotationAssertion>
        <AnnotationProperty IRI="writtenBy"/>
        <IRI>#a846015923</IRI>
        <AnonymousIndividual nodeID="_:genid2147484113"/>
    </AnnotationAssertion>
    <AnnotationAssertion>
        <AnnotationProperty abbreviatedIRI="rdfs:label"/>
        <IRI>#a846015923</IRI>
        <Literal>A Framework for Modeling and Evaluating Automatic Semantic Reconciliation</Literal>
    </AnnotationAssertion>
    <AnnotationAssertion>
        <AnnotationProperty IRI="lastName"/>
        <IRI>#a85228505</IRI>
        <Literal>Mädche</Literal>
    </AnnotationAssertion>
    <AnnotationAssertion>
        <AnnotationProperty abbreviatedIRI="rdfs:label"/>
        <IRI>#a85228505</IRI>
        <Literal>Alexander Mädche</Literal>
    </AnnotationAssertion>
    <AnnotationAssertion>
        <AnnotationProperty IRI="coordinates"/>
        <IRI>#a85849488</IRI>
        <AnonymousIndividual nodeID="_:genid2147484013"/>
    </AnnotationAssertion>
    <AnnotationAssertion>
        <AnnotationProperty IRI="id"/>
        <IRI>#a85849488</IRI>
        <Literal>The MIT Press</Literal>
    </AnnotationAssertion>
    <AnnotationAssertion>
        <AnnotationProperty abbreviatedIRI="rdfs:label"/>
        <IRI>#a85849488</IRI>
        <Literal>The MIT Press</Literal>
    </AnnotationAssertion>
    <AnnotationAssertion>
        <AnnotationProperty IRI="lastName"/>
        <IRI>#a885257047</IRI>
        <Literal>Punceva</Literal>
    </AnnotationAssertion>
    <AnnotationAssertion>
        <AnnotationProperty abbreviatedIRI="rdfs:label"/>
        <IRI>#a885257047</IRI>
        <Literal>M. Punceva</Literal>
    </AnnotationAssertion>
    <AnnotationAssertion>
        <AnnotationProperty IRI="lastName"/>
        <IRI>#a900366022</IRI>
        <Literal>Gal</Literal>
    </AnnotationAssertion>
    <AnnotationAssertion>
        <AnnotationProperty abbreviatedIRI="rdfs:label"/>
        <IRI>#a900366022</IRI>
        <Literal>Avigdor Gal</Literal>
    </AnnotationAssertion>
    <AnnotationAssertion>
        <AnnotationProperty IRI="id"/>
        <IRI>#a906774044</IRI>
        <Literal>VLDB Journal</Literal>
    </AnnotationAssertion>
    <AnnotationAssertion>
        <AnnotationProperty abbreviatedIRI="rdfs:label"/>
        <IRI>#a906774044</IRI>
        <Literal>VLDB Journal</Literal>
    </AnnotationAssertion>
    <AnnotationAssertion>
        <AnnotationProperty IRI="lastName"/>
        <IRI>#a944339054</IRI>
        <Literal>van Harmelen</Literal>
    </AnnotationAssertion>
    <AnnotationAssertion>
        <AnnotationProperty abbreviatedIRI="rdfs:label"/>
        <IRI>#a944339054</IRI>
        <Literal>Frank van Harmelen</Literal>
    </AnnotationAssertion>
    <AnnotationAssertion>
        <AnnotationProperty IRI="lastName"/>
        <IRI>#a94533498</IRI>
        <Literal>Haase</Literal>
    </AnnotationAssertion>
    <AnnotationAssertion>
        <AnnotationProperty abbreviatedIRI="rdfs:label"/>
        <IRI>#a94533498</IRI>
        <Literal>Peter Haase</Literal>
    </AnnotationAssertion>
    <AnnotationAssertion>
        <AnnotationProperty IRI="lastName"/>
        <IRI>#a958684218</IRI>
        <Literal>Mika</Literal>
    </AnnotationAssertion>
    <AnnotationAssertion>
        <AnnotationProperty abbreviatedIRI="rdfs:label"/>
        <IRI>#a958684218</IRI>
        <Literal>Peter Mika</Literal>
    </AnnotationAssertion>
    <AnnotationAssertion>
        <AnnotationProperty IRI="lastName"/>
        <IRI>#a971541439</IRI>
        <Literal>Trombetta</Literal>
    </AnnotationAssertion>
    <AnnotationAssertion>
        <AnnotationProperty abbreviatedIRI="rdfs:label"/>
        <IRI>#a971541439</IRI>
        <Literal>Alberto Trombetta</Literal>
    </AnnotationAssertion>
    <AnnotationAssertion>
        <AnnotationProperty IRI="lastName"/>
        <IRI>#a98078619</IRI>
        <Literal>Cudré-Mauroux</Literal>
    </AnnotationAssertion>
    <AnnotationAssertion>
        <AnnotationProperty abbreviatedIRI="rdfs:label"/>
        <IRI>#a98078619</IRI>
        <Literal>Philippe Cudré-Mauroux</Literal>
    </AnnotationAssertion>
    <AnnotationAssertion>
        <AnnotationProperty abbreviatedIRI="rdfs:label"/>
        <IRI>#acronym</IRI>
        <Literal xml:lang="en">The name of an entity.</Literal>
    </AnnotationAssertion>
    <AnnotationAssertion>
        <AnnotationProperty abbreviatedIRI="rdfs:comment"/>
        <IRI>#amount</IRI>
        <Literal xml:lang="en">The price of the document.</Literal>
    </AnnotationAssertion>
    <AnnotationAssertion>
        <AnnotationProperty abbreviatedIRI="rdfs:label"/>
        <IRI>#amount</IRI>
        <Literal xml:lang="en">amount</Literal>
    </AnnotationAssertion>
    <AnnotationAssertion>
        <AnnotationProperty abbreviatedIRI="rdfs:comment"/>
        <IRI>#annotation</IRI>
        <Literal xml:lang="en">An annotation. It is not used by the standard bibliography styles, but may be used by others that produce an annotated bibliography.</Literal>
    </AnnotationAssertion>
    <AnnotationAssertion>
        <AnnotationProperty abbreviatedIRI="rdfs:label"/>
        <IRI>#annotation</IRI>
        <Literal xml:lang="en">annotation</Literal>
    </AnnotationAssertion>
    <AnnotationAssertion>
        <AnnotationProperty abbreviatedIRI="rdfs:comment"/>
        <IRI>#beginning</IRI>
        <Literal xml:lang="en">The beginning of a range of pages.</Literal>
    </AnnotationAssertion>
    <AnnotationAssertion>
        <AnnotationProperty abbreviatedIRI="rdfs:label"/>
        <IRI>#beginning</IRI>
        <Literal xml:lang="en">start page</Literal>
    </AnnotationAssertion>
    <AnnotationAssertion>
        <AnnotationProperty abbreviatedIRI="rdfs:comment"/>
        <IRI>#comment</IRI>
        <Literal xml:lang="en">Any additional information that can help the reader.</Literal>
    </AnnotationAssertion>
    <AnnotationAssertion>
        <AnnotationProperty abbreviatedIRI="rdfs:label"/>
        <IRI>#comment</IRI>
        <Literal xml:lang="en">comment</Literal>
    </AnnotationAssertion>
    <AnnotationAssertion>
        <AnnotationProperty abbreviatedIRI="rdfs:comment"/>
        <IRI>#company</IRI>
        <Literal xml:lang="en">The authors affiliation.</Literal>
    </AnnotationAssertion>
    <AnnotationAssertion>
        <AnnotationProperty abbreviatedIRI="rdfs:label"/>
        <IRI>#company</IRI>
        <Literal xml:lang="en">company</Literal>
    </AnnotationAssertion>
    <AnnotationAssertion>
        <AnnotationProperty abbreviatedIRI="rdfs:comment"/>
        <IRI>#componentOf</IRI>
        <Literal xml:lang="en">The document that contains a text or article.</Literal>
    </AnnotationAssertion>
    <AnnotationAssertion>
        <AnnotationProperty abbreviatedIRI="rdfs:label"/>
        <IRI>#componentOf</IRI>
        <Literal xml:lang="en">is part of</Literal>
    </AnnotationAssertion>
    <AnnotationAssertion>
        <AnnotationProperty abbreviatedIRI="rdfs:comment"/>
        <IRI>#contract</IRI>
        <Literal xml:lang="en">The contract in relation of which a particular reference has been made.</Literal>
    </AnnotationAssertion>
    <AnnotationAssertion>
        <AnnotationProperty abbreviatedIRI="rdfs:label"/>
        <IRI>#contract</IRI>
        <Literal xml:lang="en">Contract</Literal>
    </AnnotationAssertion>
    <AnnotationAssertion>
        <AnnotationProperty abbreviatedIRI="rdfs:comment"/>
        <IRI>#coordinatedBy</IRI>
        <Literal xml:lang="en">The list of persons who edited or coordinated a work.</Literal>
    </AnnotationAssertion>
    <AnnotationAssertion>
        <AnnotationProperty abbreviatedIRI="rdfs:label"/>
        <IRI>#coordinatedBy</IRI>
        <Literal xml:lang="en">coordinatedBy</Literal>
    </AnnotationAssertion>
    <AnnotationAssertion>
        <AnnotationProperty abbreviatedIRI="rdfs:comment"/>
        <IRI>#coordinates</IRI>
        <Literal xml:lang="en">The address of an institution or the place of a conference.</Literal>
    </AnnotationAssertion>
    <AnnotationAssertion>
        <AnnotationProperty abbreviatedIRI="rdfs:label"/>
        <IRI>#coordinates</IRI>
        <Literal xml:lang="en">coordinates</Literal>
    </AnnotationAssertion>
    <AnnotationAssertion>
        <AnnotationProperty abbreviatedIRI="rdfs:comment"/>
        <IRI>#country</IRI>
        <Literal xml:lang="en">Usually in ISO format</Literal>
    </AnnotationAssertion>
    <AnnotationAssertion>
        <AnnotationProperty abbreviatedIRI="rdfs:label"/>
        <IRI>#country</IRI>
        <Literal xml:lang="en">country</Literal>
    </AnnotationAssertion>
    <AnnotationAssertion>
        <AnnotationProperty abbreviatedIRI="rdfs:comment"/>
        <IRI>#createdBy</IRI>
        <Literal xml:lang="en">The list of the human creators of a work.</Literal>
    </AnnotationAssertion>
    <AnnotationAssertion>
        <AnnotationProperty abbreviatedIRI="rdfs:label"/>
        <IRI>#createdBy</IRI>
        <Literal xml:lang="en">human creator</Literal>
    </AnnotationAssertion>
    <AnnotationAssertion>
        <AnnotationProperty abbreviatedIRI="rdfs:label"/>
        <IRI>#day</IRI>
        <Literal xml:lang="en">day</Literal>
    </AnnotationAssertion>
    <AnnotationAssertion>
        <AnnotationProperty abbreviatedIRI="rdfs:comment"/>
        <IRI>#dimensions</IRI>
        <Literal xml:lang="en">The physical dimensions of a document.</Literal>
    </AnnotationAssertion>
    <AnnotationAssertion>
        <AnnotationProperty abbreviatedIRI="rdfs:label"/>
        <IRI>#dimensions</IRI>
        <Literal xml:lang="en">dimensions</Literal>
    </AnnotationAssertion>
    <AnnotationAssertion>
        <AnnotationProperty abbreviatedIRI="rdfs:comment"/>
        <IRI>#directedBy</IRI>
        <Literal xml:lang="en">The list of directors of a motion picture or theater play.</Literal>
    </AnnotationAssertion>
    <AnnotationAssertion>
        <AnnotationProperty abbreviatedIRI="rdfs:label"/>
        <IRI>#directedBy</IRI>
        <Literal xml:lang="en">directedBy</Literal>
    </AnnotationAssertion>
    <AnnotationAssertion>
        <AnnotationProperty abbreviatedIRI="rdfs:comment"/>
        <IRI>#end</IRI>
        <Literal xml:lang="en">The end of a range of pages.</Literal>
    </AnnotationAssertion>
    <AnnotationAssertion>
        <AnnotationProperty abbreviatedIRI="rdfs:label"/>
        <IRI>#end</IRI>
        <Literal xml:lang="en">end page</Literal>
    </AnnotationAssertion>
    <AnnotationAssertion>
        <AnnotationProperty abbreviatedIRI="rdfs:comment"/>
        <IRI>#frequency</IRI>
        <Literal xml:lang="en">The periodicity of a serial publication (yearly, biannual, quarterly, monthly, bimonthly, weekly, biweekly, dayly).</Literal>
    </AnnotationAssertion>
    <AnnotationAssertion>
        <AnnotationProperty abbreviatedIRI="rdfs:label"/>
        <IRI>#frequency</IRI>
        <Literal xml:lang="en">Periodicity</Literal>
    </AnnotationAssertion>
    <AnnotationAssertion>
        <AnnotationProperty abbreviatedIRI="rdfs:comment"/>
        <IRI>#heading</IRI>
        <Literal xml:lang="en">The title of the work.</Literal>
    </AnnotationAssertion>
    <AnnotationAssertion>
        <AnnotationProperty abbreviatedIRI="rdfs:label"/>
        <IRI>#heading</IRI>
        <Literal xml:lang="en">heading</Literal>
    </AnnotationAssertion>
    <AnnotationAssertion>
        <AnnotationProperty abbreviatedIRI="rdfs:label"/>
        <IRI>#id</IRI>
        <Literal xml:lang="en">The name of an entity.</Literal>
    </AnnotationAssertion>
    <AnnotationAssertion>
        <AnnotationProperty abbreviatedIRI="rdfs:comment"/>
        <IRI>#idiom</IRI>
        <Literal xml:lang="en">The language in which the referenced publication is written or performed (use ISO two-letter codes).</Literal>
    </AnnotationAssertion>
    <AnnotationAssertion>
        <AnnotationProperty abbreviatedIRI="rdfs:label"/>
        <IRI>#idiom</IRI>
        <Literal xml:lang="en">idiom</Literal>
    </AnnotationAssertion>
    <AnnotationAssertion>
        <AnnotationProperty abbreviatedIRI="rdfs:comment"/>
        <IRI>#inCompilation</IRI>
        <Literal xml:lang="en">A reference to the book that contains the entry.</Literal>
    </AnnotationAssertion>
    <AnnotationAssertion>
        <AnnotationProperty abbreviatedIRI="rdfs:label"/>
        <IRI>#inCompilation</IRI>
        <Literal xml:lang="en">inCompilation</Literal>
    </AnnotationAssertion>
    <AnnotationAssertion>
        <AnnotationProperty abbreviatedIRI="rdfs:comment"/>
        <IRI>#inMinutes</IRI>
        <Literal xml:lang="en">A reference to the proceedings in which the entry appears.</Literal>
    </AnnotationAssertion>
    <AnnotationAssertion>
        <AnnotationProperty abbreviatedIRI="rdfs:label"/>
        <IRI>#inMinutes</IRI>
        <Literal xml:lang="en">inMinutes</Literal>
    </AnnotationAssertion>
    <AnnotationAssertion>
        <AnnotationProperty abbreviatedIRI="rdfs:comment"/>
        <IRI>#inPeriodical</IRI>
        <Literal xml:lang="en">The journal in which an article is published.</Literal>
    </AnnotationAssertion>
    <AnnotationAssertion>
        <AnnotationProperty abbreviatedIRI="rdfs:label"/>
        <IRI>#inPeriodical</IRI>
        <Literal xml:lang="en">inPeriodical</Literal>
    </AnnotationAssertion>
    <AnnotationAssertion>
        <AnnotationProperty abbreviatedIRI="rdfs:comment"/>
        <IRI>#inSeries</IRI>
        <Literal xml:lang="en">The name of a series or set of books. When citing an entire book, the the title field gives its title and an optional series field gives the name of a series or multi-volume set in which the book is published.</Literal>
    </AnnotationAssertion>
    <AnnotationAssertion>
        <AnnotationProperty abbreviatedIRI="rdfs:label"/>
        <IRI>#inSeries</IRI>
        <Literal xml:lang="en">inSeries</Literal>
    </AnnotationAssertion>
    <AnnotationAssertion>
        <AnnotationProperty abbreviatedIRI="rdfs:comment"/>
        <IRI>#inVolume</IRI>
        <Literal xml:lang="en">A reference to the book that contains the entry.</Literal>
    </AnnotationAssertion>
    <AnnotationAssertion>
        <AnnotationProperty abbreviatedIRI="rdfs:label"/>
        <IRI>#inVolume</IRI>
        <Literal xml:lang="en">inVolume</Literal>
    </AnnotationAssertion>
    <AnnotationAssertion>
        <AnnotationProperty abbreviatedIRI="rdfs:comment"/>
        <IRI>#issue</IRI>
        <Literal xml:lang="en">The edition of a book (for example, &quot;Second&quot;). This should be an ordinal.</Literal>
    </AnnotationAssertion>
    <AnnotationAssertion>
        <AnnotationProperty abbreviatedIRI="rdfs:comment"/>
        <IRI>#issue</IRI>
        <Literal xml:lang="en">The issue of a conference.</Literal>
    </AnnotationAssertion>
    <AnnotationAssertion>
        <AnnotationProperty abbreviatedIRI="rdfs:label"/>
        <IRI>#issue</IRI>
        <Literal xml:lang="en">Issue</Literal>
    </AnnotationAssertion>
    <AnnotationAssertion>
        <AnnotationProperty abbreviatedIRI="rdfs:label"/>
        <IRI>#issue</IRI>
        <Literal xml:lang="en">issue</Literal>
    </AnnotationAssertion>
    <AnnotationAssertion>
        <AnnotationProperty abbreviatedIRI="rdfs:comment"/>
        <IRI>#issuedBy</IRI>
        <Literal xml:lang="en">The sponsoring institution of a technical report.</Literal>
    </AnnotationAssertion>
    <AnnotationAssertion>
        <AnnotationProperty abbreviatedIRI="rdfs:label"/>
        <IRI>#issuedBy</IRI>
        <Literal xml:lang="en">issuedBy</Literal>
    </AnnotationAssertion>
    <AnnotationAssertion>
        <AnnotationProperty abbreviatedIRI="rdfs:comment"/>
        <IRI>#issuer</IRI>
        <Literal xml:lang="en">The name of the school where a thesis was written.</Literal>
    </AnnotationAssertion>
    <AnnotationAssertion>
        <AnnotationProperty abbreviatedIRI="rdfs:label"/>
        <IRI>#issuer</IRI>
        <Literal xml:lang="en">issuer</Literal>
    </AnnotationAssertion>
    <AnnotationAssertion>
        <AnnotationProperty abbreviatedIRI="rdfs:comment"/>
        <IRI>#link</IRI>
        <Literal xml:lang="en">The Universal Resource Locator that points to the item being referenced.</Literal>
    </AnnotationAssertion>
    <AnnotationAssertion>
        <AnnotationProperty abbreviatedIRI="rdfs:label"/>
        <IRI>#link</IRI>
        <Literal xml:lang="en">URL</Literal>
    </AnnotationAssertion>
    <AnnotationAssertion>
        <AnnotationProperty abbreviatedIRI="rdfs:comment"/>
        <IRI>#meeting</IRI>
        <Literal xml:lang="en">The event concerned with the proceedings.</Literal>
    </AnnotationAssertion>
    <AnnotationAssertion>
        <AnnotationProperty abbreviatedIRI="rdfs:label"/>
        <IRI>#meeting</IRI>
        <Literal xml:lang="en">meeting</Literal>
    </AnnotationAssertion>
    <AnnotationAssertion>
        <AnnotationProperty abbreviatedIRI="rdfs:label"/>
        <IRI>#month</IRI>
        <Literal xml:lang="en">month</Literal>
    </AnnotationAssertion>
    <AnnotationAssertion>
        <AnnotationProperty abbreviatedIRI="rdfs:comment"/>
        <IRI>#number</IRI>
        <Literal xml:lang="en">The number of a journal, magazine, technical report, or of a work in a series. An issue of a journal or magazine is usually identified by its volume and number; the organization that issues a technical report usually gives it a number; and sometimes books are given numbers in a named series.</Literal>
    </AnnotationAssertion>
    <AnnotationAssertion>
        <AnnotationProperty abbreviatedIRI="rdfs:label"/>
        <IRI>#number</IRI>
        <Literal xml:lang="en">number</Literal>
    </AnnotationAssertion>
    <AnnotationAssertion>
        <AnnotationProperty abbreviatedIRI="rdfs:comment"/>
        <IRI>#numbering</IRI>
        <Literal xml:lang="en">The number of a journal, magazine, technical report, or of a work in a series. An issue of a journal or magazine is usually identified by its volume and number; the organization that issues a technical report usually gives it a number; and sometimes books are given numbers in a named series.</Literal>
    </AnnotationAssertion>
    <AnnotationAssertion>
        <AnnotationProperty abbreviatedIRI="rdfs:label"/>
        <IRI>#numbering</IRI>
        <Literal xml:lang="en">volume or number</Literal>
    </AnnotationAssertion>
    <AnnotationAssertion>
        <AnnotationProperty abbreviatedIRI="rdfs:comment"/>
        <IRI>#organizedBy</IRI>
        <Literal xml:lang="en">The organization taking in charge a conference.</Literal>
    </AnnotationAssertion>
    <AnnotationAssertion>
        <AnnotationProperty abbreviatedIRI="rdfs:label"/>
        <IRI>#organizedBy</IRI>
        <Literal xml:lang="en">organizedBy</Literal>
    </AnnotationAssertion>
    <AnnotationAssertion>
        <AnnotationProperty abbreviatedIRI="rdfs:comment"/>
        <IRI>#pageRange</IRI>
        <Literal xml:lang="en">A range of page, with an upper and lower limit.</Literal>
    </AnnotationAssertion>
    <AnnotationAssertion>
        <AnnotationProperty abbreviatedIRI="rdfs:label"/>
        <IRI>#pageRange</IRI>
        <Literal xml:lang="en">pageRange</Literal>
    </AnnotationAssertion>
    <AnnotationAssertion>
        <AnnotationProperty abbreviatedIRI="rdfs:comment"/>
        <IRI>#papers</IRI>
        <Literal xml:lang="en">The papers published by a journal.</Literal>
    </AnnotationAssertion>
    <AnnotationAssertion>
        <AnnotationProperty abbreviatedIRI="rdfs:label"/>
        <IRI>#papers</IRI>
        <Literal xml:lang="en">papers</Literal>
    </AnnotationAssertion>
    <AnnotationAssertion>
        <AnnotationProperty abbreviatedIRI="rdfs:comment"/>
        <IRI>#place</IRI>
        <Literal xml:lang="en">A location associated with the entry, such as the city in which a conference took place (this is now obsolete).</Literal>
    </AnnotationAssertion>
    <AnnotationAssertion>
        <AnnotationProperty abbreviatedIRI="rdfs:label"/>
        <IRI>#place</IRI>
        <Literal xml:lang="en">place</Literal>
    </AnnotationAssertion>
    <AnnotationAssertion>
        <AnnotationProperty abbreviatedIRI="rdfs:comment"/>
        <IRI>#publishedBy</IRI>
        <Literal xml:lang="en">The publisher of a work.</Literal>
    </AnnotationAssertion>
    <AnnotationAssertion>
        <AnnotationProperty abbreviatedIRI="rdfs:label"/>
        <IRI>#publishedBy</IRI>
        <Literal xml:lang="en">publishedBy</Literal>
    </AnnotationAssertion>
    <AnnotationAssertion>
        <AnnotationProperty abbreviatedIRI="rdfs:comment"/>
        <IRI>#publishingDate</IRI>
        <Literal xml:lang="en">The date when the work was published or, for an unpublished work, in which it was written. This date can be incomplete (i.e., no known day or month) but must contain a year.</Literal>
    </AnnotationAssertion>
    <AnnotationAssertion>
        <AnnotationProperty abbreviatedIRI="rdfs:label"/>
        <IRI>#publishingDate</IRI>
        <Literal xml:lang="en">publishingDate</Literal>
    </AnnotationAssertion>
    <AnnotationAssertion>
        <AnnotationProperty abbreviatedIRI="rdfs:comment"/>
        <IRI>#ref</IRI>
        <Literal xml:lang="en">The key for a particular entry. Note that the rdf:ID for each Reference instance could be the key as well, possibly making this property redundant.</Literal>
    </AnnotationAssertion>
    <AnnotationAssertion>
        <AnnotationProperty abbreviatedIRI="rdfs:label"/>
        <IRI>#ref</IRI>
        <Literal xml:lang="en">ref</Literal>
    </AnnotationAssertion>
    <AnnotationAssertion>
        <AnnotationProperty abbreviatedIRI="rdfs:comment"/>
        <IRI>#rights</IRI>
        <Literal xml:lang="en">The Copyright information.</Literal>
    </AnnotationAssertion>
    <AnnotationAssertion>
        <AnnotationProperty abbreviatedIRI="rdfs:label"/>
        <IRI>#rights</IRI>
        <Literal xml:lang="en">rights</Literal>
    </AnnotationAssertion>
    <AnnotationAssertion>
        <AnnotationProperty abbreviatedIRI="rdfs:comment"/>
        <IRI>#section</IRI>
        <Literal xml:lang="en">The chapter (or section or whatever) number in which the entry is found.</Literal>
    </AnnotationAssertion>
    <AnnotationAssertion>
        <AnnotationProperty abbreviatedIRI="rdfs:label"/>
        <IRI>#section</IRI>
        <Literal xml:lang="en">section</Literal>
    </AnnotationAssertion>
    <AnnotationAssertion>
        <AnnotationProperty abbreviatedIRI="rdfs:comment"/>
        <IRI>#sections</IRI>
        <Literal xml:lang="en">The chapters of a book (monograph or collection).</Literal>
    </AnnotationAssertion>
    <AnnotationAssertion>
        <AnnotationProperty abbreviatedIRI="rdfs:label"/>
        <IRI>#sections</IRI>
        <Literal xml:lang="en">sections</Literal>
    </AnnotationAssertion>
    <AnnotationAssertion>
        <AnnotationProperty abbreviatedIRI="rdfs:comment"/>
        <IRI>#selection</IRI>
        <Literal xml:lang="en">The selection process overcome by the publication (full, none, poster, invited are possible values).</Literal>
    </AnnotationAssertion>
    <AnnotationAssertion>
        <AnnotationProperty abbreviatedIRI="rdfs:label"/>
        <IRI>#selection</IRI>
        <Literal xml:lang="en">howReviewed</Literal>
    </AnnotationAssertion>
    <AnnotationAssertion>
        <AnnotationProperty IRI="id"/>
        <IRI>#spg04</IRI>
        <Literal>SemPGrid 04 Workshop</Literal>
    </AnnotationAssertion>
    <AnnotationAssertion>
        <AnnotationProperty IRI="place"/>
        <IRI>#spg04</IRI>
        <AnonymousIndividual nodeID="_:genid2147484015"/>
    </AnnotationAssertion>
    <AnnotationAssertion>
        <AnnotationProperty IRI="publishingDate"/>
        <IRI>#spg04</IRI>
        <AnonymousIndividual nodeID="_:genid2147484017"/>
    </AnnotationAssertion>
    <AnnotationAssertion>
        <AnnotationProperty abbreviatedIRI="rdfs:label"/>
        <IRI>#spg04</IRI>
        <Literal>SemPGrid 04 Workshop</Literal>
    </AnnotationAssertion>
    <AnnotationAssertion>
        <AnnotationProperty abbreviatedIRI="rdfs:comment"/>
        <IRI>#sponsoredBy</IRI>
        <Literal xml:lang="en">The organization that sponsors a conference or that publishes a manual.</Literal>
    </AnnotationAssertion>
    <AnnotationAssertion>
        <AnnotationProperty abbreviatedIRI="rdfs:label"/>
        <IRI>#sponsoredBy</IRI>
        <Literal xml:lang="en">sponsoredBy</Literal>
    </AnnotationAssertion>
    <AnnotationAssertion>
        <AnnotationProperty abbreviatedIRI="rdfs:comment"/>
        <IRI>#startDate</IRI>
        <Literal xml:lang="en">When the reference was first published.</Literal>
    </AnnotationAssertion>
    <AnnotationAssertion>
        <AnnotationProperty abbreviatedIRI="rdfs:label"/>
        <IRI>#startDate</IRI>
        <Literal xml:lang="en">First published</Literal>
    </AnnotationAssertion>
    <AnnotationAssertion>
        <AnnotationProperty abbreviatedIRI="rdfs:label"/>
        <IRI>#state</IRI>
        <Literal xml:lang="en">state</Literal>
    </AnnotationAssertion>
    <AnnotationAssertion>
        <AnnotationProperty abbreviatedIRI="rdfs:comment"/>
        <IRI>#summary</IRI>
        <Literal xml:lang="en">The abstract of the work.</Literal>
    </AnnotationAssertion>
    <AnnotationAssertion>
        <AnnotationProperty abbreviatedIRI="rdfs:label"/>
        <IRI>#summary</IRI>
        <Literal xml:lang="en">summary</Literal>
    </AnnotationAssertion>
    <AnnotationAssertion>
        <AnnotationProperty abbreviatedIRI="rdfs:comment"/>
        <IRI>#table</IRI>
        <Literal xml:lang="en">The Table of Contents.</Literal>
    </AnnotationAssertion>
    <AnnotationAssertion>
        <AnnotationProperty abbreviatedIRI="rdfs:label"/>
        <IRI>#table</IRI>
        <Literal xml:lang="en">ontents</Literal>
    </AnnotationAssertion>
    <AnnotationAssertion>
        <AnnotationProperty abbreviatedIRI="rdfs:comment"/>
        <IRI>#talks</IRI>
        <Literal xml:lang="en">The communications to a conference as collected in proceedings.</Literal>
    </AnnotationAssertion>
    <AnnotationAssertion>
        <AnnotationProperty abbreviatedIRI="rdfs:label"/>
        <IRI>#talks</IRI>
        <Literal xml:lang="en">talks</Literal>
    </AnnotationAssertion>
    <AnnotationAssertion>
        <AnnotationProperty abbreviatedIRI="rdfs:comment"/>
        <IRI>#tomes</IRI>
        <Literal xml:lang="en">The parts of some reference (chapters, sections).</Literal>
    </AnnotationAssertion>
    <AnnotationAssertion>
        <AnnotationProperty abbreviatedIRI="rdfs:label"/>
        <IRI>#tomes</IRI>
        <Literal xml:lang="en">tomes</Literal>
    </AnnotationAssertion>
    <AnnotationAssertion>
        <AnnotationProperty abbreviatedIRI="rdfs:label"/>
        <IRI>#town</IRI>
        <Literal xml:lang="en">town</Literal>
    </AnnotationAssertion>
    <AnnotationAssertion>
        <AnnotationProperty abbreviatedIRI="rdfs:comment"/>
        <IRI>#type</IRI>
        <Literal xml:lang="en">The type of a technical report (for example, &quot;Research Note&quot;).</Literal>
    </AnnotationAssertion>
    <AnnotationAssertion>
        <AnnotationProperty abbreviatedIRI="rdfs:label"/>
        <IRI>#type</IRI>
        <Literal xml:lang="en">type</Literal>
    </AnnotationAssertion>
    <AnnotationAssertion>
        <AnnotationProperty abbreviatedIRI="rdfs:comment"/>
        <IRI>#volume</IRI>
        <Literal xml:lang="en">The volume of a journal or multivolume book.</Literal>
    </AnnotationAssertion>
    <AnnotationAssertion>
        <AnnotationProperty abbreviatedIRI="rdfs:label"/>
        <IRI>#volume</IRI>
        <Literal xml:lang="en">volume</Literal>
    </AnnotationAssertion>
    <AnnotationAssertion>
        <AnnotationProperty abbreviatedIRI="rdfs:comment"/>
        <IRI>#writtenBy</IRI>
        <Literal xml:lang="en">The list of the author(s) of a work.</Literal>
    </AnnotationAssertion>
    <AnnotationAssertion>
        <AnnotationProperty abbreviatedIRI="rdfs:label"/>
        <IRI>#writtenBy</IRI>
        <Literal xml:lang="en">writtenBy</Literal>
    </AnnotationAssertion>
    <AnnotationAssertion>
        <AnnotationProperty abbreviatedIRI="rdfs:label"/>
        <IRI>#year</IRI>
        <Literal xml:lang="en">year</Literal>
    </AnnotationAssertion>
    <AnnotationAssertion>
        <AnnotationProperty IRI="country"/>
        <AnonymousIndividual nodeID="_:genid2147484011"/>
        <Literal>DE</Literal>
    </AnnotationAssertion>
    <AnnotationAssertion>
        <AnnotationProperty IRI="town"/>
        <AnonymousIndividual nodeID="_:genid2147484011"/>
        <Literal>Heidelberg</Literal>
    </AnnotationAssertion>
    <AnnotationAssertion>
        <AnnotationProperty IRI="country"/>
        <AnonymousIndividual nodeID="_:genid2147484013"/>
        <Literal>US</Literal>
    </AnnotationAssertion>
    <AnnotationAssertion>
        <AnnotationProperty IRI="state"/>
        <AnonymousIndividual nodeID="_:genid2147484013"/>
        <Literal>MA</Literal>
    </AnnotationAssertion>
    <AnnotationAssertion>
        <AnnotationProperty IRI="town"/>
        <AnonymousIndividual nodeID="_:genid2147484013"/>
        <Literal>Cambridge</Literal>
    </AnnotationAssertion>
    <AnnotationAssertion>
        <AnnotationProperty IRI="country"/>
        <AnonymousIndividual nodeID="_:genid2147484015"/>
        <Literal>US</Literal>
    </AnnotationAssertion>
    <AnnotationAssertion>
        <AnnotationProperty IRI="state"/>
        <AnonymousIndividual nodeID="_:genid2147484015"/>
        <Literal>NY</Literal>
    </AnnotationAssertion>
    <AnnotationAssertion>
        <AnnotationProperty IRI="town"/>
        <AnonymousIndividual nodeID="_:genid2147484015"/>
        <Literal>New-York</Literal>
    </AnnotationAssertion>
    <AnnotationAssertion>
        <AnnotationProperty IRI="month"/>
        <AnonymousIndividual nodeID="_:genid2147484017"/>
        <Literal datatypeIRI="http://www.w3.org/2001/XMLSchema#gMonth">--05</Literal>
    </AnnotationAssertion>
    <AnnotationAssertion>
        <AnnotationProperty IRI="year"/>
        <AnonymousIndividual nodeID="_:genid2147484017"/>
        <Literal datatypeIRI="http://www.w3.org/2001/XMLSchema#gYear">2004</Literal>
    </AnnotationAssertion>
    <AnnotationAssertion>
        <AnnotationProperty IRI="month"/>
        <AnonymousIndividual nodeID="_:genid2147484019"/>
        <Literal datatypeIRI="http://www.w3.org/2001/XMLSchema#gMonth">--10</Literal>
    </AnnotationAssertion>
    <AnnotationAssertion>
        <AnnotationProperty IRI="year"/>
        <AnonymousIndividual nodeID="_:genid2147484019"/>
        <Literal datatypeIRI="http://www.w3.org/2001/XMLSchema#gYear">2002</Literal>
    </AnnotationAssertion>
    <AnnotationAssertion>
        <AnnotationProperty IRI="country"/>
        <AnonymousIndividual nodeID="_:genid2147484021"/>
        <Literal>GR</Literal>
    </AnnotationAssertion>
    <AnnotationAssertion>
        <AnnotationProperty IRI="town"/>
        <AnonymousIndividual nodeID="_:genid2147484021"/>
        <Literal>Heraklion</Literal>
    </AnnotationAssertion>
    <AnnotationAssertion>
        <AnnotationProperty IRI="month"/>
        <AnonymousIndividual nodeID="_:genid2147484023"/>
        <Literal datatypeIRI="http://www.w3.org/2001/XMLSchema#gMonth">--05</Literal>
    </AnnotationAssertion>
    <AnnotationAssertion>
        <AnnotationProperty IRI="year"/>
        <AnonymousIndividual nodeID="_:genid2147484023"/>
        <Literal datatypeIRI="http://www.w3.org/2001/XMLSchema#gYear">2004</Literal>
    </AnnotationAssertion>
    <AnnotationAssertion>
        <AnnotationProperty IRI="year"/>
        <AnonymousIndividual nodeID="_:genid2147484025"/>
        <Literal datatypeIRI="http://www.w3.org/2001/XMLSchema#gYear">2004</Literal>
    </AnnotationAssertion>
    <AnnotationAssertion>
        <AnnotationProperty IRI="year"/>
        <AnonymousIndividual nodeID="_:genid2147484061"/>
        <Literal datatypeIRI="http://www.w3.org/2001/XMLSchema#gYear">2003</Literal>
    </AnnotationAssertion>
    <AnnotationAssertion>
        <AnnotationProperty IRI="year"/>
        <AnonymousIndividual nodeID="_:genid2147484065"/>
        <Literal datatypeIRI="http://www.w3.org/2001/XMLSchema#gYear">1996</Literal>
    </AnnotationAssertion>
    <AnnotationAssertion>
        <AnnotationProperty IRI="year"/>
        <AnonymousIndividual nodeID="_:genid2147484077"/>
        <Literal datatypeIRI="http://www.w3.org/2001/XMLSchema#gYear">2002</Literal>
    </AnnotationAssertion>
    <AnnotationAssertion>
        <AnnotationProperty IRI="year"/>
        <AnonymousIndividual nodeID="_:genid2147484079"/>
        <Literal datatypeIRI="http://www.w3.org/2001/XMLSchema#gYear">2004</Literal>
    </AnnotationAssertion>
    <AnnotationAssertion>
        <AnnotationProperty IRI="year"/>
        <AnonymousIndividual nodeID="_:genid2147484085"/>
        <Literal datatypeIRI="http://www.w3.org/2001/XMLSchema#gYear">2004</Literal>
    </AnnotationAssertion>
    <AnnotationAssertion>
        <AnnotationProperty IRI="month"/>
        <AnonymousIndividual nodeID="_:genid2147484097"/>
        <Literal datatypeIRI="http://www.w3.org/2001/XMLSchema#gMonth">--12</Literal>
    </AnnotationAssertion>
    <AnnotationAssertion>
        <AnnotationProperty IRI="year"/>
        <AnonymousIndividual nodeID="_:genid2147484097"/>
        <Literal datatypeIRI="http://www.w3.org/2001/XMLSchema#gYear">2003</Literal>
    </AnnotationAssertion>
    <AnnotationAssertion>
        <AnnotationProperty IRI="year"/>
        <AnonymousIndividual nodeID="_:genid2147484099"/>
        <Literal datatypeIRI="http://www.w3.org/2001/XMLSchema#gYear">2000</Literal>
    </AnnotationAssertion>
    <AnnotationAssertion>
        <AnnotationProperty IRI="beginning"/>
        <AnonymousIndividual nodeID="_:genid2147484109"/>
        <Literal datatypeIRI="http://www.w3.org/2001/XMLSchema#nonNegativeInteger">587</Literal>
    </AnnotationAssertion>
    <AnnotationAssertion>
        <AnnotationProperty IRI="end"/>
        <AnonymousIndividual nodeID="_:genid2147484109"/>
        <Literal datatypeIRI="http://www.w3.org/2001/XMLSchema#nonNegativeInteger">607</Literal>
    </AnnotationAssertion>
    <AnnotationAssertion>
        <AnnotationProperty IRI="month"/>
        <AnonymousIndividual nodeID="_:genid2147484111"/>
        <Literal datatypeIRI="http://www.w3.org/2001/XMLSchema#gMonth">--12</Literal>
    </AnnotationAssertion>
    <AnnotationAssertion>
        <AnnotationProperty IRI="year"/>
        <AnonymousIndividual nodeID="_:genid2147484111"/>
        <Literal datatypeIRI="http://www.w3.org/2001/XMLSchema#gYear">2001</Literal>
    </AnnotationAssertion>
    <AnnotationAssertion>
        <AnnotationProperty IRI="year"/>
        <AnonymousIndividual nodeID="_:genid2147484121"/>
        <Literal datatypeIRI="http://www.w3.org/2001/XMLSchema#gYear">2004</Literal>
    </AnnotationAssertion>
</Ontology>


<!-- Generated by the OWL API (version 4.5.9.2019-02-01T07:24:44Z) https://github.com/owlcs/owlapi -->
