# Supplementary material for: Matching sensor ontologies through siamese neural networks without using reference alignment
Source: PeerJ Comput Sci. 2021 Jun 18;7:e602. doi: 10.7717/peerj-cs.602 (PMC8237319; doi:10.7717/peerj-cs.602)
Supplement: Supplemental Information 2 [file peerj-cs-07-602-s002.zip › benchmarks/205/properties.csv]

property_id	property_label	property_comment	property_domain	property_range	type
componentOf	is part of	The document that contains a text or article.	Section	null	property
numbering	volume or number	The number of a journal, magazine, technical report, or of a work in a series. An issue of a journal or magazine is usually identified by its volume and number; the organization that issues a technical report usually gives it a number; and sometimes books are given numbers in a named series.	The location of an event,Entry	null	property
issue	Issue	The issue of a conference.	The location of an event,Entry	string	property
MRN	MR number	The Mathematical Reviews number.	Entry	string	property
year	year	null	Date	gYear	property
inSeries	inSeries	The name of a series or set of books. When citing an entire book, the the title field gives its title and an optional series field gives the name of a series or multi-volume set in which the book is published.	Entry	string	property
startDate	First published	When the reference was first published.	Chapter	string	property
idiom	idiom	The language in which the referenced publication is written or performed (use ISO two-letter codes).	Entry	language	property
PublicationDetails	published	How something strange has been published.	Brochure,Various	string	property
selection	howReviewed	The selection process overcome by the publication (full, none, poster, invited are possible values).	Entry	string	property
section	section	The chapter (or section or whatever) number in which the entry is found.	Section	string	property
LCCN	LCCN	The Library of Congress Call Number (this the Congress of the United State of America).	Entry	string	property
country	country	Usually in ISO format	Directions	string	property
KeyWordsAndPhrases	KeyWordsAndPhrases	Key words used for searching or possibly for annotation (as given by the author or publisher).	Entry	string	property
comment	comment	Any additional information that can help the reader.	Entry	string	property
day	day	null	Date	gDay	property
ISSN	ISSN	The International Standard Serial Number. Used to identify a journal.	Entry	string	property
summary	summary	The abstract of the work.	Entry	string	property
table	ontents	The Table of Contents.	Entry	string	property
company	company	The authors affiliation.	Entry	string	property
rights	rights	The Copyright information.	Entry	string	property
frequency	Periodicity	The periodicity of a serial publication (yearly, biannual, quarterly, monthly, bimonthly, weekly, biweekly, dayly).	Periodical	string	property
heading	heading	The title of the work.	Entry	string	property
link	URL	The Universal Resource Locator that points to the item being referenced.	Entry	string	property
number	number	The number of a journal, magazine, technical report, or of a work in a series. An issue of a journal or magazine is usually identified by its volume and number; the organization that issues a technical report usually gives it a number; and sometimes books are given numbers in a named series.	Entry	string	property
month	month	null	Date	gMonth	property
type	type	The type of a technical report (for example, "Research Note").	BookPart,StudentReport,TechnicalReport	string	property
acronym	The name of an entity.	null	null	string	property
beginning	start page	The beginning of a range of pages.	PageInterval	nonNegativeInteger	property
ISBN	ISBN	The International Standard Book Number.	Entry	string	property
volume	volume	The volume of a journal or multivolume book.	Entry	nonNegativeInteger	property
town	town	null	Directions	string	property
id	The name of an entity.	null	null	string	property
end	end page	The end of a range of pages.	PageInterval	nonNegativeInteger	property
dimensions	dimensions	The physical dimensions of a document.	Entry	string	property
lastName	null	null	null	null	property
amount	amount	The price of the document.	Entry	string	property
state	state	null	Directions	string	property
annotation	annotation	An annotation. It is not used by the standard bibliography styles, but may be used by others that produce an annotated bibliography.	Entry	string	property
ref	ref	The key for a particular entry. Note that the rdf:ID for each Reference instance could be the key as well, possibly making this property redundant.	Entry	string	property
inVolume	inVolume	A reference to the book that contains the entry.	Extract	Monography	property
directedBy	directedBy	The list of directors of a motion picture or theater play.	Movie	null	property
pageRange	pageRange	A range of page, with an upper and lower limit.	Section	PageInterval	property
place	place	A location associated with the entry, such as the city in which a conference took place (this is now obsolete).	The location of an event,Entry	Directions	property
inCompilation	inCompilation	A reference to the book that contains the entry.	InCompilation	Compilation	property
createdBy	human creator	The list of the human creators of a work.	Entry	People	property
writtenBy	writtenBy	The list of the author(s) of a work.	null	null	property
publishedBy	publishedBy	The publisher of a work.	Entry,Journal or magazine	PublishingHouse	property
issuedBy	issuedBy	The sponsoring institution of a technical report.	Report	Organization	property
meeting	meeting	The event concerned with the proceedings.	ConferenceMinutes	Congress	property
papers	papers	The papers published by a journal.	Periodical	JournalPaper	property
coordinatedBy	coordinatedBy	The list of persons who edited or coordinated a work.	null	null	property
sections	sections	The chapters of a book (monograph or collection).	Entry	Chapter	property
tomes	tomes	The parts of some reference (chapters, sections).	Entry	Section	property
publishingDate	publishingDate	The date when the work was published or, for an unpublished work, in which it was written. This date can be incomplete (i.e., no known day or month) but must contain a year.	The location of an event,Entry	Date	property
talks	talks	The communications to a conference as collected in proceedings.	ConferenceMinutes	Communication	property
inPeriodical	inPeriodical	The journal in which an article is published.	JournalPaper	Periodical	property
inMinutes	inMinutes	A reference to the proceedings in which the entry appears.	Communication	ConferenceMinutes	property
organizedBy	organizedBy	The organization taking in charge a conference.	Congress	http://xmlns.com/foaf/0.1/Organization	property
sponsoredBy	sponsoredBy	The organization that sponsors a conference or that publishes a manual.	ConferenceMinutes,ReferenceGuide	http://xmlns.com/foaf/0.1/Organization	property
contract	Contract	The contract in relation of which a particular reference has been made.	Entry	Thing	property
issuer	issuer	The name of the school where a thesis was written.	CourseMaterial,StudentReport	University	property
coordinates	coordinates	The address of an institution or the place of a conference.	Thing	Directions	property
