# Supplementary material for: Matching sensor ontologies through siamese neural networks without using reference alignment
Source: PeerJ Comput Sci. 2021 Jun 18;7:e602. doi: 10.7717/peerj-cs.602 (PMC8237319; doi:10.7717/peerj-cs.602)
Supplement: Supplemental Information 2 [file peerj-cs-07-602-s002.zip › benchmarks/205/RA.csv]

onto1	onto2
Academic	StudentReport
Address	Directions
Article	JournalPaper
Book	Book
Booklet	Brochure
Chapter	Chapter
Collection	Compilation
Conference	Congress
Date	Date
Deliverable	Deliverable
InBook	Extract
InCollection	InCompilation
InProceedings	Communication
Informal	NonFormal
Institution	Organization
Journal	Periodical
LectureNotes	CourseMaterial
Manual	ReferenceGuide
MastersThesis	MScThesis
Misc	Various
Monograph	Monography
MotionPicture	Movie
PageRange	PageInterval
Part	Section
PersonList	People
PhdThesis	DoctoralThesis
Proceedings	ConferenceMinutes
Publisher	PublishingHouse
Reference	Entry
Report	Report
School	University
TechReport	TechnicalReport
Unpublished	Manuscript
abstract	summary
address	coordinates
affiliation	company
annote	annotation
articles	papers
author	writtenBy
book	inVolume
chapter	section
chapters	sections
city	town
collection	inCompilation
communications	talks
contents	table
contract	contract
copyright	rights
country	country
date	publishingDate
day	day
directors	directedBy
edition	issue
editor	coordinatedBy
endPage	end
event	meeting
firstPublished	startDate
howPublished	PublicationDetails
humanCreator	createdBy
institution	issuedBy
isPartOf	componentOf
isbn	ISBN
issn	ISSN
issue	issue
journal	inPeriodical
key	ref
keywords	KeyWordsAndPhrases
language	idiom
lastName	lastName
lccn	LCCN
location	place
month	month
mrNumber	MRN
name	id
note	comment
number	number
numberOrVolume	numbering
organization	sponsoredBy
organizer	organizedBy
pages	pageRange
parts	tomes
periodicity	frequency
price	amount
proceedings	inMinutes
publisher	publishedBy
reviewed	selection
school	issuer
series	inSeries
shortName	acronym
size	dimensions
startPage	beginning
state	state
title	heading
type	type
url	link
volume	volume
year	year
