# Supplementary material for: Matching sensor ontologies through siamese neural networks without using reference alignment
Source: PeerJ Comput Sci. 2021 Jun 18;7:e602. doi: 10.7717/peerj-cs.602 (PMC8237319; doi:10.7717/peerj-cs.602)
Supplement: Supplemental Information 2 [file peerj-cs-07-602-s002.zip › benchmarks/206/classes.csv]

class_id	class_label	class_comment	superclass_id	superclass_label	number_of_superclasses	number_of_subclasses	degrees
Livre	Livre		Référence	Référence	9	3	12
Référence	Référence		owl.Thing		4	7	11
Raport	Raport		Référence	Référence	7	2	9
Revue	Journal or magazine		owl.Thing		9	0	9
Partie	Partie		Référence	Référence	3	5	8
Article	Article		Partie	Partie	8	0	8
Date	Date		owl.Thing		7	0	7
Adresse	Adresse		owl.Thing		7	0	7
Mémoire	Mémoire		Référence	Référence	5	2	7
Institution	Institution		0.1.Organization		4	2	6
Actes	Actes		Livre	Livre	6	0	6
Informel	Informel		Référence	Référence	2	4	6
Conférence	The location of an event		owl.Thing		6	0	6
Personnes	Person list		22-rdf-syntax-ns.List		5	0	5
NonPublié	NonPublié		Informel	Informel	4	0	4
ExtraitLivre	ExtraitLivre		Partie	Partie	4	0	4
Manuel	Manuel		Informel	Informel	4	0	4
IntervalleDePages	IntervalleDePages		owl.Thing		3	0	3
ExtraitActes	ExtraitActes		Partie	Partie	3	0	3
ExtraitCompilation	Incollection		Partie	Partie	3	0	3
Compilation	Compilation		Livre	Livre	3	0	3
Chapitre	BookPart		Partie	Partie	3	0	3
Livrable	Deliverable report		Raport	Raport	2	0	2
Monographie	Monographie		Livre	Livre	2	0	2
Divers	Divers		Référence	Référence	1	0	1
MémoireDeDoctorat	MémoireDeDoctorat		Mémoire	Mémoire	1	0	1
Polycopié	Polycopié		Informel	Informel	1	0	1
RaportTechnique	RaportTechnique		Raport	Raport	1	0	1
Livret	Livret		Informel	Informel	1	0	1
Film	Film		Référence	Référence	1	0	1
Éditeur	Éditeur		Institution	Institution	1	0	1
Université	Université		Institution	Institution	1	0	1
MémoireDeMastère	MémoireDeMastère		Mémoire	Mémoire	1	0	1
