# Supplementary material for: Matching sensor ontologies through siamese neural networks without using reference alignment
Source: PeerJ Comput Sci. 2021 Jun 18;7:e602. doi: 10.7717/peerj-cs.602 (PMC8237319; doi:10.7717/peerj-cs.602)
Supplement: Supplemental Information 2 [file peerj-cs-07-602-s002.zip › benchmarks/206/properties.csv]

property_id	property_label	property_comment	property_domain	property_range	type
partieDe	is part of	The document that contains a text or article.	Partie	null	property
dateDePublication	First published	When the reference was first published.	Chapitre	string	property
droits	droits	The Copyright information.	Référence	string	property
note	note	Any additional information that can help the reader.	Référence	string	property
jour	jour	null	Date	gDay	property
pageFin	end page	The end of a range of pages.	IntervalleDePages	nonNegativeInteger	property
année	année	null	Date	gYear	property
nomCourt	The name of an entity.	null	null	string	property
numéro	numéro	The number of a journal, magazine, technical report, or of a work in a series. An issue of a journal or magazine is usually identified by its volume and number; the organization that issues a technical report usually gives it a number; and sometimes books are given numbers in a named series.	Référence	string	property
série	série	The name of a series or set of books. When citing an entire book, the the title field gives its title and an optional series field gives the name of a series or multi-volume set in which the book is published.	Référence	string	property
Clé	Clé	The key for a particular entry. Note that the rdf:ID for each Reference instance could be the key as well, possibly making this property redundant.	Référence	string	property
édition	édition	The edition of a book (for example, "Second"). This should be an ordinal.	Livre,Manuel	string	property
ville	ville	null	Adresse	string	property
chapitre	chapitre	The chapter (or section or whatever) number in which the entry is found.	Partie	string	property
issn	ISSN	The International Standard Serial Number. Used to identify a journal.	Référence	string	property
périodicité	Periodicity	The periodicity of a serial publication (yearly, biannual, quarterly, monthly, bimonthly, weekly, biweekly, dayly).	Revue	string	property
lastName	null	null	null	null	property
mois	mois	null	Date	gMonth	property
catégorie	catégorie	The type of a technical report (for example, "Research Note").	BookPart,M\xc3\xa9moire,RaportTechnique	string	property
lccn	LCCN	The Library of Congress Call Number (this the Congress of the United State of America).	Référence	string	property
pays	pays	Usually in ISO format	Adresse	string	property
volume	volume	The volume of a journal or multivolume book.	Référence	nonNegativeInteger	property
Évalué	howReviewed	The selection process overcome by the publication (full, none, poster, invited are possible values).	Référence	string	property
pageDébut	start page	The beginning of a range of pages.	IntervalleDePages	nonNegativeInteger	property
numéroOuVolume	volume or number	The number of a journal, magazine, technical report, or of a work in a series. An issue of a journal or magazine is usually identified by its volume and number; the organization that issues a technical report usually gives it a number; and sometimes books are given numbers in a named series.	The location of an event,R\xc3\xa9f\xc3\xa9rence	null	property
prix	prix	The price of the document.	Référence	string	property
modeDePublication	published	How something strange has been published.	Divers,Livret	string	property
résumé	résumé	The abstract of the work.	Référence	string	property
isbn	ISBN	The International Standard Book Number.	Référence	string	property
affiliation	affiliation	The authors affiliation.	Référence	string	property
contenu	ontents	The Table of Contents.	Référence	string	property
mots-clé	mots-clé	Key words used for searching or possibly for annotation (as given by the author or publisher).	Référence	string	property
nom	The name of an entity.	null	null	string	property
url	URL	The Universal Resource Locator that points to the item being referenced.	Référence	string	property
noMR	MR number	The Mathematical Reviews number.	Référence	string	property
état	état	null	Adresse	string	property
taille	taille	The physical dimensions of a document.	Référence	string	property
titre	titre	The title of the work.	Référence	string	property
sortie	Issue	The issue of a conference.	The location of an event,R\xc3\xa9f\xc3\xa9rence	string	property
langage	langage	The language in which the referenced publication is written or performed (use ISO two-letter codes).	Référence	language	property
annote	annote	An annotation. It is not used by the standard bibliography styles, but may be used by others that produce an annotated bibliography.	Référence	string	property
journal	journal	The journal in which an article is published.	Article	Revue	property
organisation	organisation	The organization that sponsors a conference or that publishes a manual.	Actes,Manuel	http://xmlns.com/foaf/0.1/Organization	property
localisation	localisation	A location associated with the entry, such as the city in which a conference took place (this is now obsolete).	The location of an event,R\xc3\xa9f\xc3\xa9rence	Adresse	property
organisateur	organisateur	The organization taking in charge a conference.	Conférence	http://xmlns.com/foaf/0.1/Organization	property
collection	collection	A reference to the book that contains the entry.	ExtraitCompilation	Compilation	property
chapitres	chapitres	The chapters of a book (monograph or collection).	Référence	Chapitre	property
date	date	The date when the work was published or, for an unpublished work, in which it was written. This date can be incomplete (i.e., no known day or month) but must contain a year.	The location of an event,R\xc3\xa9f\xc3\xa9rence	Date	property
adresse	adresse	The address of an institution or the place of a conference.	Thing	Adresse	property
institution	institution	The sponsoring institution of a technical report.	Raport	Université	property
parties	parties	The parts of some reference (chapters, sections).	Référence	Partie	property
réalisateurs	réalisateurs	The list of directors of a motion picture or theater play.	Film	null	property
éditeurs	éditeurs	The list of persons who edited or coordinated a work.	null	null	property
actes	actes	A reference to the proceedings in which the entry appears.	ExtraitActes	Actes	property
créateur	human creator	The list of the human creators of a work.	Référence	Personnes	property
évènement	évènement	The event concerned with the proceedings.	Actes	Conférence	property
auteurs	auteurs	The list of the author(s) of a work.	null	null	property
contrat	Contract	The contract in relation of which a particular reference has been made.	Référence	Thing	property
éditeur	éditeur	The publisher of a work.	Journal or magazine,R\xc3\xa9f\xc3\xa9rence	Éditeur	property
articles	articles	The papers published by a journal.	Revue	Article	property
communications	communications	The communications to a conference as collected in proceedings.	Actes	ExtraitActes	property
livre	livre	A reference to the book that contains the entry.	ExtraitLivre	Monographie	property
pages	pages	A range of page, with an upper and lower limit.	Partie	IntervalleDePages	property
