# Supplementary material for: Matching sensor ontologies through siamese neural networks without using reference alignment
Source: PeerJ Comput Sci. 2021 Jun 18;7:e602. doi: 10.7717/peerj-cs.602 (PMC8237319; doi:10.7717/peerj-cs.602)
Supplement: Supplemental Information 2 [file peerj-cs-07-602-s002.zip › benchmarks/206/RA.csv]

onto1	onto2
Academic	Mémoire
Address	Adresse
Article	Article
Book	Livre
Booklet	Livret
Chapter	Chapitre
Collection	Compilation
Conference	Conférence
Date	Date
Deliverable	Livrable
InBook	ExtraitLivre
InCollection	ExtraitCompilation
InProceedings	ExtraitActes
Informal	Informel
Institution	Institution
Journal	Revue
LectureNotes	Polycopié
Manual	Manuel
MastersThesis	MémoireDeMastère
Misc	Divers
Monograph	Monographie
MotionPicture	Film
PageRange	IntervalleDePages
Part	Partie
PersonList	Personnes
PhdThesis	MémoireDeDoctorat
Proceedings	Actes
Publisher	Éditeur
Reference	Référence
Report	Raport
School	Université
TechReport	RaportTechnique
Unpublished	NonPublié
abstract	résumé
address	adresse
affiliation	affiliation
annote	annote
articles	articles
author	auteurs
book	livre
chapter	chapitre
chapters	chapitres
city	ville
collection	collection
communications	communications
contents	contenu
contract	contrat
copyright	droits
country	pays
date	date
day	jour
directors	réalisateurs
edition	édition
editor	éditeurs
endPage	pageFin
event	évènement
firstPublished	dateDePublication
howPublished	modeDePublication
humanCreator	créateur
institution	institution
isPartOf	partieDe
isbn	isbn
issn	issn
issue	sortie
journal	journal
key	Clé
keywords	mots-clé
language	langage
lastName	lastName
lccn	lccn
location	localisation
month	mois
mrNumber	noMR
name	nom
note	note
number	numéro
numberOrVolume	numéroOuVolume
organization	organisation
organizer	organisateur
pages	pages
parts	parties
periodicity	périodicité
price	prix
proceedings	actes
publisher	éditeur
reviewed	Évalué
school	institution
series	série
shortName	nomCourt
size	taille
startPage	pageDébut
state	état
title	titre
type	catégorie
url	url
volume	volume
year	année
