# Supplementary material for: Matching sensor ontologies through siamese neural networks without using reference alignment
Source: PeerJ Comput Sci. 2021 Jun 18;7:e602. doi: 10.7717/peerj-cs.602 (PMC8237319; doi:10.7717/peerj-cs.602)
Supplement: Supplemental Information 2 [file peerj-cs-07-602-s002.zip › benchmarks/208/classes.csv]

class_id	class_label	class_comment	superclass_id	superclass_label	number_of_superclasses	number_of_subclasses	degrees
Book			REFERENCE		9	3	12
REFERENCE			owl.Thing		4	7	11
Report			REFERENCE		7	2	9
JOURNAL			owl.Thing		9	0	9
Part			REFERENCE		3	5	8
Article			Part		8	0	8
DATE			owl.Thing		7	0	7
ADDRESS			owl.Thing		7	0	7
Academic			REFERENCE		5	2	7
Institution			0.1.Organization		4	2	6
Proc.			Book		6	0	6
Informal			REFERENCE		2	4	6
CONFERENCE			owl.Thing		6	0	6
PERSON_LIST			22-rdf-syntax-ns.List		5	0	5
Un_published			Informal		4	0	4
In_book			Part		4	0	4
Manual			Informal		4	0	4
PAGE_RANGE			owl.Thing		3	0	3
In_proceedings			Part		3	0	3
In_collection			Part		3	0	3
Collection			Book		3	0	3
Chapter			Part		3	0	3
Deliverable			Report		2	0	2
Monograph			Book		2	0	2
Misc.			REFERENCE		1	0	1
PhD_thesis			Academic		1	0	1
Lecture_notes			Informal		1	0	1
Technical_report			Report		1	0	1
Booklet			Informal		1	0	1
Motion_picture			REFERENCE		1	0	1
Publisher			Institution		1	0	1
School			Institution		1	0	1
MSc_thesis			Academic		1	0	1
