# Supplementary material for: Matching sensor ontologies through siamese neural networks without using reference alignment
Source: PeerJ Comput Sci. 2021 Jun 18;7:e602. doi: 10.7717/peerj-cs.602 (PMC8237319; doi:10.7717/peerj-cs.602)
Supplement: Supplemental Information 2 [file peerj-cs-07-602-s002.zip › benchmarks/208/properties.csv]

property_id	property_label	property_comment	property_domain	property_range	type
is_part_of	null	null	Part	null	property
year	null	null	DATE	gYear	property
end_page	null	null	PAGE_RANGE	nonNegativeInteger	property
affiliation	null	null	REFERENCE	string	property
U.R.L.	null	null	REFERENCE	string	property
short_name	null	null	null	string	property
number_or_volume	null	null	:REFERENCE,:CONFERENCE	null	property
key	null	null	REFERENCE	string	property
price	null	null	REFERENCE	string	property
lastName	null	null	null	null	property
first_published	null	null	Chapter	string	property
I.S.B.N.	null	null	REFERENCE	string	property
type	null	null	:Chapter,:Technical_report,:Academic	string	property
chapter	null	null	Part	string	property
annote	null	null	REFERENCE	string	property
contents	null	null	REFERENCE	string	property
copyright	null	null	REFERENCE	string	property
keywords	null	null	REFERENCE	string	property
L.C.C.N.	null	null	REFERENCE	string	property
edition	null	null	:Book,:Manual	string	property
start_page	null	null	PAGE_RANGE	nonNegativeInteger	property
month	null	null	DATE	gMonth	property
I.S.S.N.	null	null	REFERENCE	string	property
language	null	null	REFERENCE	language	property
series	null	null	REFERENCE	string	property
how_published	null	null	:Misc.,:Booklet	string	property
title	null	null	REFERENCE	string	property
reviewed	null	null	REFERENCE	string	property
abstract	null	null	REFERENCE	string	property
periodicity	null	null	JOURNAL	string	property
size	null	null	REFERENCE	string	property
state	null	null	ADDRESS	string	property
country	null	null	ADDRESS	string	property
M.R.Nb	null	null	REFERENCE	string	property
number	null	null	REFERENCE	string	property
issue	null	null	:REFERENCE,:CONFERENCE	string	property
name	null	null	null	string	property
note	null	null	REFERENCE	string	property
volume	null	null	REFERENCE	nonNegativeInteger	property
city	null	null	ADDRESS	string	property
day	null	null	DATE	gDay	property
human_creator	null	null	REFERENCE	PERSON_LIST	property
parts	null	null	REFERENCE	Part	property
author	null	null	null	null	property
directors	null	null	Motion_picture	null	property
institution	null	null	Report	Institution	property
contract	null	null	REFERENCE	Thing	property
com	null	null	Proc.	In_proceedings	property
chap	null	null	REFERENCE	Chapter	property
art	null	null	JOURNAL	Article	property
editor	null	null	null	null	property
book	null	null	In_book	Monograph	property
school	null	null	:Academic,:Lecture_notes	School	property
proceedings	null	null	In_proceedings	Proc.	property
organisation	null	null	:Proc.,:Manual	http://xmlns.com/foaf/0.1/Organization	property
collection	null	null	In_collection	Collection	property
date	null	null	:REFERENCE,:CONFERENCE	DATE	property
address	null	null	Thing	ADDRESS	property
event	null	null	Proc.	CONFERENCE	property
organiser	null	null	CONFERENCE	http://xmlns.com/foaf/0.1/Organization	property
pages	null	null	Part	PAGE_RANGE	property
journal	null	null	Article	JOURNAL	property
location	null	null	:REFERENCE,:CONFERENCE	ADDRESS	property
publisher	null	null	:REFERENCE,:JOURNAL	Publisher	property
