# Supplementary material for: Matching sensor ontologies through siamese neural networks without using reference alignment
Source: PeerJ Comput Sci. 2021 Jun 18;7:e602. doi: 10.7717/peerj-cs.602 (PMC8237319; doi:10.7717/peerj-cs.602)
Supplement: Supplemental Information 2 [file peerj-cs-07-602-s002.zip › benchmarks/209/classes.csv]

class_id	class_label	class_comment	superclass_id	superclass_label	number_of_superclasses	number_of_subclasses	degrees
Book			Entry		9	3	12
Entry			owl.Thing		4	7	11
Report			Entry		7	2	9
Periodical			owl.Thing		9	0	9
Section			Entry		3	5	8
JournalPaper			Section		8	0	8
Date			owl.Thing		7	0	7
Directions			owl.Thing		7	0	7
StudentReport			Entry		5	2	7
Organization			0.1.Organization		4	2	6
ConferenceMinutes			Book		6	0	6
NonFormal			Entry		2	4	6
Congress			owl.Thing		6	0	6
People			22-rdf-syntax-ns.List		5	0	5
Manuscript		owl.Thing	NonFormal		4	0	4
Extract			Section		4	0	4
ReferenceGuide			NonFormal		4	0	4
PageInterval			owl.Thing		3	0	3
Communication			Section		3	0	3
InCompilation			Section		3	0	3
Compilation			Book		3	0	3
Chapter			Section		3	0	3
Deliverable			Report		2	0	2
Monography			Book		2	0	2
Various			Entry		1	0	1
DoctoralThesis			StudentReport		1	0	1
CourseMaterial			NonFormal		1	0	1
TechnicalReport			Report		1	0	1
Brochure			NonFormal		1	0	1
Movie			Entry		1	0	1
PublishingHouse			Organization		1	0	1
University			Organization		1	0	1
MScThesis			StudentReport		1	0	1
