# Supplementary material for: Matching sensor ontologies through siamese neural networks without using reference alignment
Source: PeerJ Comput Sci. 2021 Jun 18;7:e602. doi: 10.7717/peerj-cs.602 (PMC8237319; doi:10.7717/peerj-cs.602)
Supplement: Supplemental Information 2 [file peerj-cs-07-602-s002.zip › benchmarks/209/properties.csv]

property_id	property_label	property_comment	property_domain	property_range	type
lastName					property
heading			onto.rdf#.Entry	<class 'str'>	property
number			onto.rdf#.Entry	<class 'str'>	property
volume			onto.rdf#.Entry	<class 'int'>	property
inSeries			onto.rdf#.Entry	<class 'str'>	property
issue			onto.rdf#.Book | onto.rdf#.ReferenceGuide	<class 'str'>	property
section			onto.rdf#.Section	<class 'str'>	property
comment			onto.rdf#.Entry	<class 'str'>	property
id				<class 'str'>	property
acronym				<class 'str'>	property
frequency			onto.rdf#.Periodical	<class 'str'>	property
startDate			onto.rdf#.Chapter	<class 'str'>	property
country			onto.rdf#.Directions	<class 'str'>	property
state			onto.rdf#.Directions	<class 'str'>	property
town			onto.rdf#.Directions	<class 'str'>	property
beginning			onto.rdf#.PageInterval	<class 'int'>	property
end			onto.rdf#.PageInterval	<class 'int'>	property
year			onto.rdf#.Date		property
month			onto.rdf#.Date		property
day			onto.rdf#.Date		property
ref			onto.rdf#.Entry	<class 'str'>	property
selection			onto.rdf#.Entry	<class 'str'>	property
annotation			onto.rdf#.Entry	<class 'str'>	property
PublicationDetails			onto.rdf#.Various | onto.rdf#.Brochure	<class 'str'>	property
type			onto.rdf#.Chapter | onto.rdf#.TechnicalReport | onto.rdf#.StudentReport	<class 'str'>	property
company			onto.rdf#.Entry	<class 'str'>	property
summary			onto.rdf#.Entry	<class 'str'>	property
table			onto.rdf#.Entry	<class 'str'>	property
rights			onto.rdf#.Entry	<class 'str'>	property
ISBN			onto.rdf#.Entry	<class 'str'>	property
ISSN			onto.rdf#.Entry	<class 'str'>	property
KeyWordsAndPhrases			onto.rdf#.Entry	<class 'str'>	property
idiom			onto.rdf#.Entry	<class 'owlready2.util.normstr'>	property
LCCN			onto.rdf#.Entry	<class 'str'>	property
MRN			onto.rdf#.Entry	<class 'str'>	property
amount			onto.rdf#.Entry	<class 'str'>	property
dimensions			onto.rdf#.Entry	<class 'str'>	property
link			onto.rdf#.Entry	<class 'str'>	property
numbering			onto.rdf#.Entry | onto.rdf#.Congress		property
publishingDate			onto.rdf#.Entry | onto.rdf#.Congress	onto.rdf#.Date	property
createdBy			onto.rdf#.Entry	onto.rdf#.People	property
writtenBy					property
pageRange			onto.rdf#.Section	onto.rdf#.PageInterval	property
inPeriodical			onto.rdf#.JournalPaper	onto.rdf#.Periodical	property
publishedBy			onto.rdf#.Entry | onto.rdf#.Periodical	onto.rdf#.PublishingHouse	property
sections			onto.rdf#.Entry	onto.rdf#.Chapter	property
tomes			onto.rdf#.Entry	onto.rdf#.Section	property
inVolume			onto.rdf#.Extract	onto.rdf#.Monography	property
inCompilation			onto.rdf#.InCompilation	onto.rdf#.Compilation	property
inMinutes			onto.rdf#.Communication	onto.rdf#.ConferenceMinutes	property
sponsoredBy			onto.rdf#.ConferenceMinutes | onto.rdf#.ReferenceGuide	0.1.Organization	property
issuer			onto.rdf#.StudentReport | onto.rdf#.CourseMaterial	onto.rdf#.University	property
talks			onto.rdf#.ConferenceMinutes	onto.rdf#.Communication	property
meeting			onto.rdf#.ConferenceMinutes	onto.rdf#.Congress	property
coordinatedBy					property
issuedBy			onto.rdf#.Report	onto.rdf#.Organization	property
contract			onto.rdf#.Entry	owl.Thing	property
papers			onto.rdf#.Periodical	onto.rdf#.JournalPaper	property
organizedBy			onto.rdf#.Congress	0.1.Organization	property
place			onto.rdf#.Entry | onto.rdf#.Congress	onto.rdf#.Directions	property
coordinates			owl.Thing	onto.rdf#.Directions	property
directedBy			onto.rdf#.Movie		property
componentOf			onto.rdf#.Section		property
