# Supplementary material for: Matching sensor ontologies through siamese neural networks without using reference alignment
Source: PeerJ Comput Sci. 2021 Jun 18;7:e602. doi: 10.7717/peerj-cs.602 (PMC8237319; doi:10.7717/peerj-cs.602)
Supplement: Supplemental Information 2 [file peerj-cs-07-602-s002.zip › benchmarks/210/classes.csv]

class_id	class_label	class_comment	superclass_id	superclass_label	number_of_superclasses	number_of_subclasses	degrees
Livre			Référence		9	3	12
Référence			owl.Thing		4	7	11
Raport			Référence		7	2	9
Revue			owl.Thing		9	0	9
Partie			Référence		3	5	8
Article			Partie		8	0	8
Date			owl.Thing		7	0	7
Adresse			owl.Thing		7	0	7
Mémoire			Référence		5	2	7
Institution			0.1.Organization		4	2	6
Actes			Livre		6	0	6
Informel			Référence		2	4	6
Conférence			owl.Thing		6	0	6
Personnes			22-rdf-syntax-ns.List		5	0	5
NonPublié			Informel		4	0	4
ExtraitLivre			Partie		4	0	4
Manuel			Informel		4	0	4
IntervalleDePages			owl.Thing		3	0	3
ExtraitActes			Partie		3	0	3
ExtraitCompilation			Partie		3	0	3
Compilation			Livre		3	0	3
Chapitre			Partie		3	0	3
Livrable			Raport		2	0	2
Monographie			Livre		2	0	2
Divers			Référence		1	0	1
MémoireDeDoctorat			Mémoire		1	0	1
Polycopié			Informel		1	0	1
RaportTechnique			Raport		1	0	1
Livret			Informel		1	0	1
Film			Référence		1	0	1
Éditeur			Institution		1	0	1
Université			Institution		1	0	1
MémoireDeMastère			Mémoire		1	0	1
