# Supplementary material for: Matching sensor ontologies through siamese neural networks without using reference alignment
Source: PeerJ Comput Sci. 2021 Jun 18;7:e602. doi: 10.7717/peerj-cs.602 (PMC8237319; doi:10.7717/peerj-cs.602)
Supplement: Supplemental Information 2 [file peerj-cs-07-602-s002.zip › benchmarks/210/properties.csv]

property_id	property_label	property_comment	property_domain	property_range	type
lastName					property
titre			onto.rdf#.Référence	<class 'str'>	property
numéro			onto.rdf#.Référence	<class 'str'>	property
volume			onto.rdf#.Référence	<class 'int'>	property
série			onto.rdf#.Référence	<class 'str'>	property
édition			onto.rdf#.Livre | onto.rdf#.Manuel	<class 'str'>	property
chapitre			onto.rdf#.Partie	<class 'str'>	property
note			onto.rdf#.Référence	<class 'str'>	property
nom				<class 'str'>	property
nomCourt				<class 'str'>	property
périodicité			onto.rdf#.Revue	<class 'str'>	property
dateDePublication			onto.rdf#.Chapitre	<class 'str'>	property
sortie			onto.rdf#.Référence | onto.rdf#.Conférence	<class 'str'>	property
pays			onto.rdf#.Adresse	<class 'str'>	property
état			onto.rdf#.Adresse	<class 'str'>	property
ville			onto.rdf#.Adresse	<class 'str'>	property
pageDébut			onto.rdf#.IntervalleDePages	<class 'int'>	property
pageFin			onto.rdf#.IntervalleDePages	<class 'int'>	property
année			onto.rdf#.Date		property
mois			onto.rdf#.Date		property
jour			onto.rdf#.Date		property
Clé			onto.rdf#.Référence	<class 'str'>	property
Évalué			onto.rdf#.Référence	<class 'str'>	property
annote			onto.rdf#.Référence	<class 'str'>	property
modeDePublication			onto.rdf#.Divers | onto.rdf#.Livret	<class 'str'>	property
catégorie			onto.rdf#.Chapitre | onto.rdf#.RaportTechnique | onto.rdf#.Mémoire	<class 'str'>	property
affiliation			onto.rdf#.Référence	<class 'str'>	property
résumé			onto.rdf#.Référence	<class 'str'>	property
contenu			onto.rdf#.Référence	<class 'str'>	property
droits			onto.rdf#.Référence	<class 'str'>	property
isbn			onto.rdf#.Référence	<class 'str'>	property
issn			onto.rdf#.Référence	<class 'str'>	property
mots-clé			onto.rdf#.Référence	<class 'str'>	property
langage			onto.rdf#.Référence	<class 'owlready2.util.normstr'>	property
lccn			onto.rdf#.Référence	<class 'str'>	property
noMR			onto.rdf#.Référence	<class 'str'>	property
prix			onto.rdf#.Référence	<class 'str'>	property
taille			onto.rdf#.Référence	<class 'str'>	property
url			onto.rdf#.Référence	<class 'str'>	property
numéroOuVolume			onto.rdf#.Référence | onto.rdf#.Conférence		property
date			onto.rdf#.Référence | onto.rdf#.Conférence	onto.rdf#.Date	property
créateur			onto.rdf#.Référence	onto.rdf#.Personnes	property
auteurs					property
pages			onto.rdf#.Partie	onto.rdf#.IntervalleDePages	property
journal			onto.rdf#.Article	onto.rdf#.Revue	property
éditeur			onto.rdf#.Référence | onto.rdf#.Revue	onto.rdf#.Éditeur	property
chapitres			onto.rdf#.Référence	onto.rdf#.Chapitre	property
parties			onto.rdf#.Référence	onto.rdf#.Partie	property
livre			onto.rdf#.ExtraitLivre	onto.rdf#.Monographie	property
collection			onto.rdf#.ExtraitCompilation	onto.rdf#.Compilation	property
actes			onto.rdf#.ExtraitActes	onto.rdf#.Actes	property
organisation			onto.rdf#.Actes | onto.rdf#.Manuel	0.1.Organization	property
institution			onto.rdf#.Raport	onto.rdf#.Institution	property
communications			onto.rdf#.Actes	onto.rdf#.ExtraitActes	property
évènement			onto.rdf#.Actes	onto.rdf#.Conférence	property
éditeurs					property
contrat			onto.rdf#.Référence	owl.Thing	property
articles			onto.rdf#.Revue	onto.rdf#.Article	property
organisateur			onto.rdf#.Conférence	0.1.Organization	property
localisation			onto.rdf#.Référence | onto.rdf#.Conférence	onto.rdf#.Adresse	property
adresse			owl.Thing	onto.rdf#.Adresse	property
réalisateurs			onto.rdf#.Film		property
partieDe			onto.rdf#.Partie		property
