# Supplementary material for: Matching sensor ontologies through siamese neural networks without using reference alignment
Source: PeerJ Comput Sci. 2021 Jun 18;7:e602. doi: 10.7717/peerj-cs.602 (PMC8237319; doi:10.7717/peerj-cs.602)
Supplement: Supplemental Information 2 [file peerj-cs-07-602-s002.zip › benchmarks/221/classes.csv]

class_id	class_label	class_comment	superclass_id	superclass_label	number_of_superclasses	number_of_subclasses	degrees
Book	Book		owl.Thing		9	0	9
Journal	Journal or magazine		owl.Thing		9	0	9
Article	Article		owl.Thing		8	0	8
Date	Date		owl.Thing		7	0	7
Address	Address		owl.Thing		7	0	7
Report	Report		owl.Thing		7	0	7
Conference	The location of an event		owl.Thing		6	0	6
Proceedings	Proceedings		owl.Thing		6	0	6
Academic	Academic		owl.Thing		5	0	5
PersonList	Person list		owl.Thing		5	0	5
Reference	Reference		owl.Thing		4	0	4
Institution	Institution		owl.Thing		4	0	4
Unpublished	Unpublished		owl.Thing		4	0	4
InBook	InBook		owl.Thing		4	0	4
Manual	Manual		owl.Thing		4	0	4
PageRange	PageRange		owl.Thing		3	0	3
InCollection	Incollection		owl.Thing		3	0	3
InProceedings	InProceedings		owl.Thing		3	0	3
Part	Part		owl.Thing		3	0	3
Chapter	BookPart		owl.Thing		3	0	3
Collection	Collection		owl.Thing		3	0	3
Informal	Informal		owl.Thing		2	0	2
Monograph	Monograph		owl.Thing		2	0	2
Deliverable	Deliverable report		owl.Thing		2	0	2
School	School		owl.Thing		1	0	1
Publisher	Publisher		owl.Thing		1	0	1
LectureNotes	LectureNotes		owl.Thing		1	0	1
MotionPicture	MotionPicture		owl.Thing		1	0	1
PhdThesis	PhdThesis		owl.Thing		1	0	1
TechReport	TechReport		owl.Thing		1	0	1
Booklet	Booklet		owl.Thing		1	0	1
Misc	Misc		owl.Thing		1	0	1
MastersThesis	MastersThesis		owl.Thing		1	0	1
