# Supplementary material for: Matching sensor ontologies through siamese neural networks without using reference alignment
Source: PeerJ Comput Sci. 2021 Jun 18;7:e602. doi: 10.7717/peerj-cs.602 (PMC8237319; doi:10.7717/peerj-cs.602)
Supplement: Supplemental Information 2 [file peerj-cs-07-602-s002.zip › benchmarks/221/properties.csv]

property_id	property_label	property_comment	property_domain	property_range	type
isPartOf	is part of	The document that contains a text or article.	Part	null	property
keywords	keywords	Key words used for searching or possibly for annotation (as given by the author or publisher).	Reference	string	property
language	language	The language in which the referenced publication is written or performed (use ISO two-letter codes).	Reference	language	property
series	series	The name of a series or set of books. When citing an entire book, the the title field gives its title and an optional series field gives the name of a series or multi-volume set in which the book is published.	Reference	string	property
country	country	Usually in ISO format	Address	string	property
affiliation	affiliation	The authors affiliation.	Reference	string	property
contents	ontents	The Table of Contents.	Reference	string	property
year	year	null	Date	gYear	property
size	size	The physical dimensions of a document.	Reference	string	property
startPage	start page	The beginning of a range of pages.	PageRange	nonNegativeInteger	property
isbn	ISBN	The International Standard Book Number.	Reference	string	property
shortName	The name of an entity.	null	null	string	property
periodicity	Periodicity	The periodicity of a serial publication (yearly, biannual, quarterly, monthly, bimonthly, weekly, biweekly, dayly).	Journal	string	property
url	URL	The Universal Resource Locator that points to the item being referenced.	Reference	string	property
endPage	end page	The end of a range of pages.	PageRange	nonNegativeInteger	property
type	type	The type of a technical report (for example, "Research Note").	BookPart,TechReport,Academic	string	property
lastName	null	null	null	null	property
title	title	The title of the work.	Reference	string	property
issn	ISSN	The International Standard Serial Number. Used to identify a journal.	Reference	string	property
key	key	The key for a particular entry. Note that the rdf:ID for each Reference instance could be the key as well, possibly making this property redundant.	Reference	string	property
numberOrVolume	volume or number	The number of a journal, magazine, technical report, or of a work in a series. An issue of a journal or magazine is usually identified by its volume and number; the organization that issues a technical report usually gives it a number; and sometimes books are given numbers in a named series.	Reference,The location of an event	null	property
lccn	LCCN	The Library of Congress Call Number (this the Congress of the United State of America).	Reference	string	property
state	state	null	Address	string	property
abstract	abstract	The abstract of the work.	Reference	string	property
price	price	The price of the document.	Reference	string	property
name	The name of an entity.	null	null	string	property
city	city	null	Address	string	property
issue	Issue	The issue of a conference.	Reference,The location of an event	string	property
volume	volume	The volume of a journal or multivolume book.	Reference	nonNegativeInteger	property
edition	edition	The edition of a book (for example, "Second"). This should be an ordinal.	Book,Manual	string	property
month	month	null	Date	gMonth	property
note	note	Any additional information that can help the reader.	Reference	string	property
firstPublished	First published	When the reference was first published.	Chapter	string	property
number	number	The number of a journal, magazine, technical report, or of a work in a series. An issue of a journal or magazine is usually identified by its volume and number; the organization that issues a technical report usually gives it a number; and sometimes books are given numbers in a named series.	Reference	string	property
day	day	null	Date	gDay	property
chapter	chapter	The chapter (or section or whatever) number in which the entry is found.	Part	string	property
reviewed	howReviewed	The selection process overcome by the publication (full, none, poster, invited are possible values).	Reference	string	property
mrNumber	MR number	The Mathematical Reviews number.	Reference	string	property
howPublished	published	How something strange has been published.	Misc,Booklet	string	property
copyright	copyright	The Copyright information.	Reference	string	property
annote	annote	An annotation. It is not used by the standard bibliography styles, but may be used by others that produce an annotated bibliography.	Reference	string	property
parts	parts	The parts of some reference (chapters, sections).	Reference	Part	property
author	author	The list of the author(s) of a work.	null	null	property
proceedings	proceedings	A reference to the proceedings in which the entry appears.	InProceedings	Proceedings	property
pages	pages	A range of page, with an upper and lower limit.	Part	PageRange	property
chapters	chapters	The chapters of a book (monograph or collection).	Reference	Chapter	property
school	school	The name of the school where a thesis was written.	Academic,LectureNotes	School	property
humanCreator	human creator	The list of the human creators of a work.	Reference	PersonList	property
date	date	The date when the work was published or, for an unpublished work, in which it was written. This date can be incomplete (i.e., no known day or month) but must contain a year.	Reference,The location of an event	Date	property
location	location	A location associated with the entry, such as the city in which a conference took place (this is now obsolete).	Reference,The location of an event	Address	property
journal	journal	The journal in which an article is published.	Article	Journal	property
collection	collection	A reference to the book that contains the entry.	InCollection	Collection	property
articles	articles	The papers published by a journal.	Journal	Article	property
address	address	The address of an institution or the place of a conference.	Thing	Address	property
organizer	organizer	The organization taking in charge a conference.	Conference	http://xmlns.com/foaf/0.1/Organization	property
institution	institution	The sponsoring institution of a technical report.	Report	Institution	property
event	event	The event concerned with the proceedings.	Proceedings	Conference	property
publisher	publisher	The publisher of a work.	Reference,Journal or magazine	Publisher	property
book	book	A reference to the book that contains the entry.	InBook	Monograph	property
editor	editor	The list of persons who edited or coordinated a work.	null	null	property
contract	Contract	The contract in relation of which a particular reference has been made.	Reference	Thing	property
organization	organization	The organization that sponsors a conference or that publishes a manual.	Proceedings,Manual	http://xmlns.com/foaf/0.1/Organization	property
directors	directors	The list of directors of a motion picture or theater play.	MotionPicture	null	property
communications	communications	The communications to a conference as collected in proceedings.	Proceedings	InProceedings	property
