# Supplementary material for: Matching sensor ontologies through siamese neural networks without using reference alignment
Source: PeerJ Comput Sci. 2021 Jun 18;7:e602. doi: 10.7717/peerj-cs.602 (PMC8237319; doi:10.7717/peerj-cs.602)
Supplement: Supplemental Information 2 [file peerj-cs-07-602-s002.zip › benchmarks/222/classes.csv]

class_id	class_label	class_comment	superclass_id	superclass_label	number_of_superclasses	number_of_subclasses	degrees
Reference	Reference		owl.Thing		4	17	21
Proceedings	Proceedings		Reference	Reference	14	0	14
Collection	Collection		Reference	Reference	11	0	11
Article	Article		Reference	Reference	10	0	10
Monograph	Monograph		Reference	Reference	10	0	10
Report	Report		Reference	Reference	7	2	9
Journal	Journal or magazine		owl.Thing		9	0	9
Date	Date		owl.Thing		7	0	7
Address	Address		owl.Thing		7	0	7
InBook	InBook		Reference	Reference	6	0	6
Conference	The location of an event		owl.Thing		6	0	6
Institution	Institution		0.1.Organization		4	2	6
PersonList	Person list		22-rdf-syntax-ns.List		5	0	5
InProceedings	InProceedings		Reference	Reference	5	0	5
Unpublished	Unpublished		Reference	Reference	5	0	5
Manual	Manual		Reference	Reference	5	0	5
MastersThesis	MastersThesis		Reference	Reference	5	0	5
PhdThesis	PhdThesis		Reference	Reference	5	0	5
InCollection	Incollection		Reference	Reference	5	0	5
Chapter	BookPart		Reference	Reference	5	0	5
PageRange	PageRange		owl.Thing		3	0	3
Deliverable	Deliverable report		Report	Report	2	0	2
LectureNotes	LectureNotes		Reference	Reference	2	0	2
Booklet	Booklet		Reference	Reference	2	0	2
MotionPicture	MotionPicture		Reference	Reference	1	0	1
TechReport	TechReport		Report	Report	1	0	1
Publisher	Publisher		Institution	Institution	1	0	1
School	School		Institution	Institution	1	0	1
Misc	Misc		Reference	Reference	1	0	1
